# Supplementary material for: Yeast Ssd1 is a non-enzymatic member of the RNase II family with an alternative RNA recognition site
Source: Nucleic Acids Res. 2021 Jul 24;50(5):2923–37. doi: 10.1093/nar/gkab615 (PMC8934651; doi:10.1093/nar/gkab615)
Supplement: gkab615_Supplemental_Files [file gkab615_supplemental_files.zip]

Archive with 3 entries (3 files):
- NARresub-Supplementary figures_and_methods_AC07062021.pdf
- SupplementaryFile_Strains_1_updated_02_06_2021_RB.xlsx
- Supplmentary_File_MSA_2.txt
