# Supplementary material for: Yeast Ssd1 is a non-enzymatic member of the RNase II family with an alternative RNA recognition site
Source: Nucleic Acids Res. 2021 Jul 24;50(5):2923–37. doi: 10.1093/nar/gkab615 (PMC8934651; doi:10.1093/nar/gkab615)
Supplement: gkab615_Supplemental_Files [file gkab615_supplemental_files.zip › Supplmentary_File_MSA_2.txt]

CLUSTAL

sp|P24276|SSD1_YEAST/1-1250           --------MSK------N-SNVNNNRS-----------------------------QEP-
tr|G8ZVB9|G8ZVB9_TORDC/1-1257         --------MSN------H-G--SGNRN-----------------------------QE--
tr|A0A1G4JD13|A0A1G4JD13_9SACH/1-1226 -------MSSS-----------SDRGQ-----------------------------SNES
tr|A0A1G4MFK9|A0A1G4MFK9_LACFM/1-1220 --------MSS-----------SGQPN-----------------------------E---
tr|H2AV93|H2AV93_KAZAF/1-1217         --------MSN------N-AN-NNSKN-----------------------------QDSN
tr|J7RSX7|J7RSX7_KAZNA/1-1297         --------MSAY----------NNNNN---------------------------NSQQN-
tr|A0A1G4KFW0|A0A1G4KFW0_9SACH/1-1226 --------MNP-----------TDKSY-----------------------------NNTG
tr|G0W8F4|G0W8F4_NAUDC/1-1260         --------MSK------N-S--NNNNY-----------------------------QE--
tr|G0VGX0|G0VGX0_NAUCC/1-1245         --------MSK------N-S--NNNRN-----------------------------QD--
tr|Q75F00|Q75F00_ASHGO/1-1220         --------MSG-----------GGQKH-----------------------------ED-G
tr|C5DM61|C5DM61_LACTC/1-1225         --------MSS-----------SDRKN-----------------------------E---
tr|A0A1G4KMC7|A0A1G4KMC7_9SACH/1-1260 --------MSS-----------SDKSH-----------------------------SGSG
tr|Q6FSE0|Q6FSE0_CANGA/1-1324         --------MSKFHRQDGA-SGTTNN-----------------------------------
tr|I2GVD4|I2GVD4_TETBL/1-1313         --------MSYN-----N-TSNTNTPN------------------------INNKKQNQL
tr|A7TFS3|A7TFS3_VANPO/1-1253         --------MTP-----------NNNYN-----------------------------KRS-
tr|A0A0C7MV35|A0A0C7MV35_9SACH/1-1254 --------MNP-----------SDRGH-----------------------------NSSG
tr|C5E0Z7|C5E0Z7_ZYGRC/1-1273         --------MS--------------YRN-----------------------------QD--
tr|A0A1G4JA68|A0A1G4JA68_9SACH/1-1233 --------MSG-----------MSFNN-----------------------------RNTG
tr|A0A1X7R5I0|A0A1X7R5I0_9SACH/1-1348 ---------MSY----------GNNRNQQQQYYQ-----------------QQQQQQQD-
tr|G8JRB6|G8JRB6_ERECY/1-1241         --------MGNI----------GNQRQ-----------------------------EDLA
tr|W0T9I6|W0T9I6_KLUMD/1-1179         ------------------------MSD-----------------------------QE--
tr|Q6CTR8|Q6CTR8_KLULA/1-1177         ------------------------MPE-----------------------------QE--
tr|G8BSK0|G8BSK0_TETPH/1-1287         --------MSDY----------NNNKK---------------------------------
tr|G8BTK5|G8BTK5_TETPH/1-1219         --------MSN-----------AGSNN---------------------------------
tr|A0A109UY01|A0A109UY01_9SACH/1-1212 --------MGFN----------NTHRQ-----------------------------EEIG
tr|A0A1E3NW52|A0A1E3NW52_WICAA/1-1271 ----------------------NNGYN---------------------------------
tr|K0KRT8|K0KRT8_WICCF/1-1328         --------MSNH----------QRNQN---------------------------------
tr|A0A1D2VLF2|A0A1D2VLF2_9ASCO/1-1448 --------MSSS----------NNN-SNNNAQNS---------------------SSNRL
tr|I2H180|I2H180_TETBL/1-1313         -------MMIGN----------GNDKK-----------------------------KNSG
tr|A0A1L0B7B6|A0A1L0B7B6_9ASCO/1-1206 --------MSDN----------P-------------------------------------
tr|A0A376BAV1|A0A376BAV1_9ASCO/1-1331 --------MSNQ-----N-HN-NNNNN-----------------------------KKEV
tr|A0A1B2JB87|A0A1B2JB87_PICPA/1-1191 --------MSSS----------SNSRSN-----------------QAEMPSIITTAESDD
tr|C4Y0S0|C4Y0S0_CLAL4/1-1179         --------MAD-------------------------------------------------
tr|W6MPH8|W6MPH8_9ASCO/1-1264         ------------------------------------------------------------
tr|A0A4T0WYX2|A0A4T0WYX2_9ASCO/1-1220 --------MDSN----------QV---------------------------------DEF
tr|A0A4P6XIK7|A0A4P6XIK7_9ASCO/1-1192 --------MSNT----------P-------------------------------------
tr|A0A512U8A1|A0A512U8A1_9ASCO/1-1199 --------MSNT----------P-------------------------------------
tr|A0A1E5R1J8|A0A1E5R1J8_9ASCO/1-1342 --------MSS-----------HHNSN-----------------------------KGSF
tr|C5MJ33|C5MJ33_CANTT/1-1288         --------MSSS----------N-----NN---------------------------NNN
tr|A0A1E3QST6|A0A1E3QST6_9ASCO/1-1254 --------MSAN----------DAIRS---------------------------------
tr|A0A099NY57|A0A099NY57_PICKU/1-1221 --------MDKF----------NANTDG-------------------------HIGEDSF
tr|W1QFQ5|W1QFQ5_OGAPD/1-1263         --------MGSN----------HNVPD---------------------------INHPEH
tr|A0A4P9ZBD2|A0A4P9ZBD2_9ASCO/1-1188 --------MSYP----------Q----------------------------------DSY
tr|A0A1A0H5I6|A0A1A0H5I6_9ASCO/1-1194 --------MSNS----------A-------------------------------------
sp|Q5AK62|SSD1_CANAL/1-1274           --------MSSS----------QD---YNN---------------------------NSN
tr|A0A1E3NPD2|A0A1E3NPD2_9ASCO/1-1087 ------------------------------------------------------------
tr|Q6BH95|Q6BH95_DEBHA/1-1293         --------MSAD----------NNSGSHNNS-------------------------SDNL
tr|A3LNR8|A3LNR8_PICST/1-1251         ---------MSS----------D-----------------------------------NL
tr|A0A1E4T168|A0A1E4T168_9ASCO/1-1193 ------------------------------------------------------------
tr|M3JW26|M3JW26_CANMX/1-1280         --------MSSS----------S-----------------------------------NT
tr|A0A421JQ80|A0A421JQ80_9ASCO/1-1286 --------MNPS----------D---EYSGSSG------------------------DQR
tr|A0A448YNY1|A0A448YNY1_BRENA/1-1285 --------MNPN----------QEPFLGFSNPGQQSRQSQQGQPPQSLAKQTQQTQAQQL
tr|A5DID9|A5DID9_PICGU/1-1258         --------MSQD----------P-------------------------------------
tr|G8B6J2|G8B6J2_CANPC/1-1281         --------MSSS----------QDN-PED-------------------------------
tr|A0A0L0NYI1|A0A0L0NYI1_CANAR/1-1246 ------------------------------------------------------------
tr|A0A1E4RL03|A0A1E4RL03_9ASCO/1-1340 --------MSDK----------PAG--------------------------------DNL
tr|A0A1E4SH28|A0A1E4SH28_9ASCO/1-1264 --------MADK----------D-----------------------------------SL
tr|A0A1E4U015|A0A1E4U015_PACTA/1-1378 --------MSYN----------NYNNNNNNN--------------QRFNK--STNQQDQY
tr|A0A2V1AV44|A0A2V1AV44_9ASCO/1-1211 --------MSGS----------D-------------------------------------
tr|G8YUH9|G8YUH9_PICSO/1-1272         --------MSSY----------NGN---DQGGG-----------------------FNNL
tr|A0A371C3I8|A0A371C3I8_YARLL/1-1212 MSGN-NNGSNNN-----G-NNANGNQN---------------------------------
tr|A0A2P7YQU3|A0A2P7YQU3_9ASCO/1-1184 --------MSGS----------E-------------------------------------
tr|A0A0J9X5T2|A0A0J9X5T2_GEOCN/1-1202 ---------------------MQ-QQS---------------------------------
tr|A0A5E8B0Y1|A0A5E8B0Y1_9ASCO/1-1329 ---------------------MQSNQN---------------------------------
tr|A0A1E5R8W0|A0A1E5R8W0_9ASCO/1-1229 --------MSQ--------------------------------------------NKDSF
tr|A0A1B7TCV0|A0A1B7TCV0_9ASCO/1-1253 --------MSQQ-------------------------------------------QKDSF
tr|A0A1E5RXP5|A0A1E5RXP5_HANUV/1-1243 --------MSED-------------------------------------------NKDSF
tr|A0A060T1G8|A0A060T1G8_BLAAD/1-1212 -----------M-----H-NPNQ-GQS---------------------------------
tr|A0A1E3PZJ4|A0A1E3PZJ4_LIPST/1-1295 --------MQNQ------------------------------------------------
tr|A5E347|A5E347_LODEL/1-1404         MSSNSNNNNSSK----------DNN-PYDQGRAP--------------------FNGDNI
tr|A0A167EJ91|A0A167EJ91_9ASCO/1-1315 ------------------------------------------------------------
tr|A0A061BI84|A0A061BI84_CYBFA/1-1295 --------MSSN----------NNNNNNNQ---------------RGFNP----------
tr|A0A0J9X340|A0A0J9X340_GEOCN/1-1109 --------MNTN-----N-FNNGGNPF---------------------------------
tr|A0A5J5EUE3|A0A5J5EUE3_9PEZI/1-1449 --------MD--------------Q-----------------------------------
tr|W3X2I1|W3X2I1_PESFW/1-1356         --------MEQQ-----N--NQQQQQP---------------------------------
tr|A0A1L9SRB9|A0A1L9SRB9_9EURO/1-1377 --------MD-Q----------QGQ-----------------------------------
tr|A0A0U1LP43|A0A0U1LP43_TALIS/1-1347 --------MD-Q----------QGQ-----------------------------------
tr|A0A1Y2W5X8|A0A1Y2W5X8_9PEZI/1-1347 --------MEPQ------------QPS---------------------------------
tr|A0A4Q4YBZ6|A0A4Q4YBZ6_9PEZI/1-1359 --------MDQQ-----QQQQQQQQPP---------------------------------
tr|A0A165JPD3|A0A165JPD3_XYLHT/1-1395 --------MDQQ----------QGQ-----------------------------------
tr|A0A3N4HJU3|A0A3N4HJU3_ASCIM/1-1326 --------MDPN----------QNQ-----------------------------------
tr|C4JTU8|C4JTU8_UNCRE/1-1295         --------MD-Q----------QGQ-----------------------------------
tr|J3K9D1|J3K9D1_COCIM/1-1381         --------MD-Q----------QGQ-----------------------------------
tr|A0A162IL72|A0A162IL72_9EURO/1-1430 --------MDPG-------HNRQGSFS---------------------------------
tr|A0A1L9UQA1|A0A1L9UQA1_ASPBC/1-1370 --------MD-Q----------QGQ-----------------------------------
tr|A0A423XH12|A0A423XH12_9PEZI/1-1350 --------MEGQ----------QQQPP---------------------------------
tr|A0A447C1C6|A0A447C1C6_9PEZI/1-1369 --------MDQQ-----QQQQQQSQQP---------------------------------
tr|J3P037|J3P037_GAGT3/1-1339         --------MEQQ----------QQNQP---------------------------------
tr|A0A1Y2EI16|A0A1Y2EI16_9PEZI/1-1343 --------MEQQ-----N------QQP---------------------------------
tr|A0A507ATD7|A0A507ATD7_9PEZI/1-1346 --------MEQQ----------QQQPP---------------------------------
tr|A0A553HNK2|A0A553HNK2_9PEZI/1-1344 --------MDQQ---------QQQQPP---------------------------------

sp|P24276|SSD1_YEAST/1-1250           -----NNMFV-----QT--TG-----GGKNAPK-QIHVAHRRSQSELTNLM---------
tr|G8ZVB9|G8ZVB9_TORDC/1-1257         -----GSLYV-----PT--TG-----GGKDKPE-HIHVAHRRSQSELTNLM---------
tr|A0A1G4JD13|A0A1G4JD13_9SACH/1-1226 -----GDKFI-----AT--TS-----GGRNNPK-QIHIAHRRSASELTNLM---------
tr|A0A1G4MFK9|A0A1G4MFK9_LACFM/1-1220 ------AKFA-----AT--T------GGKNNPK-QIHIAHRRSASELTSLM---------
tr|H2AV93|H2AV93_KAZAF/1-1217         -----GNFYV-----TT--SG-----GNKNAPR-QIHVAHRRTQSELTNLM---------
tr|J7RSX7|J7RSX7_KAZNA/1-1297         -----DNVYV-----PA--HGSGNGNGGRNAPK-QIHVAHRRSQSELTNLM---------
tr|A0A1G4KFW0|A0A1G4KFW0_9SACH/1-1226 -----GDKFV-----AT--T------GGRNIPK-QIHIAHRRSASELTNLM---------
tr|G0W8F4|G0W8F4_NAUDC/1-1260         ------NVYV-----KT--TG-----GGKNVPK-QIHVAHRRSQSELTNLM---------
tr|G0VGX0|G0VGX0_NAUCC/1-1245         ------TIFV-----KT--TG-----GGKNAPK-QIHVAHRRSQSELTNLM---------
tr|Q75F00|Q75F00_ASHGO/1-1220         -----GSKYV-----TT--S------GGKNNPK-QIHIAHRKSPSELTNLM---------
tr|C5DM61|C5DM61_LACTC/1-1225         ------DRFV-----AT--T------GGRKNPK-QIHIAHRRSASELTNLM---------
tr|A0A1G4KMC7|A0A1G4KMC7_9SACH/1-1260 -----SDKFV-----AT--S------GGRNNPK-QIHIAHRRSASELTNLM---------
tr|Q6FSE0|Q6FSE0_CANGA/1-1324         ------NMYV-----TT--TG-----GGKNAPK-QIFVAHRRSQSELTSLM---------
tr|I2GVD4|I2GVD4_TETBL/1-1313         QSQ--NQTFV-----PA--NN-----NGKNGPK-QIHVAHRRTQSELTNLM---------
tr|A7TFS3|A7TFS3_VANPO/1-1253         -----GGLFV-----PT--N------GGKNAPK-QIHVAHRRSQSELTNLM---------
tr|A0A0C7MV35|A0A0C7MV35_9SACH/1-1254 -----GDRFV-----AT--T------GGRNIPK-QIHIAHRRSASELTNLM---------
tr|C5E0Z7|C5E0Z7_ZYGRC/1-1273         -----NNLYV-----PT--T------GGRNNPK-HIHVAHRRSQSELTSLM---------
tr|A0A1G4JA68|A0A1G4JA68_9SACH/1-1233 DPQGNEAKFA-----TT--T------GGKSNPK-QIHIAHRRSASELTSLM---------
tr|A0A1X7R5I0|A0A1X7R5I0_9SACH/1-1348 -----SNVYV-----TT--SG-----GGRNAPK-QIHVAHRRSQSELTNLM---------
tr|G8JRB6|G8JRB6_ERECY/1-1241         -----ANKFV-----AT--T------SGRNNPK-QIHIAHRKSPSELTNLM---------
tr|W0T9I6|W0T9I6_KLUMD/1-1179         -------RFV-----KT--T------GGKGNPK-QIHIAHRKSPSELTNLM---------
tr|Q6CTR8|Q6CTR8_KLULA/1-1177         -------RFV-----QT--T------GGKGTPK-QIHIAHRKSPSELTNLM---------
tr|G8BSK0|G8BSK0_TETPH/1-1287         ------NSYV-----QT--I------GGRNNPK-QIHVAHRRSQSELTNLM---------
tr|G8BTK5|G8BTK5_TETPH/1-1219         -----KSYYI-----SA--T------GNKNGPK-QIHVAHRRSQSELTDLM---------
tr|A0A109UY01|A0A109UY01_9SACH/1-1212 -----ANKNV----ATT--T------GGRNNAR-KIHIAHRKSPCELTNLM---------
tr|A0A1E3NW52|A0A1E3NW52_WICAA/1-1271 ------------QPSYT--TT-----TGGKNPR-QIHIAHRRSPSELTSLM---------
tr|K0KRT8|K0KRT8_WICCF/1-1328         ------------QNQSF--TT-----TGGKNPR-QIHIAHRRSPSELTSLM---------
tr|A0A1D2VLF2|A0A1D2VLF2_9ASCO/1-1448 Q-IPGLNPNQ----NQQ--TL-----NPNKNKRNHLHIAHRRSPSDLTTLM---------
tr|I2H180|I2H180_TETBL/1-1313         H-------------SGT--SG----------------VANIHSNSELDELY---------
tr|A0A1L0B7B6|A0A1L0B7B6_9ASCO/1-1206 --PDAAGS-------------------RSRKPK-NLYIAHRRSPSELTTLM---------
tr|A0A376BAV1|A0A376BAV1_9ASCO/1-1331 -----EQQYA-----TT--T------GGVNNPK-HIHIAHRRSPSELTNLM---------
tr|A0A1B2JB87|A0A1B2JB87_PICPA/1-1191 SGVQSNKII------TT--TA-----TKGTKPK-ILHIAHRRSPSELTSLM---------
tr|C4Y0S0|C4Y0S0_CLAL4/1-1179         ------GE-------------------RSRKPK-NLYIAHRRSPSELTTLM---------
tr|W6MPH8|W6MPH8_9ASCO/1-1264         -------------------------------------MPH--------------------
tr|A0A4T0WYX2|A0A4T0WYX2_9ASCO/1-1220 Q---------------T--VK-----TKGRKPK-TIHVAHRRSPSELTTLM---------
tr|A0A4P6XIK7|A0A4P6XIK7_9ASCO/1-1192 --PDYSQE-------------------RSRKPK-NLHIAHRRSPSELTTLM---------
tr|A0A512U8A1|A0A512U8A1_9ASCO/1-1199 --PEFPHD-------------------RLRKPR-NLHIAHRRSPSELTTLM---------
tr|A0A1E5R1J8|A0A1E5R1J8_9ASCO/1-1342 NT---NQQFV-----TP--MG-----NNKNNPQ-KIHVAHRRSPSELTNLM---------
tr|C5MJ33|C5MJ33_CANTT/1-1288         N-TPARV--------------------SSRKGK-NLHVAHRRSPSELTNLM---------
tr|A0A1E3QST6|A0A1E3QST6_9ASCO/1-1254 ------------TANDI--RT-----TGLKPPR-KLHIAHRRSPSELTNLM---------
tr|A0A099NY57|A0A099NY57_PICKU/1-1221 ES-------------PT--VK-----TTGDKPK-TIHVAHRRSPSELTTLM---------
tr|W1QFQ5|W1QFQ5_OGAPD/1-1263         PS-------------TT--IQ-----TSGNKPR-TIHVAHRRSPSELTTLM---------
tr|A0A4P9ZBD2|A0A4P9ZBD2_9ASCO/1-1188 S-------------------------EAARKPK-KLFIAHCSPPSEFTLLI---------
tr|A0A1A0H5I6|A0A1A0H5I6_9ASCO/1-1194 --LDSSLE-------------------KSRKPK-NLHIAHRRSPSELTTLM---------
sp|Q5AK62|SSD1_CANAL/1-1274           N-TPARV--------------------SSRKGK-NLHVAHRRSPSELTNLM---------
tr|A0A1E3NPD2|A0A1E3NPD2_9ASCO/1-1087 ------------------------------------------------------------
tr|Q6BH95|Q6BH95_DEBHA/1-1293         S-NPGSSE------------G-----AGSKKPR-NLHIAHRRSPSELTTLM---------
tr|A3LNR8|A3LNR8_PICST/1-1251         N-IPGS---------------------GTKKPK-NLHIAHRRSPSELTTLM---------
tr|A0A1E4T168|A0A1E4T168_9ASCO/1-1193 ------------------------------------------------------------
tr|M3JW26|M3JW26_CANMX/1-1280         N-TPARV--------------------SSRKGK-NLHVAHRRSPSELTNLM---------
tr|A0A421JQ80|A0A421JQ80_9ASCO/1-1286 P-IPERT--------------------SSKKGK-NIHIAHRRSPSELTTLM---------
tr|A0A448YNY1|A0A448YNY1_BRENA/1-1285 QSLQSQSIQSAQDLQPT--VQ-----TTGSKPR-TIHVAHRRSPSELTTLM---------
tr|A5DID9|A5DID9_PICGU/1-1258         -----------------------------KKTR-NLHIAHRKSPSELTNLM---------
tr|G8B6J2|G8B6J2_CANPC/1-1281         --FPSRV--------------------SSRKGK-NLHVAHRRSPSELTTLM---------
tr|A0A0L0NYI1|A0A0L0NYI1_CANAR/1-1246 --------------------------------------------------M---------
tr|A0A1E4RL03|A0A1E4RL03_9ASCO/1-1340 S-VP-----------------------GSKKPK-NLHIAHRRSPSELTTLM---------
tr|A0A1E4SH28|A0A1E4SH28_9ASCO/1-1264 S-TLGS----------------------LKKPK-NLHIAHRRSPSELTTLM---------
tr|A0A1E4U015|A0A1E4U015_PACTA/1-1378 LNVPSENLIT----TTT--TT-----TGGSKPK-TLHIAHRRSPSELTSLM---------
tr|A0A2V1AV44|A0A2V1AV44_9ASCO/1-1211 --SPGH---------------------QGRK-K-NLYIAHRRSPSELTTLM---------
tr|G8YUH9|G8YUH9_PICSO/1-1272         N-LPGFDVGG----D----AG-----SGNRKPKPNIHIAHRRSPSELTTLM---------
tr|A0A371C3I8|A0A371C3I8_YARLL/1-1212 ---------------LL--PN-----PSSRGPR-NLHIAHRRSPSELTPLM---------
tr|A0A2P7YQU3|A0A2P7YQU3_9ASCO/1-1184 --PPGQSG-------------------QGRK-K-NLYIAHRRSPSELTTLM---------
tr|A0A0J9X5T2|A0A0J9X5T2_GEOCN/1-1202 ---------------QS--SG-----RQGRTAR-NLHIAHRRSPSELTPLI---------
tr|A0A5E8B0Y1|A0A5E8B0Y1_9ASCO/1-1329 ---------------TN--NN-----RTARGGR-NIHIAHRRSPSELTPLM---------
tr|A0A1E5R8W0|A0A1E5R8W0_9ASCO/1-1229 ---------------TT--ASKG---YFTRKPQ-KIHVAHRRSPSELTSLM---------
tr|A0A1B7TCV0|A0A1B7TCV0_9ASCO/1-1253 ---------------TT--ASKG---YFTRKPQ-KIHVAHRRSPSELTTLM---------
tr|A0A1E5RXP5|A0A1E5RXP5_HANUV/1-1243 ---------------TT--ASKG---YFTRKPQ-KIHVAHRRSPSELTSLM---------
tr|A0A060T1G8|A0A060T1G8_BLAAD/1-1212 ---------------SS--NP-----PRGRGGR-NLHIAHRRSPSELTPLM---------
tr|A0A1E3PZJ4|A0A1E3PZJ4_LIPST/1-1295 ---------------------------QGRGSR-GLHIAHRRSPSELTPLM---------
tr|A5E347|A5E347_LODEL/1-1404         TGFPERV--------------------SSKKGK-NLHVAHRRSPSELTTLM---------
tr|A0A167EJ91|A0A167EJ91_9ASCO/1-1315 ------------------------------------------------------------
tr|A0A061BI84|A0A061BI84_CYBFA/1-1295 -----------QQPSFT--TT-----TGGKHPK-QIHIAHRRSPSELTNLM---------
tr|A0A0J9X340|A0A0J9X340_GEOCN/1-1109 ---------------AN--SP-----AQGFNRG-TYHIAHRRNPSDLTPLI---------
tr|A0A5J5EUE3|A0A5J5EUE3_9PEZI/1-1449 -------------------QH-----PIGPGGR-RLHIAHRRSPSELTPLMSMSHFLYDK
tr|W3X2I1|W3X2I1_PESFW/1-1356         ---------------PA--GG-----VPGPTGR-RLHIAHRRSPSELTPLVSMF------
tr|A0A1L9SRB9|A0A1L9SRB9_9EURO/1-1377 -------------------SG-----VPGPAGR-KLHIAHRRSPSELTPLM---------
tr|A0A0U1LP43|A0A0U1LP43_TALIS/1-1347 -------------------SG-----VPGPAGR-RLHIAHRRSPSELTPLM---------
tr|A0A1Y2W5X8|A0A1Y2W5X8_9PEZI/1-1347 ---------------QN--GG-----VPGPTGR-RLHIAHRRSPSELTPLMSMF------
tr|A0A4Q4YBZ6|A0A4Q4YBZ6_9PEZI/1-1359 ---------------QA--GG-----VPGPTGR-RLHIAHRRSPSELTPLMSMF------
tr|A0A165JPD3|A0A165JPD3_XYLHT/1-1395 -------------------PG-----VPGPAGR-RLHIAHRRSPSELTPLM---------
tr|A0A3N4HJU3|A0A3N4HJU3_ASCIM/1-1326 -------------------QG-----QQGPGGR-RLHIAHRRSPSELTPLM---------
tr|C4JTU8|C4JTU8_UNCRE/1-1295         -------------------SG-----VPGPAGR-RLHIAHRRSPSELTPLM---------
tr|J3K9D1|J3K9D1_COCIM/1-1381         -------------------SG-----IPGPTGR-RLHIAHRRSPSELTPLM---------
tr|A0A162IL72|A0A162IL72_9EURO/1-1430 ---------------QQ--SS-----VTGSSGR-RFRVAHRRSPSEITPLM---------
tr|A0A1L9UQA1|A0A1L9UQA1_ASPBC/1-1370 -------------------SG-----VPGPAGR-KLHIAHRRSPSELTPLM---------
tr|A0A423XH12|A0A423XH12_9PEZI/1-1350 -------------------NG-----VPGPTGR-RLHIAHRRSPSEMTPLVSMF------
tr|A0A447C1C6|A0A447C1C6_9PEZI/1-1369 ---------------QAQPGG-----VPGPTGR-RLHIAHRRSPSELTPLMSMY------
tr|J3P037|J3P037_GAGT3/1-1339         ---------------PT--GG-----VPGPTGR-RLHIAHRRSPSELTPLMSMF------
tr|A0A1Y2EI16|A0A1Y2EI16_9PEZI/1-1343 ---------------PT--GG-----VPGPTGR-RLHIAHRRSPSELTPLMSMF------
tr|A0A507ATD7|A0A507ATD7_9PEZI/1-1346 ---------------PT--GG-----VPGPAGR-RLHIAHRRSPSELTPLMSMF------
tr|A0A553HNK2|A0A553HNK2_9PEZI/1-1344 ---------------PT--GG-----VPGPAGR-RLHIAHRRSPSELTPLMSMF------

sp|P24276|SSD1_YEAST/1-1250           --------------------------------IEQFTLQKQLEQVQAQQQQL---MAQ--
tr|G8ZVB9|G8ZVB9_TORDC/1-1257         --------------------------------VEQFTLQKQLEMVQAKQQQL---WIH--
tr|A0A1G4JD13|A0A1G4JD13_9SACH/1-1226 --------------------------------IEQFTLQRQLEIVQAQQQQL---IA---
tr|A0A1G4MFK9|A0A1G4MFK9_LACFM/1-1220 --------------------------------IEQFTLQRQLEIVQAQQQQL---LAQ--
tr|H2AV93|H2AV93_KAZAF/1-1217         --------------------------------IEQLTLQKQLEAVQQQQQQL---LYQ--
tr|J7RSX7|J7RSX7_KAZNA/1-1297         --------------------------------IEQLTLQKQLELVQQQQQQL---LAQ--
tr|A0A1G4KFW0|A0A1G4KFW0_9SACH/1-1226 --------------------------------IEQFTLQRQLEIVQAQQQQL---IAQ--
tr|G0W8F4|G0W8F4_NAUDC/1-1260         --------------------------------IEQLTLQKQLEAVQAQQQQL---LAQ--
tr|G0VGX0|G0VGX0_NAUCC/1-1245         --------------------------------IEQFTLQKQLETVQAQQQQL---LAQ--
tr|Q75F00|Q75F00_ASHGO/1-1220         --------------------------------IEQFTLQRQLELVQVQQQQL---LAQ--
tr|C5DM61|C5DM61_LACTC/1-1225         --------------------------------IEQFTLQRQLEIVQAQQQQL---IAQ--
tr|A0A1G4KMC7|A0A1G4KMC7_9SACH/1-1260 --------------------------------IEQFTLQRQLEIVQAQQQQL---IAQ--
tr|Q6FSE0|Q6FSE0_CANGA/1-1324         --------------------------------IEQFTLQKQLEAVQAQQQQL---LAQ--
tr|I2GVD4|I2GVD4_TETBL/1-1313         --------------------------------IEQFTLQRQLEIVQAQQQQL---LAQ--
tr|A7TFS3|A7TFS3_VANPO/1-1253         --------------------------------IEQFTLQRQLEIVQAQQQHI---MAQ--
tr|A0A0C7MV35|A0A0C7MV35_9SACH/1-1254 --------------------------------IEQFTLQRQLEIVQAQQQQL---IAQ--
tr|C5E0Z7|C5E0Z7_ZYGRC/1-1273         --------------------------------IEQFTLQKQLEMVQAQQQQL---LAQ--
tr|A0A1G4JA68|A0A1G4JA68_9SACH/1-1233 --------------------------------IEQFTLQRQLEIVQAQQQQL---LAQ--
tr|A0A1X7R5I0|A0A1X7R5I0_9SACH/1-1348 --------------------------------IEQFTLQKQLEMVQQQQQQL---LAQ--
tr|G8JRB6|G8JRB6_ERECY/1-1241         --------------------------------IEQFTLQRQLEIVQVQQQQL---LAH--
tr|W0T9I6|W0T9I6_KLUMD/1-1179         --------------------------------IEQFTLQKQAENDN--------------
tr|Q6CTR8|Q6CTR8_KLULA/1-1177         --------------------------------IEQFTLQKQIENNS--------------
tr|G8BSK0|G8BSK0_TETPH/1-1287         --------------------------------VEQFTLQKQLENVQLQQQAL---LQQ--
tr|G8BTK5|G8BTK5_TETPH/1-1219         --------------------------------IEQLSL----EDVQKHNQ----------
tr|A0A109UY01|A0A109UY01_9SACH/1-1212 --------------------------------IEQFNLTRQLDIGQ-QQHSP---VQK--
tr|A0A1E3NW52|A0A1E3NW52_WICAA/1-1271 --------------------------------IEQITLQRQLELVQQQQQQI---LAQ--
tr|K0KRT8|K0KRT8_WICCF/1-1328         --------------------------------IEQITLQRQLELVQQQQQQI---LSQ--
tr|A0A1D2VLF2|A0A1D2VLF2_9ASCO/1-1448 --------------------------------IEQLALQKQLELVQQQQQQI---IQQ--
tr|I2H180|I2H180_TETBL/1-1313         --------------------------------LEQLNIQRQLDTIQKQQQQL---QEQ--
tr|A0A1L0B7B6|A0A1L0B7B6_9ASCO/1-1206 --------------------------------VEQYNLQRQLEAVQSQQKQI---LQQ--
tr|A0A376BAV1|A0A376BAV1_9ASCO/1-1331 --------------------------------IEQLSLQRQLEMVQAQQQQL---LAQ--
tr|A0A1B2JB87|A0A1B2JB87_PICPA/1-1191 --------------------------------VEQFNLQCQLEAVQHQQQQI---LQQ--
tr|C4Y0S0|C4Y0S0_CLAL4/1-1179         --------------------------------VEQYNLQRQLEAVQSQQKQL---LQQ--
tr|W6MPH8|W6MPH8_9ASCO/1-1264         ---------------------------------------------QPKQQSF--------
tr|A0A4T0WYX2|A0A4T0WYX2_9ASCO/1-1220 --------------------------------LEQLSLQRQLEAVQAQQQQI---LQQ--
tr|A0A4P6XIK7|A0A4P6XIK7_9ASCO/1-1192 --------------------------------VEQYNLQRQLEAVQSQQKVL---LQQ--
tr|A0A512U8A1|A0A512U8A1_9ASCO/1-1199 --------------------------------VEQYNLQRQLEAVQSQQKVL---LQQ--
tr|A0A1E5R1J8|A0A1E5R1J8_9ASCO/1-1342 --------------------------------IEQLNIGNE-------------------
tr|C5MJ33|C5MJ33_CANTT/1-1288         --------------------------------VEQYNLQRQLEQVQAQQKLL---EEQ--
tr|A0A1E3QST6|A0A1E3QST6_9ASCO/1-1254 --------------------------------IEQFNLQKQLEYVQQQQQQI---IQD--
tr|A0A099NY57|A0A099NY57_PICKU/1-1221 --------------------------------LEQLSLQRQLEIVQAQQQQI---LQQ--
tr|W1QFQ5|W1QFQ5_OGAPD/1-1263         --------------------------------LEQFNLQRQLEIVQAQQQQI---LQQ--
tr|A0A4P9ZBD2|A0A4P9ZBD2_9ASCO/1-1188 --------------------------------VEQYNLQKQLEQTQALLKLK---INQ--
tr|A0A1A0H5I6|A0A1A0H5I6_9ASCO/1-1194 --------------------------------VEQYNLQRQLEAVQQQQKAL---LQQ--
sp|Q5AK62|SSD1_CANAL/1-1274           --------------------------------VEQYNLQRQLEEVQAQQKLL---EEK--
tr|A0A1E3NPD2|A0A1E3NPD2_9ASCO/1-1087 -----------------------------------MSLQ---------------------
tr|Q6BH95|Q6BH95_DEBHA/1-1293         --------------------------------VEQYNLQRQLEQVQLQQKQI---MQA--
tr|A3LNR8|A3LNR8_PICST/1-1251         --------------------------------VEQYNLQRQLEQVQAQQKQI---LQQ--
tr|A0A1E4T168|A0A1E4T168_9ASCO/1-1193 ------------------------------------------------------------
tr|M3JW26|M3JW26_CANMX/1-1280         --------------------------------VEQYNLQRQLEQVQAQQKLL---EEQ--
tr|A0A421JQ80|A0A421JQ80_9ASCO/1-1286 --------------------------------VEQYNLQRQLEQVQAQQQQI---LQQ--
tr|A0A448YNY1|A0A448YNY1_BRENA/1-1285 --------------------------------LEQLNLQRQLEIVQAQQQQI---LQQ--
tr|A5DID9|A5DID9_PICGU/1-1258         --------------------------------VEQYNLQKQLEAVQAQQKQI---LQQ--
tr|G8B6J2|G8B6J2_CANPC/1-1281         --------------------------------VEQYNLQRQLDQVQAQQRQI---LEQ--
tr|A0A0L0NYI1|A0A0L0NYI1_CANAR/1-1246 --------------------------------VEQYNLQRQLEAVQSQQKQL---L----
tr|A0A1E4RL03|A0A1E4RL03_9ASCO/1-1340 --------------------------------VEQYNLQRQLEAVQAQQKQI---LQQ--
tr|A0A1E4SH28|A0A1E4SH28_9ASCO/1-1264 --------------------------------VEQYNLQRQLEEVQAQQKQI---LQQ--
tr|A0A1E4U015|A0A1E4U015_PACTA/1-1378 --------------------------------IEQFNLQRQLEIVQAQQQQI---LQQ--
tr|A0A2V1AV44|A0A2V1AV44_9ASCO/1-1211 --------------------------------VEQYNLQRQLEAVQSQQKQL---LQQ--
tr|G8YUH9|G8YUH9_PICSO/1-1272         --------------------------------MEQYNLQRQLEVVQAQQKQI---MQQ--
tr|A0A371C3I8|A0A371C3I8_YARLL/1-1212 --------------------------------VEQIALQQQIDILQAQQQQI---LAQ--
tr|A0A2P7YQU3|A0A2P7YQU3_9ASCO/1-1184 --------------------------------VEQYNLQRQLEAVQSQQKQL---L----
tr|A0A0J9X5T2|A0A0J9X5T2_GEOCN/1-1202 --------------------------------VEQLALQQQIEMLQAQHQQI---LAQ--
tr|A0A5E8B0Y1|A0A5E8B0Y1_9ASCO/1-1329 --------------------------------VEQLALQQQIEMLQAHQQQM---LAQ--
tr|A0A1E5R8W0|A0A1E5R8W0_9ASCO/1-1229 --------------------------------IEQLNLGDD-------------------
tr|A0A1B7TCV0|A0A1B7TCV0_9ASCO/1-1253 --------------------------------IEQLNLGDD-------------------
tr|A0A1E5RXP5|A0A1E5RXP5_HANUV/1-1243 --------------------------------IEQLNLGED-------------------
tr|A0A060T1G8|A0A060T1G8_BLAAD/1-1212 --------------------------------VEQLALQQQIEMLQAQQQQI---LVQ--
tr|A0A1E3PZJ4|A0A1E3PZJ4_LIPST/1-1295 --------------------------------IEQLALQQQMELLQVQQQQI---LAQ--
tr|A5E347|A5E347_LODEL/1-1404         --------------------------------VEQYNLQRQLDQVQAQQKQI---LEQ--
tr|A0A167EJ91|A0A167EJ91_9ASCO/1-1315 ------------------------------------------------------------
tr|A0A061BI84|A0A061BI84_CYBFA/1-1295 --------------------------------IEQINLQRQLEIVQQQQQHI---IQQ--
tr|A0A0J9X340|A0A0J9X340_GEOCN/1-1109 --------------------------------AEQLALQQRIEALQSQQQRIEVLQSQ--
tr|A0A5J5EUE3|A0A5J5EUE3_9PEZI/1-1449 DSSTPKPSLSGSLVYEPDAYRKAIQIACLQNTVEQLALQQQIELLQVQQQQM---LNA--
tr|W3X2I1|W3X2I1_PESFW/1-1356         --ANPG--------------------------MEQLAIQQQIELLQQQQQQL---QAT--
tr|A0A1L9SRB9|A0A1L9SRB9_9EURO/1-1377 --------------------------------MEQLAIQQQIELLQQQQQQI---AAT--
tr|A0A0U1LP43|A0A0U1LP43_TALIS/1-1347 --------------------------------MEQLAIQQQIELLQQQQQQI---AAT--
tr|A0A1Y2W5X8|A0A1Y2W5X8_9PEZI/1-1347 --ANPG--------------------------MEQLAIQQQIELLQQQQQQI---QAT--
tr|A0A4Q4YBZ6|A0A4Q4YBZ6_9PEZI/1-1359 --SNPG--------------------------IEQLAIQQQIELLQQQQQQI---QAT--
tr|A0A165JPD3|A0A165JPD3_XYLHT/1-1395 --------------------------------MEQLAIQQQIELLQQQQQQI---QAT--
tr|A0A3N4HJU3|A0A3N4HJU3_ASCIM/1-1326 --------------------------------MEQLALQQQIEMLQAQQQQM---LNA--
tr|C4JTU8|C4JTU8_UNCRE/1-1295         --------------------------------MEQLALQQQIELLQQQQQQI---AAT--
tr|J3K9D1|J3K9D1_COCIM/1-1381         --------------------------------MEQLALQQQIELLQQQQQQI---AAT--
tr|A0A162IL72|A0A162IL72_9EURO/1-1430 --------------------------------LENLALQQA-DLANAQQAQL---AAQVQ
tr|A0A1L9UQA1|A0A1L9UQA1_ASPBC/1-1370 --------------------------------MEQLAIQQQIELLQQQQQQI---AAT--
tr|A0A423XH12|A0A423XH12_9PEZI/1-1350 -AANPG--------------------------MEQMAIQQQIELLQQQHQQI---QA---
tr|A0A447C1C6|A0A447C1C6_9PEZI/1-1369 --ANPG--------------------------MEQLAIAQQIELLQQQQQQL---QAT--
tr|J3P037|J3P037_GAGT3/1-1339         --ANPN--------------------------MEQLAIQQQIELLQQQQQAL---QAS--
tr|A0A1Y2EI16|A0A1Y2EI16_9PEZI/1-1343 --ANPG--------------------------MEQLAIQQQIELLQQQQQQI---QAT--
tr|A0A507ATD7|A0A507ATD7_9PEZI/1-1346 --ANPN--------------------------MEQLAIQQQIELLQQQQQQI---QAT--
tr|A0A553HNK2|A0A553HNK2_9PEZI/1-1344 --SNPG--------------------------MEQFAIQQQIELLQQQQQQI---QAT--

sp|P24276|SSD1_YEAST/1-1250           QQQLA--QQ-------TGQ------YLS----------GNSGSN------------NHFT
tr|G8ZVB9|G8ZVB9_TORDC/1-1257         QQQLA--QQ-------TGQ------F-----------GNSGNSN------------PQGN
tr|A0A1G4JD13|A0A1G4JD13_9SACH/1-1226 QQQMA--HQ-------PGQ------F-------P--A-GMAV-----------------P
tr|A0A1G4MFK9|A0A1G4MFK9_LACFM/1-1220 QQQLA--QH-------TGH------YI------PS-G-------------------PSGP
tr|H2AV93|H2AV93_KAZAF/1-1217         QQ-----QQ-------YPS------NTS--------------------------------
tr|J7RSX7|J7RSX7_KAZNA/1-1297         QPQLA--QQ-------TQQ----------------------YGN------------T-AG
tr|A0A1G4KFW0|A0A1G4KFW0_9SACH/1-1226 QQQMA--QQ-------SGQ------Y-------P--GPGLP---------------GSNP
tr|G0W8F4|G0W8F4_NAUDC/1-1260         QQQLA--QQ-------TGQ------FIA----------TNNNTN------------NNNK
tr|G0VGX0|G0VGX0_NAUCC/1-1245         QQQLA--HQ-------TGQ------YI------------TNNSN------------NNNT
tr|Q75F00|Q75F00_ASHGO/1-1220         QQQLA--QQ-------AGQ------YLN-----AG-GLGNAG----------------GG
tr|C5DM61|C5DM61_LACTC/1-1225         QQQLA--QQ-------SGQ------YLN-----PV-GSGNAS-----------LGAPGGP
tr|A0A1G4KMC7|A0A1G4KMC7_9SACH/1-1260 QQQLA--QQ-------SGQ------Y-------P--ASGMSTSNQA------PMGTSGGP
tr|Q6FSE0|Q6FSE0_CANGA/1-1324         QQQLA--QQ-------TQM------YASQAQAQP--QPGTGQGQ------------GQGT
tr|I2GVD4|I2GVD4_TETBL/1-1313         QQHLA--QQ-------TNQ------YLNINT-----NSNNNNTN----------------
tr|A7TFS3|A7TFS3_VANPO/1-1253         QQQLA--QQ-------ASQ------YL---------NTNNSNNNT---------------
tr|A0A0C7MV35|A0A0C7MV35_9SACH/1-1254 QQQMA--QQ-------SGQ------Y-------P--GSGFPPPNQS---------SGGGP
tr|C5E0Z7|C5E0Z7_ZYGRC/1-1273         QHQLA--QQ-------TGQ------MLG--------QPNNTGGG------------AGGN
tr|A0A1G4JA68|A0A1G4JA68_9SACH/1-1233 QQELA--HQ-------SGQ------FLA-----PH-VAG-----------------SGGA
tr|A0A1X7R5I0|A0A1X7R5I0_9SACH/1-1348 QQHLAKQQQ-------AQQ------QVG--------GSGHYYSN------------SNSN
tr|G8JRB6|G8JRB6_ERECY/1-1241         QQQLA--QQ-------AGH------YLA-----PGMGGGAAGSP-------------AGA
tr|W0T9I6|W0T9I6_KLUMD/1-1179         ------------------------------------SGGSSSSQ------------NQGA
tr|Q6CTR8|Q6CTR8_KLULA/1-1177         ------------------------------------SGGNLGVQ------------GQSA
tr|G8BSK0|G8BSK0_TETPH/1-1287         GQ----GQG-------QGQ------Y----------------------------------
tr|G8BTK5|G8BTK5_TETPH/1-1219         ------------------------------------SQNNTNNH----------------
tr|A0A109UY01|A0A109UY01_9SACH/1-1212 HHNIS--QL-------SEN------H----------AYGATVAP-------------VGA
tr|A0A1E3NW52|A0A1E3NW52_WICAA/1-1271 QGG---------------------------------SGGSSG----------YSAGSSGN
tr|K0KRT8|K0KRT8_WICCF/1-1328         QGG---------------------------------GGGNN---------------NNGQ
tr|A0A1D2VLF2|A0A1D2VLF2_9ASCO/1-1448 QAVQQNYIL------SQQQ----------------------QINNNSNSNINNIHNNSSI
tr|I2H180|I2H180_TETBL/1-1313         QQLIQ--SQ-------TQE-----------------------------------------
tr|A0A1L0B7B6|A0A1L0B7B6_9ASCO/1-1206 Q--A-QLLL---------Q-----------------------------------------
tr|A0A376BAV1|A0A376BAV1_9ASCO/1-1331 QQQLN--------------------------A----AAAMTNNN------------SHGT
tr|A0A1B2JB87|A0A1B2JB87_PICPA/1-1191 QQQQYLSPQ-------KPK-----------------SNAAL------------THG----
tr|C4Y0S0|C4Y0S0_CLAL4/1-1179         QQSS-SSLT---------V-----------------------------------------
tr|W6MPH8|W6MPH8_9ASCO/1-1264         ------------------------------------GGSGV------------FGQFQAM
tr|A0A4T0WYX2|A0A4T0WYX2_9ASCO/1-1220 QSQHSNS-N-------QHQ-----------------QGSST------------QGSFSYQ
tr|A0A4P6XIK7|A0A4P6XIK7_9ASCO/1-1192 QQQPLAQQV---------Q-----------------------------------------
tr|A0A512U8A1|A0A512U8A1_9ASCO/1-1199 QSQQ-AQQI---------S-----------------------------------------
tr|A0A1E5R1J8|A0A1E5R1J8_9ASCO/1-1342 -------NR-------SNE------SRS--------NEGRSNYHN-----------SQNP
tr|C5MJ33|C5MJ33_CANTT/1-1288         QKQQQQ------------Q------FVY--------PPP------------------QQG
tr|A0A1E3QST6|A0A1E3QST6_9ASCO/1-1254 QKMNPETIQ-------QA-----------------------------------LAASNGP
tr|A0A099NY57|A0A099NY57_PICKU/1-1221 QQQ-------------QQQ-----------------QSGGT-------------SNFGYQ
tr|W1QFQ5|W1QFQ5_OGAPD/1-1263         QQQFT-------------Q-----------------QTSYA------------QPGYSFP
tr|A0A4P9ZBD2|A0A4P9ZBD2_9ASCO/1-1188 YQLP------------LLQ-----------------------------------------
tr|A0A1A0H5I6|A0A1A0H5I6_9ASCO/1-1194 QQPT-SHLS---------Q-----------------------------------------
sp|Q5AK62|SSD1_CANAL/1-1274           QKQQQQ------------Q------FTY---------PS------------------AQG
tr|A0A1E3NPD2|A0A1E3NPD2_9ASCO/1-1087 ------------------------------------------------------------
tr|Q6BH95|Q6BH95_DEBHA/1-1293         QQMTQ-------------Q------YSY--------PSKNSGGNN------SGGSNTNTN
tr|A3LNR8|A3LNR8_PICST/1-1251         QQLAQQ------------Q------YAY--------PPPQQQIQQ---------QSQQSQ
tr|A0A1E4T168|A0A1E4T168_9ASCO/1-1193 ------------------------------------------------------------
tr|M3JW26|M3JW26_CANMX/1-1280         QK---Q------------Q------FVY--------PPP------------------QQG
tr|A0A421JQ80|A0A421JQ80_9ASCO/1-1286 QQQQHIYQQ---------Q-----------------------------------------
tr|A0A448YNY1|A0A448YNY1_BRENA/1-1285 QQQLSQQAG-------MPS-----------------PTGQA------------TLGMQSL
tr|A5DID9|A5DID9_PICGU/1-1258         QQQQQP------------Q------FAY--------PSG---------------------
tr|G8B6J2|G8B6J2_CANPC/1-1281         QQQQQQQQY------LQPQ------FEY--------PPS-----------------SSSS
tr|A0A0L0NYI1|A0A0L0NYI1_CANAR/1-1246 QQGIPPGNL---------Q-----------------------------------------
tr|A0A1E4RL03|A0A1E4RL03_9ASCO/1-1340 QQQQQQQQQ-------HQQ------YTY--------PP-------------------GRS
tr|A0A1E4SH28|A0A1E4SH28_9ASCO/1-1264 QQFAQQQQP-------PRQ------FTY--------PP-------------------QPM
tr|A0A1E4U015|A0A1E4U015_PACTA/1-1378 QQQQQQQ-Q-------QQQ-----------------QQAAA------------ALHASSS
tr|A0A2V1AV44|A0A2V1AV44_9ASCO/1-1211 QEG---------------------------------------------------------
tr|G8YUH9|G8YUH9_PICSO/1-1272         QQFSSSQQ----------Q------PGY--------SPK-------------GNFNNPDL
tr|A0A371C3I8|A0A371C3I8_YARLL/1-1212 QQQFI------------------------------HQP------NL--------------
tr|A0A2P7YQU3|A0A2P7YQU3_9ASCO/1-1184 -EG---------------------------------------------------------
tr|A0A0J9X5T2|A0A0J9X5T2_GEOCN/1-1202 HQQYAQAG-----LI-PPQ--------TNLL--NPQQP------QL--------------
tr|A0A5E8B0Y1|A0A5E8B0Y1_9ASCO/1-1329 HQQFAQAG-----LLPPPQ--------PGLL--PPQPP------PL--------------
tr|A0A1E5R8W0|A0A1E5R8W0_9ASCO/1-1229 ----------------SSQ-----------------TNSNAGSS----------------
tr|A0A1B7TCV0|A0A1B7TCV0_9ASCO/1-1253 ----------------NNN-----------------NNGFSSSN-------------NNA
tr|A0A1E5RXP5|A0A1E5RXP5_HANUV/1-1243 ----------------NNQ-----------------S---GGSN----------------
tr|A0A060T1G8|A0A060T1G8_BLAAD/1-1212 QQQFANAGLIPSHLMPPPG--------S------NQQPSSSPGSNL--------------
tr|A0A1E3PZJ4|A0A1E3PZJ4_LIPST/1-1295 QQQFAQAG-----LLSSQN--------------IQSSPVMA---SV-----------QNF
tr|A5E347|A5E347_LODEL/1-1404         QQQQQQQQQ------QQQHGGRHQTYQY--------PQQ---------------QPQTAY
tr|A0A167EJ91|A0A167EJ91_9ASCO/1-1315 -------------MGPPPG----------------QQ-------GL--------------
tr|A0A061BI84|A0A061BI84_CYBFA/1-1295 QQQQQQQQQ-------QQQ----QQPQI--------SGSYS------------AAAASGP
tr|A0A0J9X340|A0A0J9X340_GEOCN/1-1109 QQQFLNTQ-------------------------QQQQPH-----SL--------------
tr|A0A5J5EUE3|A0A5J5EUE3_9PEZI/1-1449 QQQYANMG-----LLPPGQ-----AHLPP-----NFNP-------L-----------QHQ
tr|W3X2I1|W3X2I1_PESFW/1-1356         H-QYINMG-----MMPPGQ------IAPG-----GFNP-------M-----------QQ-
tr|A0A1L9SRB9|A0A1L9SRB9_9EURO/1-1377 HQQYVNMG-----LLQPQQ-------LGQVS---AFSPS------L-----------QGG
tr|A0A0U1LP43|A0A0U1LP43_TALIS/1-1347 HQQYVNMG-----LLQPQQ------PMGQVP---GYSPN------M-----------QGQ
tr|A0A1Y2W5X8|A0A1Y2W5X8_9PEZI/1-1347 H-QYMNMG-----MMPPGQ------LGPGG----SFNP-------L-----------QPA
tr|A0A4Q4YBZ6|A0A4Q4YBZ6_9PEZI/1-1359 HQQYMNLG-----MIPSPQ------LGAGG----QFNP-------L-----------QPT
tr|A0A165JPD3|A0A165JPD3_XYLHT/1-1395 HQQYVNMG-----MIQPQQ------QLPALN---AFAP-------V-----------QGQ
tr|A0A3N4HJU3|A0A3N4HJU3_ASCIM/1-1326 QQQFVNMG-----VLQGQQ---------------QFNP-------L----------AQFQ
tr|C4JTU8|C4JTU8_UNCRE/1-1295         -QQYVNMG-----YIQPQQ------PLQHMP--AAYSPT------M-----------QGQ
tr|J3K9D1|J3K9D1_COCIM/1-1381         HQQYVNMG-----YLQPQQ------PLQHMT--NAYSPT-----GI-----------QGQ
tr|A0A162IL72|A0A162IL72_9EURO/1-1430 NQQFLNAG-----MIPASH----------MS---SFGQS---------------------
tr|A0A1L9UQA1|A0A1L9UQA1_ASPBC/1-1370 HQQYVNMG-----LLQPQQ-------LGQVS---AFSPS------L-----------QGG
tr|A0A423XH12|A0A423XH12_9PEZI/1-1350 QQQYLNMG-----MMPPGQ------HIPG------FNP-------V-----------Q-G
tr|A0A447C1C6|A0A447C1C6_9PEZI/1-1369 ---YQHMG-----MLQNAQ------ALGQG----GFNP-------L-----------QQA
tr|J3P037|J3P037_GAGT3/1-1339         HQQYVNLG-----MIQPGQ------AMPGG----AFNP-------L-----------Q--
tr|A0A1Y2EI16|A0A1Y2EI16_9PEZI/1-1343 HQQYMNMG-----MMPPGQ---------------PFNP-------L-----------QP-
tr|A0A507ATD7|A0A507ATD7_9PEZI/1-1346 QQQYVNMG-----MLP-----------PGG----AFNH-------L-----------QPN
tr|A0A553HNK2|A0A553HNK2_9PEZI/1-1344 H-QYMNMG-----MMQAGQ------LGAGA----QYNP-------L-----------QSN

sp|P24276|SSD1_YEAST/1-1250           PQ----------------------------------------PPHPHYNSN---------
tr|G8ZVB9|G8ZVB9_TORDC/1-1257         PN------------------------------------F--LPPHPHFN-----------
tr|A0A1G4JD13|A0A1G4JD13_9SACH/1-1226 G----------------------------------HGSFVPQPPHPMYSNT---------
tr|A0A1G4MFK9|A0A1G4MFK9_LACFM/1-1220 G----------------------------------VPAFIPQPPHPHY-NS---------
tr|H2AV93|H2AV93_KAZAF/1-1217         --------------------------------------Y--IPPNPHYGNQ---------
tr|J7RSX7|J7RSX7_KAZNA/1-1297         PV----------------------------------PPF--VPPNPHYSSN---------
tr|A0A1G4KFW0|A0A1G4KFW0_9SACH/1-1226 -----------------------------------VNSFLPHPPHPMYSNN---------
tr|G0W8F4|G0W8F4_NAUDC/1-1260         NQGF-------------------------------------IPP-SHYNT----------
tr|G0VGX0|G0VGX0_NAUCC/1-1245         GNNM-------------------------------------MAP-PQYNTN---------
tr|Q75F00|Q75F00_ASHGO/1-1220         A----------------------------------TLPFLPQPPQPQY--N---------
tr|C5DM61|C5DM61_LACTC/1-1225         -----------------------------------IPSFVPQPPHPHY-NA---------
tr|A0A1G4KMC7|A0A1G4KMC7_9SACH/1-1260 -----------------------------------MNSFTPQPPHPTYNNN---------
tr|Q6FSE0|Q6FSE0_CANGA/1-1324         GQGVDAMLGANTTAAAVAAAGMANQSGQNQAHHAMGGGFLPQPPNPHYSTGNSGNSGNGG
tr|I2GVD4|I2GVD4_TETBL/1-1313         -------------------------------------------------NN---------
tr|A7TFS3|A7TFS3_VANPO/1-1253         --------------------------------------FIPQIPNPYFSSNN--------
tr|A0A0C7MV35|A0A0C7MV35_9SACH/1-1254 GS--------------------------------HVNSFVPQPPHPMYSNT---------
tr|C5E0Z7|C5E0Z7_ZYGRC/1-1273         GT------------------------------------F--LPPQPHYNGN---------
tr|A0A1G4JA68|A0A1G4JA68_9SACH/1-1233 G-------------------------------------FVPQPPRPHY--N---------
tr|A0A1X7R5I0|A0A1X7R5I0_9SACH/1-1348 TN----------------------------------HGF--MPP-PSY------------
tr|G8JRB6|G8JRB6_ERECY/1-1241         G----------------------------------SMSFLPQPPQPQY--N---------
tr|W0T9I6|W0T9I6_KLUMD/1-1179         G----------------------------------S--FLPQPPNVPY--Q---------
tr|Q6CTR8|Q6CTR8_KLULA/1-1177         A----------------------------------N--FLPQPPNVQY--Q---------
tr|G8BSK0|G8BSK0_TETPH/1-1287         -----------------------------------------------YNNNV--------
tr|G8BTK5|G8BTK5_TETPH/1-1219         -------------------------------------------------TN---------
tr|A0A109UY01|A0A109UY01_9SACH/1-1212 T----------------------------------S--FL-QPPQPQF--N---------
tr|A0A1E3NW52|A0A1E3NW52_WICAA/1-1271 Q--F-------------------------------------QPPNS--------------
tr|K0KRT8|K0KRT8_WICCF/1-1328         QQSF-------------------------------------QPPQS--------------
tr|A0A1D2VLF2|A0A1D2VLF2_9ASCO/1-1448 SSNQ-------------------------------------IQNQS--------------
tr|I2H180|I2H180_TETBL/1-1313         --------------------------------------ILGRPGIPSRSIS---------
tr|A0A1L0B7B6|A0A1L0B7B6_9ASCO/1-1206 ------------------------------------------------------------
tr|A0A376BAV1|A0A376BAV1_9ASCO/1-1331 VP------------------------------------FLPPPPPQPY--N---------
tr|A0A1B2JB87|A0A1B2JB87_PICPA/1-1191 -----------------------------------------YPPSS--------------
tr|C4Y0S0|C4Y0S0_CLAL4/1-1179         ------------------------------------------------------------
tr|W6MPH8|W6MPH8_9ASCO/1-1264         PISM-------------------------------------PPPSTI-------------
tr|A0A4T0WYX2|A0A4T0WYX2_9ASCO/1-1220 NIL--------------------------------------QPAANL-------------
tr|A0A4P6XIK7|A0A4P6XIK7_9ASCO/1-1192 ------------------------------------------------------------
tr|A0A512U8A1|A0A512U8A1_9ASCO/1-1199 ------------------------------------------------------------
tr|A0A1E5R1J8|A0A1E5R1J8_9ASCO/1-1342 SP------------------------------------FLPPPPLQGNANNN--------
tr|C5MJ33|C5MJ33_CANTT/1-1288         QGEL-------------------------------------LPP----------------
tr|A0A1E3QST6|A0A1E3QST6_9ASCO/1-1254 ATPF-------------------------------------AHQRG--------------
tr|A0A099NY57|A0A099NY57_PICKU/1-1221 NML--------------------------------------QPPPSLG------------
tr|W1QFQ5|W1QFQ5_OGAPD/1-1263         GVSA-------------------------------------MPPP---------------
tr|A0A4P9ZBD2|A0A4P9ZBD2_9ASCO/1-1188 -------------------------------------------PQ---------------
tr|A0A1A0H5I6|A0A1A0H5I6_9ASCO/1-1194 ------------------------------------------------------------
sp|Q5AK62|SSD1_CANAL/1-1274           SSEL-------------------------------------APP----------------
tr|A0A1E3NPD2|A0A1E3NPD2_9ASCO/1-1087 -------------------------------------------PPA--------------
tr|Q6BH95|Q6BH95_DEBHA/1-1293         ASEL-------------------------------------MPP----------------
tr|A3LNR8|A3LNR8_PICST/1-1251         SSEL-------------------------------------MPPP---------------
tr|A0A1E4T168|A0A1E4T168_9ASCO/1-1193 -----------------------------------------MPPPM--------------
tr|M3JW26|M3JW26_CANMX/1-1280         NNDL-------------------------------------LPPQL--------------
tr|A0A421JQ80|A0A421JQ80_9ASCO/1-1286 -QEM-------------------------------------SPP----------------
tr|A0A448YNY1|A0A448YNY1_BRENA/1-1285 SLSP-------------------------------------TPPSS--------------
tr|A5DID9|A5DID9_PICGU/1-1258         -PDL-------------------------------------MPP----------------
tr|G8B6J2|G8B6J2_CANPC/1-1281         HSDI-------------------------------------SHSS---------------
tr|A0A0L0NYI1|A0A0L0NYI1_CANAR/1-1246 ------------------------------------------------------------
tr|A0A1E4RL03|A0A1E4RL03_9ASCO/1-1340 NNDS-------------------------------------MPSQ---------------
tr|A0A1E4SH28|A0A1E4SH28_9ASCO/1-1264 APEL-------------------------------------APPS---------------
tr|A0A1E4U015|A0A1E4U015_PACTA/1-1378 SL---------------------------------------QPPSL--------------
tr|A0A2V1AV44|A0A2V1AV44_9ASCO/1-1211 ------------------------------------------------------------
tr|G8YUH9|G8YUH9_PICSO/1-1272         LNDF-------------------------------------TPPQ---------------
tr|A0A371C3I8|A0A371C3I8_YARLL/1-1212 ---M-------------------------------------PPPPMQQ-SYVT-------
tr|A0A2P7YQU3|A0A2P7YQU3_9ASCO/1-1184 ------------------------------------------------------------
tr|A0A0J9X5T2|A0A0J9X5T2_GEOCN/1-1202 ---Q-------------------------------------PPPPFIT------------
tr|A0A5E8B0Y1|A0A5E8B0Y1_9ASCO/1-1329 ---MA--------------------------HH--HPYLPVPAPPPQS------------
tr|A0A1E5R8W0|A0A1E5R8W0_9ASCO/1-1229 SSSF-------------------------------------LPPPPSVTVH---------
tr|A0A1B7TCV0|A0A1B7TCV0_9ASCO/1-1253 NSNF-------------------------------------LPPPPTVTVH---------
tr|A0A1E5RXP5|A0A1E5RXP5_HANUV/1-1243 NSSF-------------------------------------LPPPPTVTVH---------
tr|A0A060T1G8|A0A060T1G8_BLAAD/1-1212 ---M-------------------------------------PPPPMQSSGYMT-------
tr|A0A1E3PZJ4|A0A1E3PZJ4_LIPST/1-1295 ---V-------------------------------------SSPS-------S-------
tr|A5E347|A5E347_LODEL/1-1404         NDDL-------------------------------------YQSL---------------
tr|A0A167EJ91|A0A167EJ91_9ASCO/1-1315 ---M-------------------------------------VPPPNMQPSFMT-------
tr|A0A061BI84|A0A061BI84_CYBFA/1-1295 S--L-------------------------------------QPPNT--------------
tr|A0A0J9X340|A0A0J9X340_GEOCN/1-1109 ---M---------------------------------------PPL--------------
tr|A0A5J5EUE3|A0A5J5EUE3_9PEZI/1-1449 G--I-----------------------------------PGMSPQHQQ------------
tr|W3X2I1|W3X2I1_PESFW/1-1356         ---G-----------------------------------INMA-Q---------------
tr|A0A1L9SRB9|A0A1L9SRB9_9EURO/1-1377 A-SM-----------------------------------AGVSPQ---------------
tr|A0A0U1LP43|A0A0U1LP43_TALIS/1-1347 G-SM-----------------------------------SGVSPQ---------------
tr|A0A1Y2W5X8|A0A1Y2W5X8_9PEZI/1-1347 ---M-----------------------------------ANMSPQ---------------
tr|A0A4Q4YBZ6|A0A4Q4YBZ6_9PEZI/1-1359 ---M-----------------------------------ANMSPQ---------------
tr|A0A165JPD3|A0A165JPD3_XYLHT/1-1395 ---V-----------------------------------SGLSAH---------------
tr|A0A3N4HJU3|A0A3N4HJU3_ASCIM/1-1326 -----------------------------------------MAPQ-QQ------------
tr|C4JTU8|C4JTU8_UNCRE/1-1295         A-GI-----------------------------------PNMPSH---------------
tr|J3K9D1|J3K9D1_COCIM/1-1381         G-GI-----------------------------------PNMPSH---------------
tr|A0A162IL72|A0A162IL72_9EURO/1-1430 ---L-----------------------------------PGFVPG---------------
tr|A0A1L9UQA1|A0A1L9UQA1_ASPBC/1-1370 A-SM-----------------------------------GGVSPQ---------------
tr|A0A423XH12|A0A423XH12_9PEZI/1-1350 ---M-----------------------------------ANMSPQ---------------
tr|A0A447C1C6|A0A447C1C6_9PEZI/1-1369 ---M-----------------------------------PNLSPQ---------------
tr|J3P037|J3P037_GAGT3/1-1339         ---------------------------------------SAMAPQ---------------
tr|A0A1Y2EI16|A0A1Y2EI16_9PEZI/1-1343 ---M-----------------------------------ANMSPQ---------------
tr|A0A507ATD7|A0A507ATD7_9PEZI/1-1346 ---M-----------------------------------TNMSPQ---------------
tr|A0A553HNK2|A0A553HNK2_9PEZI/1-1344 ---M-----------------------------------ANMSPQ---------------

sp|P24276|SSD1_YEAST/1-1250           ---------------GNSP------------G----------------MSAGGS------
tr|G8ZVB9|G8ZVB9_TORDC/1-1257         ----------------KGA------------G-N--------------SSSGGSS-----
tr|A0A1G4JD13|A0A1G4JD13_9SACH/1-1226 ----------------VTP------------S-PST---------------QNS------
tr|A0A1G4MFK9|A0A1G4MFK9_LACFM/1-1220 ----------------SSP------------S-NA----------------PSN------
tr|H2AV93|H2AV93_KAZAF/1-1217         ----------------SIP------------G-S-----------------SGS------
tr|J7RSX7|J7RSX7_KAZNA/1-1297         --------------YGNSP------------S-YNN---------NNNNTQ--N------
tr|A0A1G4KFW0|A0A1G4KFW0_9SACH/1-1226 ----------------STP------------S-SLN---------------MNN------
tr|G0W8F4|G0W8F4_NAUDC/1-1260         ------------------P------------N----------------MS-AGN------
tr|G0VGX0|G0VGX0_NAUCC/1-1245         ---------------LGSP------------N----------------VS-GGN------
tr|Q75F00|Q75F00_ASHGO/1-1220         ----------------SSP--------------SG-----------------GN------
tr|C5DM61|C5DM61_LACTC/1-1225         ----------------PSP------------S-PS----------------QGN------
tr|A0A1G4KMC7|A0A1G4KMC7_9SACH/1-1260 ----------------ASP------------S-PYN---------------QGN------
tr|Q6FSE0|Q6FSE0_CANGA/1-1324         NGGNSASGGLGSNQSLASP------------N-N-------------LMA-GGN------
tr|I2GVD4|I2GVD4_TETBL/1-1313         ----------------TSI------------N-NN----------------TNN------
tr|A7TFS3|A7TFS3_VANPO/1-1253         --------------YMGSP------------K-HNN---------N-----GSN------
tr|A0A0C7MV35|A0A0C7MV35_9SACH/1-1254 ----------------ATP------------S-SSN---------------HNS------
tr|C5E0Z7|C5E0Z7_ZYGRC/1-1273         --------------PGSGP------------S-N--------------SSSSGS------
tr|A0A1G4JA68|A0A1G4JA68_9SACH/1-1233 ----------------MSP------------S-PS----------------QSN------
tr|A0A1X7R5I0|A0A1X7R5I0_9SACH/1-1348 ------------------P------------S-YQQ---------QQPQQQQGN------
tr|G8JRB6|G8JRB6_ERECY/1-1241         ----------------TNP------------G-AN-----------------GN------
tr|W0T9I6|W0T9I6_KLUMD/1-1179         ----------------LSP------------N-SG-----------------GR------
tr|Q6CTR8|Q6CTR8_KLULA/1-1177         ----------------LSP------------N-SG-----------------NR------
tr|G8BSK0|G8BSK0_TETPH/1-1287         ------------------------------------------------------------
tr|G8BTK5|G8BTK5_TETPH/1-1219         --------------YRGSP------------I-HHN---------K-----NNN------
tr|A0A109UY01|A0A109UY01_9SACH/1-1212 ----------------NSP------------A-PN----------------TSN------
tr|A0A1E3NW52|A0A1E3NW52_WICAA/1-1271 ------------------------------------------------------------
tr|K0KRT8|K0KRT8_WICCF/1-1328         ------------------------------------------------------------
tr|A0A1D2VLF2|A0A1D2VLF2_9ASCO/1-1448 ------------------PVQIQIQNPNQNQN-QIQ---------NQNINQNKK------
tr|I2H180|I2H180_TETBL/1-1313         ----------------RSPT----------------------------------------
tr|A0A1L0B7B6|A0A1L0B7B6_9ASCO/1-1206 ------------------E--------------------------SQLY-----------
tr|A0A376BAV1|A0A376BAV1_9ASCO/1-1331 ----------------LSP------------N-RNT---------NNTITNNNN------
tr|A0A1B2JB87|A0A1B2JB87_PICPA/1-1191 ---------------------------------------------------SSN------
tr|C4Y0S0|C4Y0S0_CLAL4/1-1179         ------------------P--------------------------QEGY-----------
tr|W6MPH8|W6MPH8_9ASCO/1-1264         ------------------P-----------------------------------------
tr|A0A4T0WYX2|A0A4T0WYX2_9ASCO/1-1220 ---------------------------------------------------TPN------
tr|A0A4P6XIK7|A0A4P6XIK7_9ASCO/1-1192 ------------------P--------------------------PEPY-----------
tr|A0A512U8A1|A0A512U8A1_9ASCO/1-1199 ------------------P--------------------------PEPY-----------
tr|A0A1E5R1J8|A0A1E5R1J8_9ASCO/1-1342 ----------------NNN------------N-NNN---------YYHYSGHSN------
tr|C5MJ33|C5MJ33_CANTT/1-1288         ------------------P---------------SS---------P-GFGGNNR------
tr|A0A1E3QST6|A0A1E3QST6_9ASCO/1-1254 ------------------------------------------------------------
tr|A0A099NY57|A0A099NY57_PICKU/1-1221 -----------------QP-------------------------------QNSN------
tr|W1QFQ5|W1QFQ5_OGAPD/1-1263         ----------------------------------------------------SN------
tr|A0A4P9ZBD2|A0A4P9ZBD2_9ASCO/1-1188 ------------------PL-------------LSQ---------NELY-----------
tr|A0A1A0H5I6|A0A1A0H5I6_9ASCO/1-1194 ------------------P--------------------------LEPY-----------
sp|Q5AK62|SSD1_CANAL/1-1274           ------------------P---------------IS---------S-GYGG-NR------
tr|A0A1E3NPD2|A0A1E3NPD2_9ASCO/1-1087 ---------------------------------------------------PTN------
tr|Q6BH95|Q6BH95_DEBHA/1-1293         ------------------P---------------S------------NY-----------
tr|A3LNR8|A3LNR8_PICST/1-1251         -----------------------------------------------GY-----------
tr|A0A1E4T168|A0A1E4T168_9ASCO/1-1193 ---------------------------------------------------QSS------
tr|M3JW26|M3JW26_CANMX/1-1280         ------------------P---------------TS---------TGGYSG-NR------
tr|A0A421JQ80|A0A421JQ80_9ASCO/1-1286 ------------------P---------------HQ---------QQQFGR-SQ------
tr|A0A448YNY1|A0A448YNY1_BRENA/1-1285 ----------------------------------------------------AS------
tr|A5DID9|A5DID9_PICGU/1-1258         ------------------P---------------S------------SY-----------
tr|G8B6J2|G8B6J2_CANPC/1-1281         ------------------H---------------HN---------N------NR------
tr|A0A0L0NYI1|A0A0L0NYI1_CANAR/1-1246 ------------------P---------------NF---------QQNL-----------
tr|A0A1E4RL03|A0A1E4RL03_9ASCO/1-1340 ----------------------------------------------NNYRG--H------
tr|A0A1E4SH28|A0A1E4SH28_9ASCO/1-1264 -----------------------------------------------GF-----------
tr|A0A1E4U015|A0A1E4U015_PACTA/1-1378 ----------------------------------------------------PL------
tr|A0A2V1AV44|A0A2V1AV44_9ASCO/1-1211 ------------------------------------------------------------
tr|G8YUH9|G8YUH9_PICSO/1-1272         ----------------------------------------------SSY-----------
tr|A0A371C3I8|A0A371C3I8_YARLL/1-1212 -----------ATGPFG---QF---------G-VQP---------VHQMGPPQ--SG---
tr|A0A2P7YQU3|A0A2P7YQU3_9ASCO/1-1184 ------------------------------------------------------------
tr|A0A0J9X5T2|A0A0J9X5T2_GEOCN/1-1202 --------------PYG---QY---------S-QPS------------------------
tr|A0A5E8B0Y1|A0A5E8B0Y1_9ASCO/1-1329 --------------YYQ---QH---------Q-QQS----QSQSQQLQIQPPQSPSGPSS
tr|A0A1E5R8W0|A0A1E5R8W0_9ASCO/1-1229 ----------------QSPS-------------------------------RNN------
tr|A0A1B7TCV0|A0A1B7TCV0_9ASCO/1-1253 ----------------QSPP-------------------------------KNN------
tr|A0A1E5RXP5|A0A1E5RXP5_HANUV/1-1243 ----------------QSPG-------------------------------RNN------
tr|A0A060T1G8|A0A060T1G8_BLAAD/1-1212 -----------STGPFG---QF---------S--------------------T-------
tr|A0A1E3PZJ4|A0A1E3PZJ4_LIPST/1-1295 -----------TYAPFPMSGTG---------A----------------------------
tr|A5E347|A5E347_LODEL/1-1404         ------------------P---------------SY---------G------NR------
tr|A0A167EJ91|A0A167EJ91_9ASCO/1-1315 -----------SSGPFG---QF---------A-APP--------------PPV-------
tr|A0A061BI84|A0A061BI84_CYBFA/1-1295 ------------------------------------------------------------
tr|A0A0J9X340|A0A0J9X340_GEOCN/1-1109 --------------------QF---------N-QQQ---------SYQTSPSK------Y
tr|A0A5J5EUE3|A0A5J5EUE3_9PEZI/1-1449 ------------QASFQFPPQQ---------Q--QG---------SAPQGAPTQPS----
tr|W3X2I1|W3X2I1_PESFW/1-1356         -------------QGFQFPNQL---------P-QQQ---------NVQLGAPSQPM----
tr|A0A1L9SRB9|A0A1L9SRB9_9EURO/1-1377 ------------ISAFQFP-QL---------A-QQQQQQGQQQGLGVPMNAPPQH-----
tr|A0A0U1LP43|A0A0U1LP43_TALIS/1-1347 ------------VNAFQFP-QM---------Q-QQQ--------MGGAMNNG--H-----
tr|A0A1Y2W5X8|A0A1Y2W5X8_9PEZI/1-1347 -------------TAFQFPNQL---------P-QQQ---------NVPMGPPSQPM----
tr|A0A4Q4YBZ6|A0A4Q4YBZ6_9PEZI/1-1359 -------------AGFQFPNQL---------PQQQQ---------NVQMGPPSQPM----
tr|A0A165JPD3|A0A165JPD3_XYLHT/1-1395 ------------PGAFQFP-QL---------S-QQQ--------LAVPLNAPTQPS----
tr|A0A3N4HJU3|A0A3N4HJU3_ASCIM/1-1326 ------------AAAFQ---QF---------A--QQ---------NAPAGAPTQPS----
tr|C4JTU8|C4JTU8_UNCRE/1-1295         ------------GNAFQFP-QV---------Q-QQQ--------LGVSMNNPNQP-----
tr|J3K9D1|J3K9D1_COCIM/1-1381         ------------GNAFQFP-QV---------Q-QQQ--------LGVPMNNPNQP-----
tr|A0A162IL72|A0A162IL72_9EURO/1-1430 -------------NLFQLQPQL---------Q-GGQ--------LNMPVAQSPHP-----
tr|A0A1L9UQA1|A0A1L9UQA1_ASPBC/1-1370 ------------LNAFQFP-QL---------A-QQQ--------LGVPMNTSTQH-----
tr|A0A423XH12|A0A423XH12_9PEZI/1-1350 -------------TGFQFPNQL---------P--QQ---------NISMGAPTQPL----
tr|A0A447C1C6|A0A447C1C6_9PEZI/1-1369 -------------TGFQFPNQL---------Q--QQ---------NVSLAPPTQPL----
tr|J3P037|J3P037_GAGT3/1-1339         -------------AGFQFPGQL---------Q--QQ---------QVAMQQAAAP-----
tr|A0A1Y2EI16|A0A1Y2EI16_9PEZI/1-1343 -------------SAFQFPNQL---------P-QQQ---------NVAMGAPSQPM----
tr|A0A507ATD7|A0A507ATD7_9PEZI/1-1346 -------------AGFQFPNQL---------P--QQ---------NVNMAPPTQPM----
tr|A0A553HNK2|A0A553HNK2_9PEZI/1-1344 -------------TAFQFPSQL---------P-QQQ---------NVQMGAPNQPM----

sp|P24276|SSD1_YEAST/1-1250           -------RSRT----HSRNNSGYYH----NSYD---NNNNS-----NNPG----------
tr|G8ZVB9|G8ZVB9_TORDC/1-1257         -GNSPGYRSRS----HSRNNSGYYD-----------SGSGN-----NSST----------
tr|A0A1G4JD13|A0A1G4JD13_9SACH/1-1226 -------RSRS----HSRNNSGYYN-----------NN----------------------
tr|A0A1G4MFK9|A0A1G4MFK9_LACFM/1-1220 -------RSRS----HSRNNSGYYN-----------NNNNN-----SSNN----------
tr|H2AV93|H2AV93_KAZAF/1-1217         -------RSRT----HSRNNSSYYH----------ENTNNP-----NNAS----------
tr|J7RSX7|J7RSX7_KAZNA/1-1297         -------RSRS----HSRNNSAYYT----D-YN---NNNSN-----NSTG----------
tr|A0A1G4KFW0|A0A1G4KFW0_9SACH/1-1226 -------RSRS----HSRNNSGYYN-----------NT----------------------
tr|G0W8F4|G0W8F4_NAUDC/1-1260         -------RSRS----HSRDNSGYYQ----NSYD---NNNNP-----NNLG----------
tr|G0VGX0|G0VGX0_NAUCC/1-1245         -------RSRS----HSRNNSGYHQ----NSYDNNNNNNNN-----NNLT----------
tr|Q75F00|Q75F00_ASHGO/1-1220         -------KSRS----HSRNNSGYYN-----------SG----------------------
tr|C5DM61|C5DM61_LACTC/1-1225         -------RSRS----HSRNSSGYYN-----------NN----------------------
tr|A0A1G4KMC7|A0A1G4KMC7_9SACH/1-1260 -------RSRS----HSRNSSGYYN-----------SN----------------------
tr|Q6FSE0|Q6FSE0_CANGA/1-1324         -------RSRT----HSRNNSGYYYS---NTYD---GASVT-----TPSG----------
tr|I2GVD4|I2GVD4_TETBL/1-1313         -------NSRA----HSRNNSGYYD---------SLNSNIN-----TPTN----------
tr|A7TFS3|A7TFS3_VANPO/1-1253         -------RNGG----HSRNNSGYHN-----------NGNNY-----NQPPVI--------
tr|A0A0C7MV35|A0A0C7MV35_9SACH/1-1254 -------RSRS----HSRNNSGYYN-----------NSNPQ-----GNGN----------
tr|C5E0Z7|C5E0Z7_ZYGRC/1-1273         -----GYRSRS----HSRNNSGYYD-----------NTSGG-----GSSA----------
tr|A0A1G4JA68|A0A1G4JA68_9SACH/1-1233 -------RSRS----HSRNNSGFYS-----------NNSSG-----GGSNA---------
tr|A0A1X7R5I0|A0A1X7R5I0_9SACH/1-1348 -------RSRT----HSRNNSGYYQ----NTYDVLANNDST-----SGVGN---------
tr|G8JRB6|G8JRB6_ERECY/1-1241         -------KNRS----HSRNNSGYYN-----------NN----------------------
tr|W0T9I6|W0T9I6_KLUMD/1-1179         -------KGRS----HSRSGSAYYN-----------NN----------------------
tr|Q6CTR8|Q6CTR8_KLULA/1-1177         -------KGRS----HSRSGSAFYN-----------NN----------------------
tr|G8BSK0|G8BSK0_TETPH/1-1287         -------KSRS----HSRNNSNYNN----YSYD---NNSSH-----GYGGYGQGHGRTYS
tr|G8BTK5|G8BTK5_TETPH/1-1219         -----HYNNNF----HSRNYSEHSN-----------NNNPF-----SPPKI---------
tr|A0A109UY01|A0A109UY01_9SACH/1-1212 -------KSRS----HSRNNSGFYS----------GNN----------------------
tr|A0A1E3NW52|A0A1E3NW52_WICAA/1-1271 ---------------HRRTGS---------------NT----------------------
tr|K0KRT8|K0KRT8_WICCF/1-1328         ---------------HRRSGS---------------NT----------------------
tr|A0A1D2VLF2|A0A1D2VLF2_9ASCO/1-1448 -------RS------HRRSQS---------------SSIMG-----SMGSMG--------
tr|I2H180|I2H180_TETBL/1-1313         -------MS------LSRSTS---------------NLSLS-----SP--------RF--
tr|A0A1L0B7B6|A0A1L0B7B6_9ASCO/1-1206 -------KS------HSRSPS---------------YNG---------------------
tr|A0A376BAV1|A0A376BAV1_9ASCO/1-1331 --SNGGSNSRS----HSRNNSGYEF-----------NRHTR-----GNDSV---------
tr|A0A1B2JB87|A0A1B2JB87_PICPA/1-1191 -------QDYN----HRRSPS---------------NSR---------------------
tr|C4Y0S0|C4Y0S0_CLAL4/1-1179         -------KS------HSRNSS---------------TN----------------------
tr|W6MPH8|W6MPH8_9ASCO/1-1264         ----------R----HKKSSS---------------IESGA-----DV------------
tr|A0A4T0WYX2|A0A4T0WYX2_9ASCO/1-1220 -------RG-H----HRRSSS---------------NTH---------------------
tr|A0A4P6XIK7|A0A4P6XIK7_9ASCO/1-1192 -------RS------HSRTPS---------------SS----------------------
tr|A0A512U8A1|A0A512U8A1_9ASCO/1-1199 -------RS------HSRTSS---------------IS----------------------
tr|A0A1E5R1J8|A0A1E5R1J8_9ASCO/1-1342 --SNSNAGSRG----HSRNNS-YGN---------AQNSNGG-----GGSDT---------
tr|C5MJ33|C5MJ33_CANTT/1-1288         -------GS------HSRSSS---------------INS---------------------
tr|A0A1E3QST6|A0A1E3QST6_9ASCO/1-1254 ---------------HSRTGS---------------NVG---------------------
tr|A0A099NY57|A0A099NY57_PICKU/1-1221 -------RSNH----HRKTSS---------------S-----------------------
tr|W1QFQ5|W1QFQ5_OGAPD/1-1263         -------TPRH----NRRASG---------------NVN---------------------
tr|A0A4P9ZBD2|A0A4P9ZBD2_9ASCO/1-1188 -------RA------HSRTLL---------------YTGQ--------------------
tr|A0A1A0H5I6|A0A1A0H5I6_9ASCO/1-1194 -------RS------HSRTSS---------------SN----------------------
sp|Q5AK62|SSD1_CANAL/1-1274           -------SS------HSRSSS---------------INT---------------------
tr|A0A1E3NPD2|A0A1E3NPD2_9ASCO/1-1087 -------RSAH----HRRSSS---------------NS----------------------
tr|Q6BH95|Q6BH95_DEBHA/1-1293         -------RS------HSRSSS---------------INSNS-----GG------------
tr|A3LNR8|A3LNR8_PICST/1-1251         -------RS------HSRSSS---------------TNA---------------------
tr|A0A1E4T168|A0A1E4T168_9ASCO/1-1193 -------SRGH----HRRSSS---------------NVSTN-----DN------------
tr|M3JW26|M3JW26_CANMX/1-1280         -------SS------HSRSSS---------------INT---------------------
tr|A0A421JQ80|A0A421JQ80_9ASCO/1-1286 -------GS------HSRSSS---------------A-----------------------
tr|A0A448YNY1|A0A448YNY1_BRENA/1-1285 -------GNPH----HRRSSS---------------SNTL--------------------
tr|A5DID9|A5DID9_PICGU/1-1258         -------RS------HSRSSS---------------AASQS-----GQ------------
tr|G8B6J2|G8B6J2_CANPC/1-1281         -------GS------HSRSSS---------------ITNSN-----TN------------
tr|A0A0L0NYI1|A0A0L0NYI1_CANAR/1-1246 -------QSDFG-LPHLRSPS---------------FNA---------------------
tr|A0A1E4RL03|A0A1E4RL03_9ASCO/1-1340 -------GG------HSRSSS---------------INSAA-----G-------------
tr|A0A1E4SH28|A0A1E4SH28_9ASCO/1-1264 -------RS------HSRSSS---------------STSSA-----AP------------
tr|A0A1E4U015|A0A1E4U015_PACTA/1-1378 -------SPSH----NRNNSS---------------FGS---------------------
tr|A0A2V1AV44|A0A2V1AV44_9ASCO/1-1211 ---------------HSRSPS---------------L-----------------------
tr|G8YUH9|G8YUH9_PICSO/1-1272         -------KT------HSRSSS---------------INSNT-----GA------------
tr|A0A371C3I8|A0A371C3I8_YARLL/1-1212 ----------G----HRRAQSSSHP----NQHQQQPQQHFQ-----GG------------
tr|A0A2P7YQU3|A0A2P7YQU3_9ASCO/1-1184 ---------------HQRLPS---------------QG----------------------
tr|A0A0J9X5T2|A0A0J9X5T2_GEOCN/1-1202 ----------T----HRRVQSSIPP----NHHSNS-----------GG------------
tr|A0A5E8B0Y1|A0A5E8B0Y1_9ASCO/1-1329 MGSTLN-SSPS----HRRAQSSTNY----HHSSSSPSSSSSLGPPLGS------------
tr|A0A1E5R8W0|A0A1E5R8W0_9ASCO/1-1229 -------SSMSNGGYHSRNQS-----------E----SKQD-----VTMSPGN-------
tr|A0A1B7TCV0|A0A1B7TCV0_9ASCO/1-1253 -------S-------HQRTSS-----------D---NNQQP-----HMMSPGQ-------
tr|A0A1E5RXP5|A0A1E5RXP5_HANUV/1-1243 -------VS-GNGGYHSRNQS-----------E----SKPD-----NTMSPSN-------
tr|A0A060T1G8|A0A060T1G8_BLAAD/1-1212 ----------G----HRRAQSSTPGY---DRHTPSPSQYGS-GGPTGG------------
tr|A0A1E3PZJ4|A0A1E3PZJ4_LIPST/1-1295 --------TGG----HRRTQSSVPGFQV-MGPPQVPTSNS------GS------------
tr|A5E347|A5E347_LODEL/1-1404         -------GS------HSRNSS---------------I-----------------------
tr|A0A167EJ91|A0A167EJ91_9ASCO/1-1315 ----------G----HRKVQSSVTG----------GSPFGSFSGPMGG------------
tr|A0A061BI84|A0A061BI84_CYBFA/1-1295 ----------F----HRRTGS---------------NT----------------------
tr|A0A0J9X340|A0A0J9X340_GEOCN/1-1109 VAST------S----HSRTNSS--------------------------------------
tr|A0A5J5EUE3|A0A5J5EUE3_9PEZI/1-1449 ----------A----HRRNASALPQMGGVGGPPPAPSAGAA-----GG------------
tr|W3X2I1|W3X2I1_PESFW/1-1356         ----------S----HRRNQSALPNMGM--GPPPAPSSGAS-----GS------------
tr|A0A1L9SRB9|A0A1L9SRB9_9EURO/1-1377 ----------S----HRRNQSALPGLAM--GPPPAPSSGAS-----G-------------
tr|A0A0U1LP43|A0A0U1LP43_TALIS/1-1347 ----------S----HRRNQSALPGMGM--GPPPAPSSGAS-----GS------------
tr|A0A1Y2W5X8|A0A1Y2W5X8_9PEZI/1-1347 ----------S----HRRNQSALPNMGM--GPPPAPSAGAS-----GS------------
tr|A0A4Q4YBZ6|A0A4Q4YBZ6_9PEZI/1-1359 ----------S----HRRNQSAIPNMGM--GPPPAPSAGAS-----GS------------
tr|A0A165JPD3|A0A165JPD3_XYLHT/1-1395 ----------S----HRRNQSALPSMNM-GGPPPAPSAGAS-----GS------------
tr|A0A3N4HJU3|A0A3N4HJU3_ASCIM/1-1326 ----------S----HRRNQSAMPGMGNVGGQAQAATTGT-------G------------
tr|C4JTU8|C4JTU8_UNCRE/1-1295         ----------S----HRRNQSAIPNVNM--GPPPAPSSGSA-------------------
tr|J3K9D1|J3K9D1_COCIM/1-1381         ----------S----HRRNQSAMPNVGM--GPPPAPSSGSA-------------------
tr|A0A162IL72|A0A162IL72_9EURO/1-1430 ----------S----HRRNQSAMPTIGM--GPPPAPSSGAS-----GSLPRDS------L
tr|A0A1L9UQA1|A0A1L9UQA1_ASPBC/1-1370 ----------S----HRRNQSALPGLGM--GPPPAPSSGAS-----G-------------
tr|A0A423XH12|A0A423XH12_9PEZI/1-1350 ----------S----HRRNQSAIPNMGI--GPPPAPSSGAS-----GS------------
tr|A0A447C1C6|A0A447C1C6_9PEZI/1-1369 ----------S----HRRNQSAIPNMGM-GGPPPAPSAGAS-----GS------------
tr|J3P037|J3P037_GAGT3/1-1339         ----------A----HRRNQSAIPNMGM-GGPPPAPSSGTA-----GT------------
tr|A0A1Y2EI16|A0A1Y2EI16_9PEZI/1-1343 ----------S----HRRNQSALPNMGM--GPPPAPSAGAS-----GS------------
tr|A0A507ATD7|A0A507ATD7_9PEZI/1-1346 ----------S----HRRNQSALPNMGM--GPPPAPSSGAS-----GS------------
tr|A0A553HNK2|A0A553HNK2_9PEZI/1-1344 ----------S----HRRNQSALPNMNL--GPPPAPSSGAS-----GS------------

sp|P24276|SSD1_YEAST/1-1250           -------------------SNSHRK----TS-SQ----------------------SSI-
tr|G8ZVB9|G8ZVB9_TORDC/1-1257         -------------------PYGHKK----TN-SQ----------------------SSG-
tr|A0A1G4JD13|A0A1G4JD13_9SACH/1-1226 ------------EF--APPSGGHRK----TA-SQ----------------------SGV-
tr|A0A1G4MFK9|A0A1G4MFK9_LACFM/1-1220 ----------SGEF--SA---GHRK----TA-SQ----------------------SSV-
tr|H2AV93|H2AV93_KAZAF/1-1217         ---------------------SHRR----TG-SQ----------------------SSV-
tr|J7RSX7|J7RSX7_KAZNA/1-1297         ---------ANSNT---LNPNSHRK----TG-SQ----------------------SSN-
tr|A0A1G4KFW0|A0A1G4KFW0_9SACH/1-1226 ------------DL--APPSGGHRK----TG-SQ----------------------SGV-
tr|G0W8F4|G0W8F4_NAUDC/1-1260         -------------------VNTHRK----TG-SQ----------------------SSV-
tr|G0VGX0|G0VGX0_NAUCC/1-1245         -------------------PNYHRK----TG-SQ----------------------SSV-
tr|Q75F00|Q75F00_ASHGO/1-1220         ------------DF---GGGA-HRR----TG-SQ----------------------SSV-
tr|C5DM61|C5DM61_LACTC/1-1225         ------------EF--APP--GHRK----TG-SQ----------------------SSV-
tr|A0A1G4KMC7|A0A1G4KMC7_9SACH/1-1260 ------------EF--APPAGGHRK----TG-SQ----------------------SGV-
tr|Q6FSE0|Q6FSE0_CANGA/1-1324         -------------------PNAHRR----TG-SQ----------------------SSV-
tr|I2GVD4|I2GVD4_TETBL/1-1313         -------------------MNSHRK----TG-SQ----------------------SSI-
tr|A7TFS3|A7TFS3_VANPO/1-1253         -------NVQDSDG-NKQYAYGHSK----NA-SQ----------------------SSI-
tr|A0A0C7MV35|A0A0C7MV35_9SACH/1-1254 ----------NNDA--GAAFGGHRK----TG-SQ----------------------SSV-
tr|C5E0Z7|C5E0Z7_ZYGRC/1-1273         -------------------GNTHKK----TS-SQ----------------------SSI-
tr|A0A1G4JA68|A0A1G4JA68_9SACH/1-1233 --------NTNNTG--NDSQGGHRR----TA-SQ----------------------SGV-
tr|A0A1X7R5I0|A0A1X7R5I0_9SACH/1-1348 ---------TNTNT--STNNNTHRR----TG-SS----------------------SSGV
tr|G8JRB6|G8JRB6_ERECY/1-1241         ------------DF---PNPASHRR----TG-SQ----------------------SSV-
tr|W0T9I6|W0T9I6_KLUMD/1-1179         ------------DHKQNTPATGHRR----TG-SQ----------------------TSV-
tr|Q6CTR8|Q6CTR8_KLULA/1-1177         ------------DHKQNPAAGGHRR----TG-SQ----------------------TSV-
tr|G8BSK0|G8BSK0_TETPH/1-1287         QNQSHSQSQYNSDL--QGQSQSHRR----TG-SQ----------------------SSGV
tr|G8BTK5|G8BTK5_TETPH/1-1219         -------NIQDSDD-RNSLGYMHKK----TG-SQ----------------------SSA-
tr|A0A109UY01|A0A109UY01_9SACH/1-1212 ------------DF---GGSSSHRR----TG-SQ----------------------SSV-
tr|A0A1E3NW52|A0A1E3NW52_WICAA/1-1271 ----------------------HRR----SQ-SSMTGS----------------------
tr|K0KRT8|K0KRT8_WICCF/1-1328         ----------------------HRR----SQ-SSMTGAM-GNFAMPNSLAPAPK-ISSN-
tr|A0A1D2VLF2|A0A1D2VLF2_9ASCO/1-1448 -SFSIPNSSLNVPP-IHQLSSNHKQ----SS-SFSKNLP--------NNNNNNN-NSNN-
tr|I2H180|I2H180_TETBL/1-1313         ---------------PKTSTFAQDI----KS-SDIRGHP-----LPLRDGPYSS--SSK-
tr|A0A1L0B7B6|A0A1L0B7B6_9ASCO/1-1206 -------------------QQGHRR----TG-SL----------------------GGN-
tr|A0A376BAV1|A0A376BAV1_9ASCO/1-1331 ---------------------SSIS----SG-GG----------------------GGG-
tr|A0A1B2JB87|A0A1B2JB87_PICPA/1-1191 ------------------------------------------------------------
tr|C4Y0S0|C4Y0S0_CLAL4/1-1179         -------------------NANHRR----TG-SS----------------------GG--
tr|W6MPH8|W6MPH8_9ASCO/1-1264         ----INKSHSPTPP-PGLGSRSHRR----AQ-SSINAGSMGNFSL--GHAPNFKATPVE-
tr|A0A4T0WYX2|A0A4T0WYX2_9ASCO/1-1220 --------NENQDN-QYSSPRSHRR----SQ-SSVNSI---------GNMPFSK-TDSR-
tr|A0A4P6XIK7|A0A4P6XIK7_9ASCO/1-1192 ---------------------APKL----TS-SL----------------------TN--
tr|A0A512U8A1|A0A512U8A1_9ASCO/1-1199 ---------------------GSKL----SS-GS----------------------SN--
tr|A0A1E5R1J8|A0A1E5R1J8_9ASCO/1-1342 -------------------XYHKRK----SD-SQ----------------------SSIV
tr|C5MJ33|C5MJ33_CANTT/1-1288         ----------------------HRR----TG-SG----------------------GA--
tr|A0A1E3QST6|A0A1E3QST6_9ASCO/1-1254 -----------------STSTPHRR----GG-SVNYGNL--------SHNPSP---STN-
tr|A0A099NY57|A0A099NY57_PICKU/1-1221 ---------FQKET-EYGTPRSHRR----SQ-SSVTSV---------GSIPFSK-TDSR-
tr|W1QFQ5|W1QFQ5_OGAPD/1-1263         ---------HGEQE-HFQTVRGHRR----AQ-SSVAPG---------TQQNYSK-QDTR-
tr|A0A4P9ZBD2|A0A4P9ZBD2_9ASCO/1-1188 ---------------------GHRR----TG-SG----------------------SSS-
tr|A0A1A0H5I6|A0A1A0H5I6_9ASCO/1-1194 ---------------------QNKL----PS-SL----------------------AN--
sp|Q5AK62|SSD1_CANAL/1-1274           ----------------------HRR----TG-SG----------------------SG--
tr|A0A1E3NPD2|A0A1E3NPD2_9ASCO/1-1087 --------PYQQQE-QETSPRNHRR----SQ-SSITSV---------GSIPFSK-TDSR-
tr|Q6BH95|Q6BH95_DEBHA/1-1293         ------------------SGQGHRR----TG-SA----------------------S---
tr|A3LNR8|A3LNR8_PICST/1-1251         ----------------------HRR----TG-SS----------------------SN--
tr|A0A1E4T168|A0A1E4T168_9ASCO/1-1193 -----DSSYNNNQN-GNNNSRGHRR----AQ-SSVASG---------NYQNFNK-QDTR-
tr|M3JW26|M3JW26_CANMX/1-1280         ----------------------HKR----TG-SGS------------GSGPGG--AGA--
tr|A0A421JQ80|A0A421JQ80_9ASCO/1-1286 ---------------------SHRR----TG-SN---------------GAGNI-IAQ--
tr|A0A448YNY1|A0A448YNY1_BRENA/1-1285 --------GSDTDP-SAYSPRFHRR----TQ-SSMSSY----------QHPAGK-PDAR-
tr|A5DID9|A5DID9_PICGU/1-1258         ------------------PF-NHRR----TG-SN--------------------------
tr|G8B6J2|G8B6J2_CANPC/1-1281         ------------------YNNTHRR----TG-SA----------------------GG--
tr|A0A0L0NYI1|A0A0L0NYI1_CANAR/1-1246 -------------------SLNHRR----TG-ST----------------------LSQ-
tr|A0A1E4RL03|A0A1E4RL03_9ASCO/1-1340 ---------------------GHRR----TA-SG----------------------ST--
tr|A0A1E4SH28|A0A1E4SH28_9ASCO/1-1264 ------------------AG-GHRR----TG-SA----------------------S---
tr|A0A1E4U015|A0A1E4U015_PACTA/1-1378 -----------------------------SG-SFVPPT---------STSP----SSSN-
tr|A0A2V1AV44|A0A2V1AV44_9ASCO/1-1211 ---------------------GHRR----SG-SA----------------------SSQ-
tr|G8YUH9|G8YUH9_PICSO/1-1272         ---------------------GHRR----TG-SA-----------------------S--
tr|A0A371C3I8|A0A371C3I8_YARLL/1-1212 ----------------------HQS----TP-SQ----------------------SG--
tr|A0A2P7YQU3|A0A2P7YQU3_9ASCO/1-1184 --------------------GGHRR----TG-SA----------------------SS--
tr|A0A0J9X5T2|A0A0J9X5T2_GEOCN/1-1202 --------------------NNHQA----NA-ST----------------------SS--
tr|A0A5E8B0Y1|A0A5E8B0Y1_9ASCO/1-1329 --------------------NGESS----SP-SS----------------------SS--
tr|A0A1E5R8W0|A0A1E5R8W0_9ASCO/1-1229 ---------------FQNSPRSHSR----TG-SY----------------------S---
tr|A0A1B7TCV0|A0A1B7TCV0_9ASCO/1-1253 ---------------FQNSPRSHSR----NG-SY----------------------SGS-
tr|A0A1E5RXP5|A0A1E5RXP5_HANUV/1-1243 ---------------FQNSPRSHSR----TG-SY----------------------S---
tr|A0A060T1G8|A0A060T1G8_BLAAD/1-1212 -----------------------------GG-GG----------------------GG--
tr|A0A1E3PZJ4|A0A1E3PZJ4_LIPST/1-1295 ---VYENVSA----------SGLNR----NP-NR----------------------NS--
tr|A5E347|A5E347_LODEL/1-1404         --------------------NAHRR----TG-ST-----------------------G--
tr|A0A167EJ91|A0A167EJ91_9ASCO/1-1315 --------------------IGQSGGQGQGG-GG----------------------SS--
tr|A0A061BI84|A0A061BI84_CYBFA/1-1295 ----------------------HKR----SQ-SSVTGAM-GSFSMPNSLAPPPK-FGSN-
tr|A0A0J9X340|A0A0J9X340_GEOCN/1-1109 ----------------------HSR----SN-SS----------------------PS--
tr|A0A5J5EUE3|A0A5J5EUE3_9PEZI/1-1449 ---NFGEFSM--PG------AGGNV----PP-RR----------------------PS--
tr|W3X2I1|W3X2I1_PESFW/1-1356         ---TFGHFDN-SQP--S---GRENA----S--RG----------------------GR--
tr|A0A1L9SRB9|A0A1L9SRB9_9EURO/1-1377 ----YNDYSQQLQ-------KNDNG----TQGGR----------------------GR--
tr|A0A0U1LP43|A0A0U1LP43_TALIS/1-1347 ---AFADIHQGNQ-------NRENN----AP-SR----------------------GR--
tr|A0A1Y2W5X8|A0A1Y2W5X8_9PEZI/1-1347 ---AFGHFDN-SSG-QQ---NRENA----P--RG----------------------GR--
tr|A0A4Q4YBZ6|A0A4Q4YBZ6_9PEZI/1-1359 ---AFGQFDN-SSG--H---GRENA----P--RG----------------------GR--
tr|A0A165JPD3|A0A165JPD3_XYLHT/1-1395 ---IYSDYNQSGNT--GGQ-NRESM----SQ-RG----------------------GR--
tr|A0A3N4HJU3|A0A3N4HJU3_ASCIM/1-1326 ---PFGEFSLGTPT------NSGNT----GP-RR-----------------------S--
tr|C4JTU8|C4JTU8_UNCRE/1-1295         ----YSEYNQQNQN--QGNHNRENGG--QGQ-GR----------------------GR--
tr|J3K9D1|J3K9D1_COCIM/1-1381         ----YGEFSQQGQT--QSSQSRENG----GQ-GR----------------------GR--
tr|A0A162IL72|A0A162IL72_9EURO/1-1430 NNPAFLQ----SQP--Q---GRENT----PR--------------------------R--
tr|A0A1L9UQA1|A0A1L9UQA1_ASPBC/1-1370 ----YTDYNQQQQG--H-QPKNENS----GH-GR----------------------GR--
tr|A0A423XH12|A0A423XH12_9PEZI/1-1350 ---AFGSFEAPQQP--Q---GRENA----GG-RG----------------------GRA-
tr|A0A447C1C6|A0A447C1C6_9PEZI/1-1369 ---AFGNFEN-LQP-AQ---RGENA----GG-RG----------------------GR--
tr|J3P037|J3P037_GAGT3/1-1339         ---GF-NFET-TSG--Q---GRENN----AG-GG----------------------GRG-
tr|A0A1Y2EI16|A0A1Y2EI16_9PEZI/1-1343 ---TFGQFDN-SQA--Q---GRENA----P--RG----------------------GR--
tr|A0A507ATD7|A0A507ATD7_9PEZI/1-1346 ---AFGNVDN-ASG--H---NRENS----ST-RG----------------------GR--
tr|A0A553HNK2|A0A553HNK2_9PEZI/1-1344 ---AFGHFDN-MSG--Q---NRENA----P--RG----------------------GR--

sp|P24276|SSD1_YEAST/1-1250           ---------------------------------------YGHSRRHSLGLNEAKKAAAEE
tr|G8ZVB9|G8ZVB9_TORDC/1-1257         ---------------------------------------FGHARRHSLGLNEAKKAAAEE
tr|A0A1G4JD13|A0A1G4JD13_9SACH/1-1226 ---------------------------------------YGHNRRHSLGLNEAKKAAAEE
tr|A0A1G4MFK9|A0A1G4MFK9_LACFM/1-1220 ---------------------------------------YGHSRRHSLGLTEAKKAAAEE
tr|H2AV93|H2AV93_KAZAF/1-1217         ---------------------------------------YGHSRRHSLGLNEAKKAAAEE
tr|J7RSX7|J7RSX7_KAZNA/1-1297         ---------------------------------------YGHARRHSLQLNEAKKAAAEE
tr|A0A1G4KFW0|A0A1G4KFW0_9SACH/1-1226 ---------------------------------------YGHNRRHSLGLSEAKKAAAEE
tr|G0W8F4|G0W8F4_NAUDC/1-1260         ---------------------------------------YGHSRRHSLVLNEAKRAAAEE
tr|G0VGX0|G0VGX0_NAUCC/1-1245         ---------------------------------------YGHSRRHSLGLNEAKKAAAEE
tr|Q75F00|Q75F00_ASHGO/1-1220         ---------------------------------------YGHARRHSLGLNEAKKAAAEE
tr|C5DM61|C5DM61_LACTC/1-1225         ---------------------------------------YGHSRRHSLGLSEAKKAAAEE
tr|A0A1G4KMC7|A0A1G4KMC7_9SACH/1-1260 ---------------------------------------YGHNRRHSLVLNEAKKAAAEE
tr|Q6FSE0|Q6FSE0_CANGA/1-1324         ---------------------------------------YGHSRRHSLGLNEAKKAAAEE
tr|I2GVD4|I2GVD4_TETBL/1-1313         ---------------------------------------YGHSRRHSLGLNEAKKAAAEE
tr|A7TFS3|A7TFS3_VANPO/1-1253         ---------------------------------------YGHSRRHSLGLNEAKKAAAEE
tr|A0A0C7MV35|A0A0C7MV35_9SACH/1-1254 ---------------------------------------YGHNRRHSLGLSEAKKAAAEE
tr|C5E0Z7|C5E0Z7_ZYGRC/1-1273         ---------------------------------------YGHARRHSLGLNEAKKAAAEE
tr|A0A1G4JA68|A0A1G4JA68_9SACH/1-1233 ---------------------------------------YGHSRRHSLGLNEAKKAAAEE
tr|A0A1X7R5I0|A0A1X7R5I0_9SACH/1-1348 ---------------------------------------YGHSRRHSLGLNEAKKAAAEE
tr|G8JRB6|G8JRB6_ERECY/1-1241         ---------------------------------------YGHARRHSLGLNEAKKAAAEE
tr|W0T9I6|W0T9I6_KLUMD/1-1179         ---------------------------------------YGHSRRQSIGLNEAKRAAAEE
tr|Q6CTR8|Q6CTR8_KLULA/1-1177         ---------------------------------------YGHSRRQSIGLNEAKRAAAEE
tr|G8BSK0|G8BSK0_TETPH/1-1287         ---------------------------------------YGHSRRQSLVLNEAKKAAAEE
tr|G8BTK5|G8BTK5_TETPH/1-1219         ---------------------------------------YGHNRRQSLVIDEAKKYAAEE
tr|A0A109UY01|A0A109UY01_9SACH/1-1212 ---------------------------------------YGHTRRHSLGLNEAKKAAAEE
tr|A0A1E3NW52|A0A1E3NW52_WICAA/1-1271 ------TTSPQNTG--------------------GS--ALGHNRRHSLGLNEAKKAAAQV
tr|K0KRT8|K0KRT8_WICCF/1-1328         ---LNNNNSPPNQ----------------------S--TLGHSRRHSLGLNEAKKAAAQV
tr|A0A1D2VLF2|A0A1D2VLF2_9ASCO/1-1448 ---NNNNNNNNNNNSINFQQPQQPFSLLPPSPSSHQRQKSGHVRRRSLGVTEAKKAAQIV
tr|I2H180|I2H180_TETBL/1-1313         -----------------------------EDIRGRRRSVPKNRRRQSLILEEAKKAAAEE
tr|A0A1L0B7B6|A0A1L0B7B6_9ASCO/1-1206 ------------------------------------NNNHGHSRRHSLGLNEAIKAA---
tr|A0A376BAV1|A0A376BAV1_9ASCO/1-1331 ---------------------------------------HGHSRRHSLGLNEAKKAAAEE
tr|A0A1B2JB87|A0A1B2JB87_PICPA/1-1191 --------------------------------------TLGHSRRHSLGLDEAKKQAAIA
tr|C4Y0S0|C4Y0S0_CLAL4/1-1179         -------------------------------------SQQGHARRHSLGLNEAIKAA---
tr|W6MPH8|W6MPH8_9ASCO/1-1264         ---PAQTYSAAANP--------------------ANSQARGHSRRHSLGLNEARRAAAMV
tr|A0A4T0WYX2|A0A4T0WYX2_9ASCO/1-1220 ---PQ---------------------------------ALGHTRRHSLGLAEAKKAAAEA
tr|A0A4P6XIK7|A0A4P6XIK7_9ASCO/1-1192 -------------------------------------LHQTHVRRHSLGLTEAKKAA---
tr|A0A512U8A1|A0A512U8A1_9ASCO/1-1199 -------------------------------------SHQTHVRRHSLGITEAMKAA---
tr|A0A1E5R1J8|A0A1E5R1J8_9ASCO/1-1342 LQPPQSSS--------------------------SSSAQQGHSRRHSLGLNEAKKAAAEE
tr|C5MJ33|C5MJ33_CANTT/1-1288         ------------------------------------NTAHGHSRRHSLGLNEAIKAA---
tr|A0A1E3QST6|A0A1E3QST6_9ASCO/1-1254 ---PPGLTVPTGN------------------------QALGHIRRHSLGIHEAKKAAAYA
tr|A0A099NY57|A0A099NY57_PICKU/1-1221 ---PQ---------------------------------ALGHTRRHSLGLAEAKKAAAEA
tr|W1QFQ5|W1QFQ5_OGAPD/1-1263         ---QQ---------------------------------ALGHTRRHSLGVSEAKRAAAEA
tr|A0A4P9ZBD2|A0A4P9ZBD2_9ASCO/1-1188 ----------------------------------AGQGQQGHARRHSLGVTEAMKAA---
tr|A0A1A0H5I6|A0A1A0H5I6_9ASCO/1-1194 -------------------------------------LHQTHARRHSLGLSEAKKAA---
sp|Q5AK62|SSD1_CANAL/1-1274           ------------------------------------GTAHGHSRRHSLGLNEAIKAA---
tr|A0A1E3NPD2|A0A1E3NPD2_9ASCO/1-1087 ---PQ---------------------------------ALGHTRRHSLGLAEAKKAAAEA
tr|Q6BH95|Q6BH95_DEBHA/1-1293         ------------------------------------NQNMGHNRRHSLGLNEAIKAA---
tr|A3LNR8|A3LNR8_PICST/1-1251         ------------------------------------NAAQGHNRRHSLGLNEAIKAA---
tr|A0A1E4T168|A0A1E4T168_9ASCO/1-1193 ---QQN-------------------------------LSLGHNRRHSLGISEAKKAAAEA
tr|M3JW26|M3JW26_CANMX/1-1280         ------------------------------------GTAHGHSRRHSLGLNEAMKAA---
tr|A0A421JQ80|A0A421JQ80_9ASCO/1-1286 ------------------------------------NQPQGHNRRHSLQLNEAIKAA---
tr|A0A448YNY1|A0A448YNY1_BRENA/1-1285 ---PQ---------------------------------ALGHSRRHSLGLAEARRAAAEV
tr|A5DID9|A5DID9_PICGU/1-1258         -------------------------------------TSPGHNRRHSLGINEAMKAA---
tr|G8B6J2|G8B6J2_CANPC/1-1281         ------------------------------------GTAHGHTRRHSLALNEAI-AA---
tr|A0A0L0NYI1|A0A0L0NYI1_CANAR/1-1246 ---------------------------------------QGHSRRHSLGVNEAIKAA---
tr|A0A1E4RL03|A0A1E4RL03_9ASCO/1-1340 ------------------------------------SAVQGHSRRHSLGLNEAIKAA---
tr|A0A1E4SH28|A0A1E4SH28_9ASCO/1-1264 --------------------------------------GPGHARRHSLGLNEAIKAA---
tr|A0A1E4U015|A0A1E4U015_PACTA/1-1378 ---AH---------------------------------ALGHNRRHSLGLNEAKKAAAIV
tr|A0A2V1AV44|A0A2V1AV44_9ASCO/1-1211 ---NQGG-------------------------GGGGGQGQGHARRHSLGLNEAIKAA---
tr|G8YUH9|G8YUH9_PICSO/1-1272         ------------------------------------NNPLGHSRRHSLGLHEAIKAA---
tr|A0A371C3I8|A0A371C3I8_YARLL/1-1212 -----GGDR-------------------------------GHNRRQSLGLPEAIRAAAIE
tr|A0A2P7YQU3|A0A2P7YQU3_9ASCO/1-1184 ---------------------------------------QGHSRRHSLGLNEAIKAA---
tr|A0A0J9X5T2|A0A0J9X5T2_GEOCN/1-1202 -----S-----------------------------SGPSLGHNRRHSLALSEAKQAAAIA
tr|A0A5E8B0Y1|A0A5E8B0Y1_9ASCO/1-1329 -----NTRQSNHA---------------------HSNSGSGHNRRHSLALSEAKKAAAEA
tr|A0A1E5R8W0|A0A1E5R8W0_9ASCO/1-1229 -----GGHS------------------------RTNSGHIGHNRRQSLQLNEAKKHALEE
tr|A0A1B7TCV0|A0A1B7TCV0_9ASCO/1-1253 ---NAGGHS------------------------RNNSGHFSHNRRQSLQLSEAKKHAMEE
tr|A0A1E5RXP5|A0A1E5RXP5_HANUV/1-1243 -----GGHS------------------------RTNSGHAGHNRRQSLQLNEAKKHALEE
tr|A0A060T1G8|A0A060T1G8_BLAAD/1-1212 -----GGGH-------------------------------GHSRRHSLALSEAKRAAALA
tr|A0A1E3PZJ4|A0A1E3PZJ4_LIPST/1-1295 -----G--------------------------------SQGHARRHSLALPEAKRAAQLA
tr|A5E347|A5E347_LODEL/1-1404         ------------------------------------GTAHGHTRRHSLALNEAI-AA---
tr|A0A167EJ91|A0A167EJ91_9ASCO/1-1315 -----GGGHGPGQ---------------------GPGQGPGHARRHSLALADAKKAAALV
tr|A0A061BI84|A0A061BI84_CYBFA/1-1295 ---NNNNNNANNNQ--------------------SSPQQLGHNRRHSLGLNEAKRAAAQV
tr|A0A0J9X340|A0A0J9X340_GEOCN/1-1109 -----G----------------------------------GHHKRHSLVLSEAKRAAAIA
tr|A0A5J5EUE3|A0A5J5EUE3_9PEZI/1-1449 -----GGPS-----------------------------DRGHQRRHSLALPEAKKAAELA
tr|W3X2I1|W3X2I1_PESFW/1-1356         -----GGPPA----------------------------GGGHQRRHSLALADAKKAAEIA
tr|A0A1L9SRB9|A0A1L9SRB9_9EURO/1-1377 -----GGPP-----------------------------GGGHQRRHSLALPEAKKAAELA
tr|A0A0U1LP43|A0A0U1LP43_TALIS/1-1347 -----GAPA-----------------------------GGGHQRRHSLALPEAKKAAELA
tr|A0A1Y2W5X8|A0A1Y2W5X8_9PEZI/1-1347 -----GGGS-------------------------------GHQRRHSLALADAKKAAELA
tr|A0A4Q4YBZ6|A0A4Q4YBZ6_9PEZI/1-1359 -----GGGGS----------------------------GGGHQRRHSLALADAKKAADIA
tr|A0A165JPD3|A0A165JPD3_XYLHT/1-1395 -----GPP------------------------------GGGHQRRHSLALPEAKKAAELA
tr|A0A3N4HJU3|A0A3N4HJU3_ASCIM/1-1326 -----GAPS-----------------------------GGGHQRRHSLALPEAKRAAELA
tr|C4JTU8|C4JTU8_UNCRE/1-1295         -----GTP------------------------------GGGHQRRHSLALPEARKAAELA
tr|J3K9D1|J3K9D1_COCIM/1-1381         -----GAP------------------------------GGGHQRRHSLALPEARKAAELA
tr|A0A162IL72|A0A162IL72_9EURO/1-1430 -----GPP------------------------------AAGHTRRHSLALPEARKAAELA
tr|A0A1L9UQA1|A0A1L9UQA1_ASPBC/1-1370 -----GGPP-----------------------------GGGHQRRHSLALPEAKKAAELA
tr|A0A423XH12|A0A423XH12_9PEZI/1-1350 ---G-GSAGA----------------------------GGGHQRRHSLALADAKKAAEIA
tr|A0A447C1C6|A0A447C1C6_9PEZI/1-1369 -----GGGA-----------------------------GGGHQRRHSLALADAKKAAEIA
tr|J3P037|J3P037_GAGT3/1-1339         ---GRGGGGS----------------------------GGGHQRRHSLALADAKKAAELA
tr|A0A1Y2EI16|A0A1Y2EI16_9PEZI/1-1343 -----GGGS-----------------------------GGGHQRRHSLALADAKKAAELA
tr|A0A507ATD7|A0A507ATD7_9PEZI/1-1346 ------GGGS----------------------------GGGHQRRHSLALADAKKAAEIA
tr|A0A553HNK2|A0A553HNK2_9PEZI/1-1344 -----GGSSG---------------------------GGGGHQRRHSLALADAKKAAEIA

sp|P24276|SSD1_YEAST/1-1250           QAKR-------------------------ISGG----EAGVTV--------KID-SVQAD
tr|G8ZVB9|G8ZVB9_TORDC/1-1257         QAKR-------------------------VAGN-------VTV--------KID----TT
tr|A0A1G4JD13|A0A1G4JD13_9SACH/1-1226 QAKRAS------------------------SGIAFKIEDVE----------SLD-SEG--
tr|A0A1G4MFK9|A0A1G4MFK9_LACFM/1-1220 QAKRAT------G-----------------TSVSIKVENAE----------TLE-ST---
tr|H2AV93|H2AV93_KAZAF/1-1217         QAKR-------------------------IAGTETPTFLVPSI--------NYN-NQEYS
tr|J7RSX7|J7RSX7_KAZNA/1-1297         QAKR-------TGV------------EFNAGGVSVTVEDT--S--------TPD-LAPPA
tr|A0A1G4KFW0|A0A1G4KFW0_9SACH/1-1226 QAKRAS------------------------SGVSIKIDDAE----------SPE-PSR--
tr|G0W8F4|G0W8F4_NAUDC/1-1260         QAKR-------------------------GGSSSFNGNEFNPK--------SKD---ESA
tr|G0VGX0|G0VGX0_NAUCC/1-1245         QAKR-------------------------VAGV----NEL-PT--------NVDVRVETA
tr|Q75F00|Q75F00_ASHGO/1-1220         QAKRAG-----NG----------------AGNISIKIDVPS----------EVD------
tr|C5DM61|C5DM61_LACTC/1-1225         QAKRAS------G-----------------SGISIKIDDAE----------KSE-SVE--
tr|A0A1G4KMC7|A0A1G4KMC7_9SACH/1-1260 QAKRAT-----SG-----------------SGVSIKVDDSE----------SLD-SAG--
tr|Q6FSE0|Q6FSE0_CANGA/1-1324         QAKR-------------------------VAGI----NDS-LS--------GVNVKIEPV
tr|I2GVD4|I2GVD4_TETBL/1-1313         QAKRTT------GL------------P--SSSSQQQTNENI----------NPDALANKV
tr|A7TFS3|A7TFS3_VANPO/1-1253         QAKRSA--------------------PEQDEKTSARKQDGSSNNN------KMD------
tr|A0A0C7MV35|A0A0C7MV35_9SACH/1-1254 QAKRAS------------------------SGVSIKVDDAD----------AFE-PVG--
tr|C5E0Z7|C5E0Z7_ZYGRC/1-1273         QAKRNGE----VGA------------PGDVSGSS---APGVTV--------KID---NVS
tr|A0A1G4JA68|A0A1G4JA68_9SACH/1-1233 QAKRAS------G-----------------SGVSIRIGNAEESQI-----PSPS-NST--
tr|A0A1X7R5I0|A0A1X7R5I0_9SACH/1-1348 QAKR-------VGV------------N-----VDIRIEDTGKT--------SND-GSSLS
tr|G8JRB6|G8JRB6_ERECY/1-1241         QAKRAG-----NG----------------SSNVSIKIDVAA----------DIS-TSDSS
tr|W0T9I6|W0T9I6_KLUMD/1-1179         QAKRE-------------------------SCPHIKVDNPQ----------DI-------
tr|Q6CTR8|Q6CTR8_KLULA/1-1177         QAKRE-------------------------SGPQIKIDNVQ----------DI-------
tr|G8BSK0|G8BSK0_TETPH/1-1287         QAKR-------------------------HSVVNIEEDDNVPSLS-----PPFD-SASTA
tr|G8BTK5|G8BTK5_TETPH/1-1219         QAKRHG----------------------NEDTLNIQTSSNL----------SLD------
tr|A0A109UY01|A0A109UY01_9SACH/1-1212 QAKRA---------------------------VSILSSTPT----------KLE-HS---
tr|A0A1E3NW52|A0A1E3NW52_WICAA/1-1271 QAQRS-------G----------------KEPSTTDVEESSS-----------------S
tr|K0KRT8|K0KRT8_WICCF/1-1328         QAQRS-------G----------------QSQSQSQSQSQSQF-------NQVENDENVS
tr|A0A1D2VLF2|A0A1D2VLF2_9ASCO/1-1448 QNQRSVSGVN----------------SNINSPARIK---------------------ELT
tr|I2H180|I2H180_TETBL/1-1313         QEKRNQSESS-------------Y-----ETPPKLISKHYMEEFNL--------------
tr|A0A1L0B7B6|A0A1L0B7B6_9ASCO/1-1206 ALQRVSNLASLSGSTSQNTQND-------RSPGLDT-----------------------A
tr|A0A376BAV1|A0A376BAV1_9ASCO/1-1331 QAKRAANA---TG----------------NTDVTIIVDKAV----------SKE------
tr|A0A1B2JB87|A0A1B2JB87_PICPA/1-1191 QQQRS--------------------------PSKLSI-----------------------
tr|C4Y0S0|C4Y0S0_CLAL4/1-1179         ASQKQSNLASL-GSNATNS-----------PPGLRA-----------------------A
tr|W6MPH8|W6MPH8_9ASCO/1-1264         QMQRA-------G----------------DSPPKIPPPASSPLASASSGSSSSTVSAAGS
tr|A0A4T0WYX2|A0A4T0WYX2_9ASCO/1-1220 QASRY------------------------NSPSKLPAADSSS------------VDTNTG
tr|A0A4P6XIK7|A0A4P6XIK7_9ASCO/1-1192 ATQKQSNMASFGG----GETSP-------VSPQL--------------------------
tr|A0A512U8A1|A0A512U8A1_9ASCO/1-1199 ATQKQSNMASLAGN-TSNDTSP-------ISPQL--------------------------
tr|A0A1E5R1J8|A0A1E5R1J8_9ASCO/1-1342 QMKRQG----------------------QMSGHNTPPHSSTSS--------GLS------
tr|C5MJ33|C5MJ33_CANTT/1-1288         ANQRQNNRTST------------------LSP-------------------------SVP
tr|A0A1E3QST6|A0A1E3QST6_9ASCO/1-1254 QSQRV-------S----------------PSRTASTSESTRA-----------------S
tr|A0A099NY57|A0A099NY57_PICKU/1-1221 HAQRY------------------------NSPSKLSI-ESSQ------------VNLN--
tr|W1QFQ5|W1QFQ5_OGAPD/1-1263         QAQRS-------G----------------QPLKTDSS-----------------------
tr|A0A4P9ZBD2|A0A4P9ZBD2_9ASCO/1-1188 ASQKQSSMAH-------------CISRGDMSP--------------------------VR
tr|A0A1A0H5I6|A0A1A0H5I6_9ASCO/1-1194 ATQKQSNMASLGGGPSQNELTP-------VSPQL--------------------------
sp|Q5AK62|SSD1_CANAL/1-1274           ANQKQSNRNS-------------------LSP-------------------------TIP
tr|A0A1E3NPD2|A0A1E3NPD2_9ASCO/1-1087 HAQRY-------H----------------NSPSKLS------------------------
tr|Q6BH95|Q6BH95_DEBHA/1-1293         ANQRQTNRTS-------------------LSPTGDN---------------------SST
tr|A3LNR8|A3LNR8_PICST/1-1251         ANQRQTNRTS-------------------LSP-------------------------STT
tr|A0A1E4T168|A0A1E4T168_9ASCO/1-1193 QAQRS-------G----------------HSPSKLSV-----------------------
tr|M3JW26|M3JW26_CANMX/1-1280         ANQRQSNRSST------------------LSP-------------------------GVP
tr|A0A421JQ80|A0A421JQ80_9ASCO/1-1286 ASQRQSNRTS-------------------LSP-------------------------PVV
tr|A0A448YNY1|A0A448YNY1_BRENA/1-1285 QAQRT------------------------HSPSKLGPLPAQQ------------QTPPYV
tr|A5DID9|A5DID9_PICGU/1-1258         ATQRQNNMTS-------------------LSPSS-----------------------STK
tr|G8B6J2|G8B6J2_CANPC/1-1281         ADQQRTSRLS-------------------SSPS---------------------------
tr|A0A0L0NYI1|A0A0L0NYI1_CANAR/1-1246 ASQRQLN--------YQNTQGA----PAAGAPQINVSIGAGG-------GGDLPYH---L
tr|A0A1E4RL03|A0A1E4RL03_9ASCO/1-1340 ASQRQNNRIS-------------------LTPSSS----------------------GST
tr|A0A1E4SH28|A0A1E4SH28_9ASCO/1-1264 ASQRQSNRTT-------------------FSP-------------------------S--
tr|A0A1E4U015|A0A1E4U015_PACTA/1-1378 QSQRSS------G----------------KSPTKVSGASSSE------------DNSSAN
tr|A0A2V1AV44|A0A2V1AV44_9ASCO/1-1211 ANQRQ----------AQNPPPP-----AISTP-------------------DSPYQSSQQ
tr|G8YUH9|G8YUH9_PICSO/1-1272         ANQRQTNRTT-------------------------A---------------------GSA
tr|A0A371C3I8|A0A371C3I8_YARLL/1-1212 QQKRQG----GAG-------------AVPASPQRNHSSGSNS------------------
tr|A0A2P7YQU3|A0A2P7YQU3_9ASCO/1-1184 ANQRQ----------NQAPQDSQGFLQPLSQP-------------------LQP-----Q
tr|A0A0J9X5T2|A0A0J9X5T2_GEOCN/1-1202 QAKRS------------------------------NLSDTSS--------------ASPE
tr|A0A5E8B0Y1|A0A5E8B0Y1_9ASCO/1-1329 QAKRSASPSENTA-------------AGPSSPLRDSSSSSSS--------------SSST
tr|A0A1E5R8W0|A0A1E5R8W0_9ASCO/1-1229 QTKRGVVISG-NG-------------SSGSSPD--VNNAESSTN----------------
tr|A0A1B7TCV0|A0A1B7TCV0_9ASCO/1-1253 QTKRGVLPTS-GG-------------SSASSPDTLVSN----SN----------------
tr|A0A1E5RXP5|A0A1E5RXP5_HANUV/1-1243 QTKRGVVISG-NG-------------SAGSSPD--VANGNISTN----------------
tr|A0A060T1G8|A0A060T1G8_BLAAD/1-1212 QARRQGEKDEGGA-------------SGSQQSGT---SGQAS------------------
tr|A0A1E3PZJ4|A0A1E3PZJ4_LIPST/1-1295 QQQKQG-----------------------GSAQNGAGSMQSS------------------
tr|A5E347|A5E347_LODEL/1-1404         ADQQRTTRLS-------------------SSPTAQL---------------------AQT
tr|A0A167EJ91|A0A167EJ91_9ASCO/1-1315 QAKRQGNSGAATA-------------TAASASGSGSGSGRSSGGN----------PSSSP
tr|A0A061BI84|A0A061BI84_CYBFA/1-1295 QAQRA-------G----------------REPPQDSEES--------------------S
tr|A0A0J9X340|A0A0J9X340_GEOCN/1-1109 QSSSPK----SSS-------------PSPISRNISSGGGSNSG-----------------
tr|A0A5J5EUE3|A0A5J5EUE3_9PEZI/1-1449 QQRRGQ------------------------------------------------------
tr|W3X2I1|W3X2I1_PESFW/1-1356         QQKRTT------------------------------------------------------
tr|A0A1L9SRB9|A0A1L9SRB9_9EURO/1-1377 QQKRTA------------------------------------------------------
tr|A0A0U1LP43|A0A0U1LP43_TALIS/1-1347 QQKRAT------------------------------------------------------
tr|A0A1Y2W5X8|A0A1Y2W5X8_9PEZI/1-1347 QQKRTT------------------------------------------------------
tr|A0A4Q4YBZ6|A0A4Q4YBZ6_9PEZI/1-1359 QQKRTT------------------------------------------------------
tr|A0A165JPD3|A0A165JPD3_XYLHT/1-1395 QQKRTT------------------------------------------------------
tr|A0A3N4HJU3|A0A3N4HJU3_ASCIM/1-1326 QAKR--------------------------------------------------------
tr|C4JTU8|C4JTU8_UNCRE/1-1295         QQKRTT------------------------------------------------------
tr|J3K9D1|J3K9D1_COCIM/1-1381         QQKRTT------------------------------------------------------
tr|A0A162IL72|A0A162IL72_9EURO/1-1430 QQKRTA------------------------------------------------------
tr|A0A1L9UQA1|A0A1L9UQA1_ASPBC/1-1370 QQKRTA------------------------------------------------------
tr|A0A423XH12|A0A423XH12_9PEZI/1-1350 QQKRTT------------------------------------------------------
tr|A0A447C1C6|A0A447C1C6_9PEZI/1-1369 QQKRTT------------------------------------------------------
tr|J3P037|J3P037_GAGT3/1-1339         QQKRTT------------------------------------------------------
tr|A0A1Y2EI16|A0A1Y2EI16_9PEZI/1-1343 QQKRTT------------------------------------------------------
tr|A0A507ATD7|A0A507ATD7_9PEZI/1-1346 QQKRTT------------------------------------------------------
tr|A0A553HNK2|A0A553HNK2_9PEZI/1-1344 QQKRTT------------------------------------------------------

sp|P24276|SSD1_YEAST/1-1250           ----SGSNSTTE-------------Q-SDF------KF-P--------P--P-PNAHQG-
tr|G8ZVB9|G8ZVB9_TORDC/1-1257         ----SPTIGSNE----------GSEQ-ENFASPNAYKF-P--------A--------QG-
tr|A0A1G4JD13|A0A1G4JD13_9SACH/1-1226 ----RLVSDPSE-------------Q-SGF------KF-P--------T--S-PVENLK-
tr|A0A1G4MFK9|A0A1G4MFK9_LACFM/1-1220 ----PPSASSSE-------------Q-SNY------KF-P--------A--T-PSDYSK-
tr|H2AV93|H2AV93_KAZAF/1-1217         ----SPRSTSVD------------EQ-SSF------KF-P--------P--P-ASSNNG-
tr|J7RSX7|J7RSX7_KAZNA/1-1297         ----APSAQTNE-------------Q-SNF------QF-P--------P--P-----SN-
tr|A0A1G4KFW0|A0A1G4KFW0_9SACH/1-1226 ----NVKFEAAE-------------Q-SGF------KF-P--------P--S-PIESSK-
tr|G0W8F4|G0W8F4_NAUDC/1-1260         ----SPEELPIE-------------Q-SSF------KF-P--------P--A-PVQLQQQ
tr|G0VGX0|G0VGX0_NAUCC/1-1245         ----SPDMSSTE-------------Q-SSF------KF-P--------A--A-PVPPQQ-
tr|Q75F00|Q75F00_ASHGO/1-1220         ----PASPGVTE-------------SISSF------KF-P--------P--T-PLENTK-
tr|C5DM61|C5DM61_LACTC/1-1225         ----SPLSNAIE-------------Q-STY------KF-P--------A--N-TGDAQR-
tr|A0A1G4KMC7|A0A1G4KMC7_9SACH/1-1260 ----TSQSDPPE-------------Q-SGF------KF-P--------A--S-PVETAK-
tr|Q6FSE0|Q6FSE0_CANGA/1-1324         ----SPDLGSQE-------------Q-SSF------EF-P-----------------QK-
tr|I2GVD4|I2GVD4_TETBL/1-1313         GNVSLNDSHTSQ-------------QPTAF------RF-P--------P--A-PVNTNA-
tr|A7TFS3|A7TFS3_VANPO/1-1253         ----PP---------------------PGF------KF-P--------A--S-TDSTSQV
tr|A0A0C7MV35|A0A0C7MV35_9SACH/1-1254 ----NAGSETAE-------------Q-SGF------KF-P--------P--S-PVESSR-
tr|C5E0Z7|C5E0Z7_ZYGRC/1-1273         ----SPLVSSSSTNDTGDGDIYGRTQ-SSF------KF-P--------S--------Q--
tr|A0A1G4JA68|A0A1G4JA68_9SACH/1-1233 ----PGSGSGSE-------------Q-MAF------KF-P--------A--S-PSSGEK-
tr|A0A1X7R5I0|A0A1X7R5I0_9SACH/1-1348 ----SPS--SSE-------------Q-SAF------KF-P--------P--S-Q---QN-
tr|G8JRB6|G8JRB6_ERECY/1-1241         T--ATAVPTSSE-------------NISTF------KF-P--------S--T-PLENPK-
tr|W0T9I6|W0T9I6_KLUMD/1-1179         ----PKLANENE-------------Q-TSY------KF-P--------G--SPPPTDSK-
tr|Q6CTR8|Q6CTR8_KLULA/1-1177         ----PKLVDENE-------------Q-TSF------KF-P--------G--S-PTTESK-
tr|G8BSK0|G8BSK0_TETPH/1-1287         ----PALGATDE---------VLRNQ-AGF------KF-P--------A--A-PAASVS-
tr|G8BTK5|G8BTK5_TETPH/1-1219         ----PP---------------------PSF------KF-P--------Q--S-PEKHLG-
tr|A0A109UY01|A0A109UY01_9SACH/1-1212 ----PDGEESSA-------------NISAF------KFPP--------P--A-PVPPQA-
tr|A0A1E3NW52|A0A1E3NW52_WICAA/1-1271 M---PP--------------------PSGF------KF-PSTVIDAP----S-P------
tr|K0KRT8|K0KRT8_WICCF/1-1328         M---PP--------------------PSGF------KF-PSTVIDAP----S-P------
tr|A0A1D2VLF2|A0A1D2VLF2_9ASCO/1-1448 D---ESEIDN----------NSAILPPPGF------QF-P--------P-----------
tr|I2H180|I2H180_TETBL/1-1313         ----SSVEKTCSS--------------KAFIT-------P--------S-TS-P------
tr|A0A1L0B7B6|A0A1L0B7B6_9ASCO/1-1206 L---PTLG-------------PMADNLGGF------RF-P--------N--N-NADSD--
tr|A0A376BAV1|A0A376BAV1_9ASCO/1-1331 ------------------------EQ-FGF------KF-P--------P--GPPPASQSS
tr|A0A1B2JB87|A0A1B2JB87_PICPA/1-1191 -------------------SSSTSIPAPAF------KF-P--------A--S-P---T--
tr|C4Y0S0|C4Y0S0_CLAL4/1-1179         S---PTLGHS----------NSSSESLGGF------RF-P--------N--N-APDSE--
tr|W6MPH8|W6MPH8_9ASCO/1-1264         N---PP-------------------APPSF------KF-P--------A--T-P------
tr|A0A4T0WYX2|A0A4T0WYX2_9ASCO/1-1220 S-------------------SADTSSPPVF------RF-P--------G--S-P---K--
tr|A0A4P6XIK7|A0A4P6XIK7_9ASCO/1-1192 ---------------------NLPDSIGGY------RF-P--------N--S-PDMST--
tr|A0A512U8A1|A0A512U8A1_9ASCO/1-1199 ---------------------SSPEGLGGY------RF-P--------S--V-SD--S--
tr|A0A1E5R1J8|A0A1E5R1J8_9ASCO/1-1342 ----SGVTTSSTL-----------SQ-------------P--------P--V--------
tr|C5MJ33|C5MJ33_CANTT/1-1288         N---ESKIDS-------------NDAIGSF------KF-P--------P--S-SNS----
tr|A0A1E3QST6|A0A1E3QST6_9ASCO/1-1254 P---PP-------------------APPAF------KF-P-------------P------
tr|A0A099NY57|A0A099NY57_PICKU/1-1221 ---------------------ENESTPPSF------KF-P--------G--S-P---N--
tr|W1QFQ5|W1QFQ5_OGAPD/1-1263         --------------------------PPSF------KF-P--------P-----------
tr|A0A4P9ZBD2|A0A4P9ZBD2_9ASCO/1-1188 A---RSVSQI-----------SSSDAVAGF------KF-P--------N--N-PESDL--
tr|A0A1A0H5I6|A0A1A0H5I6_9ASCO/1-1194 ---------------------AVPGDVGGY------RF-P--------N--S-PDMNA--
sp|Q5AK62|SSD1_CANAL/1-1274           N---EAKTDS-------------SDDIGSF------KF-P--------P--S-GGD----
tr|A0A1E3NPD2|A0A1E3NPD2_9ASCO/1-1087 ----------------------------SF------------------------------
tr|Q6BH95|Q6BH95_DEBHA/1-1293         S---PKSNDSP----------KPNDSIGSF------KF-P--------P--S-SGAEGGD
tr|A3LNR8|A3LNR8_PICST/1-1251         T---PSSSGG-------------NDDIVSF------KF-P--------P-----PP----
tr|A0A1E4T168|A0A1E4T168_9ASCO/1-1193 --------------------------PPTF------KF-P--------P--S-P---K--
tr|M3JW26|M3JW26_CANMX/1-1280         S---ESKIDS-------------PENMGSF------KF-P--------P-----------
tr|A0A421JQ80|A0A421JQ80_9ASCO/1-1286 A---PSQQSIAP-------PNDSNESLGSY------KF-P--------A--G-PSS----
tr|A0A448YNY1|A0A448YNY1_BRENA/1-1285 P---PPALTVTPS----LAPPPPGLAPPSF------KF-P--------P--S-PQLET--
tr|A5DID9|A5DID9_PICGU/1-1258         A---SSSHDESSY-----AKADEPSSPGSF------KF-P--------P--S-GHGS---
tr|G8B6J2|G8B6J2_CANPC/1-1281         ------RGDA-----------IDDQKVGSF------KF-P--------Q--E-SND----
tr|A0A0L0NYI1|A0A0L0NYI1_CANAR/1-1246 L---PPLGPD-----------PIS----QF------RF-P--------STTS-PNYAAAA
tr|A0A1E4RL03|A0A1E4RL03_9ASCO/1-1340 P---PSSAAAAG-------TGGDSENIGSF------KF-P--------A--S-ASSSDGD
tr|A0A1E4SH28|A0A1E4SH28_9ASCO/1-1264 T---PTNANE-------------NDTIGSF------KF-P--------A--G-GSPEA--
tr|A0A1E4U015|A0A1E4U015_PACTA/1-1378 S---AGTASTN-------ETSISSMAPPTF------KF-P--------P--V-PVVSS--
tr|A0A2V1AV44|A0A2V1AV44_9ASCO/1-1211 S---SPPGDI-----------A------QF------RF-P-----------S-TNYAAAA
tr|G8YUH9|G8YUH9_PICSO/1-1272         T---NSSTNS-----------NDSDSIGLY------KF-P--------A--G-SGS----
tr|A0A371C3I8|A0A371C3I8_YARLL/1-1212 ---------SNP---------------GSF------KF-PP----------T-ADDSS--
tr|A0A2P7YQU3|A0A2P7YQU3_9ASCO/1-1184 G---LPLGQS-----------ASGQLQLDF------RF-P-----------S-PNYAAAA
tr|A0A0J9X5T2|A0A0J9X5T2_GEOCN/1-1202 T-PTSSTSDSKP-------------NIPSF------KF-PS----------S-PDKPA--
tr|A0A5E8B0Y1|A0A5E8B0Y1_9ASCO/1-1329 T-ATSANTSSPP-------------QIPSF------KF-PN----------T-PEK----
tr|A0A1E5R8W0|A0A1E5R8W0_9ASCO/1-1229 ---------------------------DDY------TF-P-------RS--N--------
tr|A0A1B7TCV0|A0A1B7TCV0_9ASCO/1-1253 ---------------------------DEY------TF-P-------KN--S--------
tr|A0A1E5RXP5|A0A1E5RXP5_HANUV/1-1243 ---------------------------DDY------TF-P-------RS--S--------
tr|A0A060T1G8|A0A060T1G8_BLAAD/1-1212 ---------SQP--------------IPAF------KF-PS----------S-PDKSAAT
tr|A0A1E3PZJ4|A0A1E3PZJ4_LIPST/1-1295 ---------------------------SNF------QF-PP-------P--K-PVNDGNS
tr|A5E347|A5E347_LODEL/1-1404         V---GLTGDG-----------GD--RVPAF------KF-P--------P--D-AQDAHTL
tr|A0A167EJ91|A0A167EJ91_9ASCO/1-1315 P-GLSPSKNSMP--------------PPSF------KF-PS----------S-PEKTASA
tr|A0A061BI84|A0A061BI84_CYBFA/1-1295 M---PP--------------------PSGF------KF-PSTVVEPPRS--S-P------
tr|A0A0J9X340|A0A0J9X340_GEOCN/1-1109 ---------------------------SGF------RF-PS-------I--S-PDNST--
tr|A0A5J5EUE3|A0A5J5EUE3_9PEZI/1-1449 ---------------------------SGF------QF-PA-------S--A-TSPNTAT
tr|W3X2I1|W3X2I1_PESFW/1-1356         ---------------------------SGF------SF-PG-------P--N-A--SDSA
tr|A0A1L9SRB9|A0A1L9SRB9_9EURO/1-1377 ---------------------------SGF------QF-PA-------A--P-APG----
tr|A0A0U1LP43|A0A0U1LP43_TALIS/1-1347 ---------------------------AGF------QF-PA-------P--S-PGGSGS-
tr|A0A1Y2W5X8|A0A1Y2W5X8_9PEZI/1-1347 ---------------------------SGF------QF-PA-------A--G-P--SEGA
tr|A0A4Q4YBZ6|A0A4Q4YBZ6_9PEZI/1-1359 ---------------------------SGF------QF-PG-------P--G-A--SDNA
tr|A0A165JPD3|A0A165JPD3_XYLHT/1-1395 ---------------------------SGF------QF-PI-------P--G-AGGATSS
tr|A0A3N4HJU3|A0A3N4HJU3_ASCIM/1-1326 ---------------------------TGQ------PV-PA-------E----SSPSSAT
tr|C4JTU8|C4JTU8_UNCRE/1-1295         ---------------------------SGF------QF-PI-------P--G-SSGTSST
tr|J3K9D1|J3K9D1_COCIM/1-1381         ---------------------------SGF------QF-PI-------P--G-SSGASSS
tr|A0A162IL72|A0A162IL72_9EURO/1-1430 ---------------------------SAF------QF-PL-------P--G-SNGAGV-
tr|A0A1L9UQA1|A0A1L9UQA1_ASPBC/1-1370 ---------------------------SGF------QF-PA-------P--S-TPGD---
tr|A0A423XH12|A0A423XH12_9PEZI/1-1350 ---------------------------SSF------SF-P----------------AAPA
tr|A0A447C1C6|A0A447C1C6_9PEZI/1-1369 ---------------------------SGF------QF-PA-------P--G-ASGSAEK
tr|J3P037|J3P037_GAGT3/1-1339         ---------------------------SGF------QF-PG-------P--N-ASGSSET
tr|A0A1Y2EI16|A0A1Y2EI16_9PEZI/1-1343 ---------------------------SGF------QF-PG-------P--G-A--SEGA
tr|A0A507ATD7|A0A507ATD7_9PEZI/1-1346 ---------------------------SGF------QF-PG-------P--G-ATGASDK
tr|A0A553HNK2|A0A553HNK2_9PEZI/1-1344 ---------------------------SGF------QF-PG-------P--G-A--DTAL

sp|P24276|SSD1_YEAST/1-1250           ------------------------------------------------------------
tr|G8ZVB9|G8ZVB9_TORDC/1-1257         ------------------------------------------------------------
tr|A0A1G4JD13|A0A1G4JD13_9SACH/1-1226 ---------------------------------------------------------G--
tr|A0A1G4MFK9|A0A1G4MFK9_LACFM/1-1220 ------------------------------------------------------------
tr|H2AV93|H2AV93_KAZAF/1-1217         -------------------------------------------------------NSP--
tr|J7RSX7|J7RSX7_KAZNA/1-1297         --------------------------------------------------------PT--
tr|A0A1G4KFW0|A0A1G4KFW0_9SACH/1-1226 ---------------------------------------------------------G--
tr|G0W8F4|G0W8F4_NAUDC/1-1260         -------QQ-------------------------------------------QQQQGS--
tr|G0VGX0|G0VGX0_NAUCC/1-1245         ------------------------------------------------------------
tr|Q75F00|Q75F00_ASHGO/1-1220         ------------------------------------------------------------
tr|C5DM61|C5DM61_LACTC/1-1225         ---------------------------------------------------------G--
tr|A0A1G4KMC7|A0A1G4KMC7_9SACH/1-1260 ---------------------------------------------------------G--
tr|Q6FSE0|Q6FSE0_CANGA/1-1324         ------------------------------------------------------------
tr|I2GVD4|I2GVD4_TETBL/1-1313         -------------------------------------------------------SSR--
tr|A7TFS3|A7TFS3_VANPO/1-1253         -------L----------------------------------------------------
tr|A0A0C7MV35|A0A0C7MV35_9SACH/1-1254 --------------------------------------------------------GG--
tr|C5E0Z7|C5E0Z7_ZYGRC/1-1273         ------------------------------------------------------------
tr|A0A1G4JA68|A0A1G4JA68_9SACH/1-1233 ------------------------------------------------------------
tr|A0A1X7R5I0|A0A1X7R5I0_9SACH/1-1348 --------------------------------------------------------AT--
tr|G8JRB6|G8JRB6_ERECY/1-1241         ------------------------------------------------------------
tr|W0T9I6|W0T9I6_KLUMD/1-1179         ------------------------------------------------------------
tr|Q6CTR8|Q6CTR8_KLULA/1-1177         ------------------------------------------------------------
tr|G8BSK0|G8BSK0_TETPH/1-1287         -----------------------------------------------------HNSRN--
tr|G8BTK5|G8BTK5_TETPH/1-1219         ------------------------------------------------------------
tr|A0A109UY01|A0A109UY01_9SACH/1-1212 ------------------------------------------------------------
tr|A0A1E3NW52|A0A1E3NW52_WICAA/1-1271 --------PPQT----------------------QSYASVSRR---------PSNG----
tr|K0KRT8|K0KRT8_WICCF/1-1328         -----------S----------------------QSSSGLSRR---------PSNGGN--
tr|A0A1D2VLF2|A0A1D2VLF2_9ASCO/1-1448 ----------KN----------------------HSPSPSNN--------------NN--
tr|I2H180|I2H180_TETBL/1-1313         -------IHLQE----------------------YSLNSSTSV-------------RN--
tr|A0A1L0B7B6|A0A1L0B7B6_9ASCO/1-1206 ----------------------------------RELSP---------------------
tr|A0A376BAV1|A0A376BAV1_9ASCO/1-1331 -------VSSSS----------------------STVSSSNTHNH------NNGNNNS--
tr|A0A1B2JB87|A0A1B2JB87_PICPA/1-1191 -------LKPQD----------------------TIERKSS-------------------
tr|C4Y0S0|C4Y0S0_CLAL4/1-1179         ----------------------------------RELSP---------------------
tr|W6MPH8|W6MPH8_9ASCO/1-1264         -------VELED----------------------NSLDSGFR---------------R--
tr|A0A4T0WYX2|A0A4T0WYX2_9ASCO/1-1220 -------LTPTD----------------------ELMS-------------------A--
tr|A0A4P6XIK7|A0A4P6XIK7_9ASCO/1-1192 ----------------------------------RETSI---------------------
tr|A0A512U8A1|A0A512U8A1_9ASCO/1-1199 ----------------------------------NATSL---------------------
tr|A0A1E5R1J8|A0A1E5R1J8_9ASCO/1-1342 ----------------------------------------------------VQAHGN--
tr|C5MJ33|C5MJ33_CANTT/1-1288         ----------DD----------------------APASPEP-------------------
tr|A0A1E3QST6|A0A1E3QST6_9ASCO/1-1254 --------EPET----------------------ES----------------P-------
tr|A0A099NY57|A0A099NY57_PICKU/1-1221 -------LSSNE----------------------AEFS-------------------T--
tr|W1QFQ5|W1QFQ5_OGAPD/1-1263         --------DNDD----------------------DNYQ-------------------V--
tr|A0A4P9ZBD2|A0A4P9ZBD2_9ASCO/1-1188 ------------------------------------------------------------
tr|A0A1A0H5I6|A0A1A0H5I6_9ASCO/1-1194 ----------------------------------RDTPS---------------------
sp|Q5AK62|SSD1_CANAL/1-1274           ----------QG----------------------DTSGQSS-------------------
tr|A0A1E3NPD2|A0A1E3NPD2_9ASCO/1-1087 ------------------------------------------------------------
tr|Q6BH95|Q6BH95_DEBHA/1-1293         ND--------SS----------------------YSGGSSG-------------------
tr|A3LNR8|A3LNR8_PICST/1-1251         ----------SS----------------------DDSESPS-------------------
tr|A0A1E4T168|A0A1E4T168_9ASCO/1-1193 -------LESED----------------------DSRAG-----------------FG--
tr|M3JW26|M3JW26_CANMX/1-1280         -----------D----------------------EPSSPD--------------------
tr|A0A421JQ80|A0A421JQ80_9ASCO/1-1286 ----------SD----------------------LETSPPS-------------------
tr|A0A448YNY1|A0A448YNY1_BRENA/1-1285 -------AEPVT----------------------DSVRG---------------------
tr|A5DID9|A5DID9_PICGU/1-1258         ----------DS----------------------DSASPPH-------------------
tr|G8B6J2|G8B6J2_CANPC/1-1281         -----------------------------------PSSPNT-------------------
tr|A0A0L0NYI1|A0A0L0NYI1_CANAR/1-1246 AAGPI-----SS----------------------NHESPVN-------------------
tr|A0A1E4RL03|A0A1E4RL03_9ASCO/1-1340 NDSISPPFSASS----------------------SANTSRD-------------------
tr|A0A1E4SH28|A0A1E4SH28_9ASCO/1-1264 ID--------SS----------------------DSASPPP-------------------
tr|A0A1E4U015|A0A1E4U015_PACTA/1-1378 -------TSPSE----------------------ESTAGGSGS---------KGSGVR--
tr|A0A2V1AV44|A0A2V1AV44_9ASCO/1-1211 SAGP------------------------------SEGSP---------------------
tr|G8YUH9|G8YUH9_PICSO/1-1272         ----------DN----------------------ESITPPHSV-------------GA--
tr|A0A371C3I8|A0A371C3I8_YARLL/1-1212 ------------------------------------------------------PTKS--
tr|A0A2P7YQU3|A0A2P7YQU3_9ASCO/1-1184 ----------------------------------SEGSP---------------------
tr|A0A0J9X5T2|A0A0J9X5T2_GEOCN/1-1202 -----------D----------------------TSSTSSPVA----------SPSR---
tr|A0A5E8B0Y1|A0A5E8B0Y1_9ASCO/1-1329 ----------------------------------DSSSSSPSI----------SPQKS--
tr|A0A1E5R8W0|A0A1E5R8W0_9ASCO/1-1229 ------------------------------------------------------------
tr|A0A1B7TCV0|A0A1B7TCV0_9ASCO/1-1253 --------------------------------------------------------IT--
tr|A0A1E5RXP5|A0A1E5RXP5_HANUV/1-1243 ------------------------------------------------------------
tr|A0A060T1G8|A0A060T1G8_BLAAD/1-1212 --------GSSG-----------------------GSGTSGSA----------PSYRG--
tr|A0A1E3PZJ4|A0A1E3PZJ4_LIPST/1-1295 ---------GSQ------------------------------------------PSRH-N
tr|A5E347|A5E347_LODEL/1-1404         FSTTT---TTAT----------------------TPASPSVP------------------
tr|A0A167EJ91|A0A167EJ91_9ASCO/1-1315 --------ASGG----------------------DGSGSSG--------------YRG--
tr|A0A061BI84|A0A061BI84_CYBFA/1-1295 --------QPQQ----------------------QQFST-------------P-------
tr|A0A0J9X340|A0A0J9X340_GEOCN/1-1109 ------------------------------------------------------SPIS--
tr|A0A5J5EUE3|A0A5J5EUE3_9PEZI/1-1449 ---------PTS-ADAPSTSETTTTPSS------ATAPSQPSGNAGANLAPP--QARP--
tr|W3X2I1|W3X2I1_PESFW/1-1356         ---------PAD--------DAKPAA--------TTTTDTPIA-QGSS-----ASSRG-G
tr|A0A1L9SRB9|A0A1L9SRB9_9EURO/1-1377 -----------ETSSAS---DDKSA------------SATTQMPQGLGLQ------RA-G
tr|A0A0U1LP43|A0A0U1LP43_TALIS/1-1347 ---------AADTTP-P---DDKP-----------------KTPQGLGLQ------RAGG
tr|A0A1Y2W5X8|A0A1Y2W5X8_9PEZI/1-1347 ---------PAE--------EPKP-----------IAADTPIA-QGS-------SNRG-G
tr|A0A4Q4YBZ6|A0A4Q4YBZ6_9PEZI/1-1359 ---------STE--------EPRP-----------APADTPIA-QGT-------STRG-G
tr|A0A165JPD3|A0A165JPD3_XYLHT/1-1395 ---------SSDRSASPSTTEDKS-------------AQGQQQSHGNHISSGSLSARS-G
tr|A0A3N4HJU3|A0A3N4HJU3_ASCIM/1-1326 ---------PTS-----TTQETSAAPAQ------TATPATSS--TGSSLGPP--PARG--
tr|C4JTU8|C4JTU8_UNCRE/1-1295         --------GQGE-TATP---EEKTTH--------ATINTTPQAPHGLGVQ------RA-G
tr|J3K9D1|J3K9D1_COCIM/1-1381         --------GQGERSSTP---EEKAGT--------AATSTTPQAPQGLGVH------RA-G
tr|A0A162IL72|A0A162IL72_9EURO/1-1430 ---------PES----PVSDRPKTNIVP------NGPPPAASS-QGLGVQ------RA-G
tr|A0A1L9UQA1|A0A1L9UQA1_ASPBC/1-1370 ----------SDTTPGA---DDKS-------------TPTSQAPQGLGLH------RA-G
tr|A0A423XH12|A0A423XH12_9PEZI/1-1350 ---------PED--------EAKSPS--------QGPAESPIN-QGA-------SSRG-G
tr|A0A447C1C6|A0A447C1C6_9PEZI/1-1369 ---------TET--------DAKGASAAPAPAPVAAPADSQIA-QGS-------SFRG-G
tr|J3P037|J3P037_GAGT3/1-1339         ---------QDE--------EAKPAA--------QPAAENQAP-QGQ-------AARG-G
tr|A0A1Y2EI16|A0A1Y2EI16_9PEZI/1-1343 ---------PAE--------EAKP-----------TVTDTPIA-QGS-------STRG-G
tr|A0A507ATD7|A0A507ATD7_9PEZI/1-1346 ---------PED--------EGRASS--------SLAVPDSQPSQGS-------GPSR-G
tr|A0A553HNK2|A0A553HNK2_9PEZI/1-1344 ---------AAE--------EPKS-----------SVADTPIA-QGS-------STRG-G

sp|P24276|SSD1_YEAST/1-1250           --------HRR--------ATSNLS-----------------PPS-------------F-
tr|G8ZVB9|G8ZVB9_TORDC/1-1257         ------QGHRR--------TNSSSQ-----------------SSS-------------F-
tr|A0A1G4JD13|A0A1G4JD13_9SACH/1-1226 -----NTPQTV--------RNSNVS----------------PQRS-------------Y-
tr|A0A1G4MFK9|A0A1G4MFK9_LACFM/1-1220 --------AAQ--------KGSTVS----------------PNRS-------------F-
tr|H2AV93|H2AV93_KAZAF/1-1217         -----NYEHRY--------SSSNLS-----------------PSS-------------F-
tr|J7RSX7|J7RSX7_KAZNA/1-1297         -----YGDHRR--------SNSNLA-----------------PST-------------F-
tr|A0A1G4KFW0|A0A1G4KFW0_9SACH/1-1226 -----TTPNAS--------KNSNMS----------------PQKS-------------F-
tr|G0W8F4|G0W8F4_NAUDC/1-1260         -----GQSHRR--------SNSNLS-----------------PPT-------------F-
tr|G0VGX0|G0VGX0_NAUCC/1-1245         --------HRR--------TNSNLS-----------------SPS-------------F-
tr|Q75F00|Q75F00_ASHGO/1-1220         -------GHRR--------VNSNMS----------------PNRA-------------F-
tr|C5DM61|C5DM61_LACTC/1-1225         -----TTPQTS--------RTSHMS----------------PQKS-------------F-
tr|A0A1G4KMC7|A0A1G4KMC7_9SACH/1-1260 -----ATPQDS--------KSSNVS----------------PQKS-------------F-
tr|Q6FSE0|Q6FSE0_CANGA/1-1324         -------THRR--------SNSNLS-----------------PAS-------------Y-
tr|I2GVD4|I2GVD4_TETBL/1-1313         -----SPIRKL--------DTTNVP-------------------I-------------F-
tr|A7TFS3|A7TFS3_VANPO/1-1253         ------SPQKR--------STSQGS----------------DAGQ-------------F-
tr|A0A0C7MV35|A0A0C7MV35_9SACH/1-1254 -----ATPHQL--------RNSSTS----------------PQKN-------------F-
tr|C5E0Z7|C5E0Z7_ZYGRC/1-1273         ------SAHRR--------TNSN-------------------QAS-------------F-
tr|A0A1G4JA68|A0A1G4JA68_9SACH/1-1233 ------SAQSS--------KGANVS----------------PNKS-------------F-
tr|A0A1X7R5I0|A0A1X7R5I0_9SACH/1-1348 -----ATAATT--------TASNLA----------------PPNA-------------F-
tr|G8JRB6|G8JRB6_ERECY/1-1241         -------GHSR--------ATSNIS----------------PNKA-------------F-
tr|W0T9I6|W0T9I6_KLUMD/1-1179         -----NNSHRR--------TQSNMS----------------PNRA-------------F-
tr|Q6CTR8|Q6CTR8_KLULA/1-1177         -----NLGHRR--------TQSNMS----------------PNRS-------------F-
tr|G8BSK0|G8BSK0_TETPH/1-1287         -----SSPQRK--------GNNNNS----------------NIPT-------------F-
tr|G8BTK5|G8BTK5_TETPH/1-1219         ------------------------------------------QQS-------------F-
tr|A0A109UY01|A0A109UY01_9SACH/1-1212 -------GHRR--------ANSAMS----------------PNRS-------------F-
tr|A0A1E3NW52|A0A1E3NW52_WICAA/1-1271 ------GGHGR--------SRSSV--------------GHSPQRS-------------Y-
tr|K0KRT8|K0KRT8_WICCF/1-1328         -----YGGHGR--------SRSNV--------------SHSPQRS-------------Y-
tr|A0A1D2VLF2|A0A1D2VLF2_9ASCO/1-1448 -----NLSNNS--------SNK----------------FINNQKA-------------F-
tr|I2H180|I2H180_TETBL/1-1313         -----SEPRTKFVQ-----SYASVALQG-----I---SQISPTAP-------------Y-
tr|A0A1L0B7B6|A0A1L0B7B6_9ASCO/1-1206 -------NHNR--------SRS----------------LAYGQQS-------------F-
tr|A0A376BAV1|A0A376BAV1_9ASCO/1-1331 -----TFSHRR--------TNSSNSSTY----------SASPGKN-------------Y-
tr|A0A1B2JB87|A0A1B2JB87_PICPA/1-1191 --------HAR--------SKSAIPSCE---------RSRSPQHS-------------F-
tr|C4Y0S0|C4Y0S0_CLAL4/1-1179         -------GHSR--------SRS----------------LAYGQQ--------------F-
tr|W6MPH8|W6MPH8_9ASCO/1-1264         -----QPSHSR--------SRSALPS-----------TERSPQRQ-------------F-
tr|A0A4T0WYX2|A0A4T0WYX2_9ASCO/1-1220 -----DRLHFR--------NR----------------SIASPQKA-------------F-
tr|A0A4P6XIK7|A0A4P6XIK7_9ASCO/1-1192 -------ANSS----ASTNAKP----------------WAYGQQA-------------F-
tr|A0A512U8A1|A0A512U8A1_9ASCO/1-1199 -------ASSASGSGSGSNAKP----------------WAHGQQS-------------F-
tr|A0A1E5R1J8|A0A1E5R1J8_9ASCO/1-1342 -----GLNHSR--------NNSLNAFT-------------SPNKS-------------F-
tr|C5MJ33|C5MJ33_CANTT/1-1288         ------TSHNR--------SRS----------------LAYGQQP-------------F-
tr|A0A1E3QST6|A0A1E3QST6_9ASCO/1-1254 -------------------------------------------KS-------------F-
tr|A0A099NY57|A0A099NY57_PICKU/1-1221 -----PPANYH--------SRTRSSL----------SGDKSPQRG-------------F-
tr|W1QFQ5|W1QFQ5_OGAPD/1-1263         -----QGGHYR--------SK----------------SNVSPQRS-------------F-
tr|A0A4P9ZBD2|A0A4P9ZBD2_9ASCO/1-1188 ----------------EVGYRS----------------LAHGQQL-------------F-
tr|A0A1A0H5I6|A0A1A0H5I6_9ASCO/1-1194 -------GSYG----ATSNAKA----------------WTPGHQS-------------F-
sp|Q5AK62|SSD1_CANAL/1-1274           ------SSHNR--------SRS----------------LAYGQQS-------------F-
tr|A0A1E3NPD2|A0A1E3NPD2_9ASCO/1-1087 -------------------------------------SDRSPQRS-------------F-
tr|Q6BH95|Q6BH95_DEBHA/1-1293         ------SAHNR--------SKS----------------LAYGQQS-------------F-
tr|A3LNR8|A3LNR8_PICST/1-1251         ------SSHSR--------SRS----------------LAYGQQS-------------F-
tr|A0A1E4T168|A0A1E4T168_9ASCO/1-1193 -----NGTPIS--------TN----------------NERSPQRS-------------F-
tr|M3JW26|M3JW26_CANMX/1-1280         ---------NR--------SKT----------------LAYGQQS-------------F-
tr|A0A421JQ80|A0A421JQ80_9ASCO/1-1286 ------SAHNR--------SRS----------------LAYGQQS-------------F-
tr|A0A448YNY1|A0A448YNY1_BRENA/1-1285 -------------------SRYAQSAAL---------LGTSPQRT-------------F-
tr|A5DID9|A5DID9_PICGU/1-1258         ------SGHSR--------SRS----------------LAYGQQS-------------F-
tr|G8B6J2|G8B6J2_CANPC/1-1281         ------AAHNR--------PRS----------------QAYGQQS-------------F-
tr|A0A0L0NYI1|A0A0L0NYI1_CANAR/1-1246 ------RGHAR--------SRS----------------AAYGQPPLL------LLLPLF-
tr|A0A1E4RL03|A0A1E4RL03_9ASCO/1-1340 ------SSHGR--------SRS----------------LAYGQQS-------------F-
tr|A0A1E4SH28|A0A1E4SH28_9ASCO/1-1264 ------NSHNR--------SKS----------------LAYGQQS-------------F-
tr|A0A1E4U015|A0A1E4U015_PACTA/1-1378 -----EPLHMR--------SRSSAGYSTE------RSPQRSPQRS-------------F-
tr|A0A2V1AV44|A0A2V1AV44_9ASCO/1-1211 ------RGHSR--------SRS----------------AHGQQS--------------F-
tr|G8YUH9|G8YUH9_PICSO/1-1272         -----NLGHNR--------SRS----------------LAYGQQS-------------F-
tr|A0A371C3I8|A0A371C3I8_YARLL/1-1212 --------HSR--------SRSMAF---G-----------QQKRNQ-------SPSR-F-
tr|A0A2P7YQU3|A0A2P7YQU3_9ASCO/1-1184 ------RGHSR--------SRL-------------------YQQ--------------F-
tr|A0A0J9X5T2|A0A0J9X5T2_GEOCN/1-1202 --------HGR--------SQSLQYQ--R-----------SFTRNT-------SPQRSY-
tr|A0A5E8B0Y1|A0A5E8B0Y1_9ASCO/1-1329 --------HAR--------SQSLQFQNRS-----------SHYRGN-------SQQLPF-
tr|A0A1E5R8W0|A0A1E5R8W0_9ASCO/1-1229 -----TKGISR--------NSS-----------I-------NSRS-------------F-
tr|A0A1B7TCV0|A0A1B7TCV0_9ASCO/1-1253 -----NKGLSR--------NSS-----------I-------SSRS-------------HQ
tr|A0A1E5RXP5|A0A1E5RXP5_HANUV/1-1243 -----SKGISR--------NSS-----------V-------NSRS-------------F-
tr|A0A060T1G8|A0A060T1G8_BLAAD/1-1212 --------HGR--------SQSMQYS--S-----------RYNRNA-------SPQRGF-
tr|A0A1E3PZJ4|A0A1E3PZJ4_LIPST/1-1295 --------YSR--------SHSTSSDFAE-----------DHSRSPQ------PSQSGF-
tr|A5E347|A5E347_LODEL/1-1404         -----YVGHNR--------ARSSVTSQHPQQQQQQQQQQQQQQQP-------------F-
tr|A0A167EJ91|A0A167EJ91_9ASCO/1-1315 --------HSR--------SQSMQ-----------------NNGGS-------NSSRGF-
tr|A0A061BI84|A0A061BI84_CYBFA/1-1295 ------RGHGR--------SRSMA-------------PSHSPQRS-------------Y-
tr|A0A0J9X340|A0A0J9X340_GEOCN/1-1109 --------YSP--------QQQPQ------------------------------------
tr|A0A5J5EUE3|A0A5J5EUE3_9PEZI/1-1449 -MR---GGHGR--------SQSLAVGLNG--------------RSP--VGGRL---GGF-
tr|W3X2I1|W3X2I1_PESFW/1-1356         --R---G-HGR--------SQSMAVGANG--------------RGH--GRGS----GSI-
tr|A0A1L9SRB9|A0A1L9SRB9_9EURO/1-1377 NVR--VGSHGR--------SQSMAVG-NN--------------RGSLPGRGA----GGF-
tr|A0A0U1LP43|A0A0U1LP43_TALIS/1-1347 NFR--GGAHGR--------SQSMAV-----------------------GRGA----AGF-
tr|A0A1Y2W5X8|A0A1Y2W5X8_9PEZI/1-1347 --R--GG-HGR--------SQSMAI--NS--------------RGG--ARG-----GSM-
tr|A0A4Q4YBZ6|A0A4Q4YBZ6_9PEZI/1-1359 --RG-GGAHGR--------SQSAAVGPGG--------------RGG---RG-----GAP-
tr|A0A165JPD3|A0A165JPD3_XYLHT/1-1395 N-R--MVSHGR--------SQSMAVG-NG--------------RSSMQGRGA----GGF-
tr|A0A3N4HJU3|A0A3N4HJU3_ASCIM/1-1326 -NR----GHGR--------SQSVAVG--G--------------RGP--ATGRL---GSF-
tr|C4JTU8|C4JTU8_UNCRE/1-1295         NIR--AGTHMR--------SQSLAIG-NG--------------RGP-APRGM----AGF-
tr|J3K9D1|J3K9D1_COCIM/1-1381         NIR--AGAHMR--------SQSLAVG-NG--------------RGP-PARGV----GGF-
tr|A0A162IL72|A0A162IL72_9EURO/1-1430 NIRPTGPGHMR--------SQSLATG-SG--------------RNA--------R-----
tr|A0A1L9UQA1|A0A1L9UQA1_ASPBC/1-1370 NIR--AGGHGR--------SQSMAVG-GN--------------RGSISGRGA----GGF-
tr|A0A423XH12|A0A423XH12_9PEZI/1-1350 --R--GGGHGR--------SQSMAVGANG--------------RGG--AIGR----GGS-
tr|A0A447C1C6|A0A447C1C6_9PEZI/1-1369 --R--GGGHGR--------SQSMAVGAGG--------------RGG---RG-----GGM-
tr|J3P037|J3P037_GAGT3/1-1339         --R--GGAHGR--------SQSMAVGRGGG-------------RGG--ASGE----GGR-
tr|A0A1Y2EI16|A0A1Y2EI16_9PEZI/1-1343 --RG-GG-HGR--------SQSMAVGANG--------------RGG---RG-----GAA-
tr|A0A507ATD7|A0A507ATD7_9PEZI/1-1346 --R--GGAHGR--------SQSMAVGRGGA-------APRAGDAGG--HSGDLQRRGGS-
tr|A0A553HNK2|A0A553HNK2_9PEZI/1-1344 --R--GG-HGR--------SQSMAV--HG--------------RGG--ARG-----GAP-

sp|P24276|SSD1_YEAST/1-1250           -KFPPN----------------------------SHGD-ND-----------D-EFIATS
tr|G8ZVB9|G8ZVB9_TORDC/1-1257         -RFPPP---QSQ-------------------YSQKEND-ND----------GD-DFTPTS
tr|A0A1G4JD13|A0A1G4JD13_9SACH/1-1226 -QFP------------------------------PSKE-NS-----------D-DFTPVN
tr|A0A1G4MFK9|A0A1G4MFK9_LACFM/1-1220 -QFPPK---------------------------SSNKE-NQ-----------DSDFIPVG
tr|H2AV93|H2AV93_KAZAF/1-1217         -KFPASGNNNNN-------------------NNTNMNT-NK----------VN-EF----
tr|J7RSX7|J7RSX7_KAZNA/1-1297         -RFPPSNTAGTP-------------------S-------KD-----------D-DFILTS
tr|A0A1G4KFW0|A0A1G4KFW0_9SACH/1-1226 -EFP------------------------------ANKE-NR-----------D-DFTPVN
tr|G0W8F4|G0W8F4_NAUDC/1-1260         -KFPP-----TP-------------------TSYNNNN-QD-----------D-DFTPTS
tr|G0VGX0|G0VGX0_NAUCC/1-1245         -KFPPAI--NTP-------------------IS---AP-QE-----------D-DFIQTS
tr|Q75F00|Q75F00_ASHGO/1-1220         -QFPAR--------------------------PSN-KE-NQ-----------D-DFVQVG
tr|C5DM61|C5DM61_LACTC/1-1225         -QFPSV--------------------------PSNNKE-NR-----------E-EFSNVS
tr|A0A1G4KMC7|A0A1G4KMC7_9SACH/1-1260 -QFPSK--------------------------PNASKE-NR-----------D-EFTPVG
tr|Q6FSE0|Q6FSE0_CANGA/1-1324         -KFPAS----TP-------------------TSSANTG-ND-----------D-DFTPTS
tr|I2GVD4|I2GVD4_TETBL/1-1313         -KFPPT-PNGTP--------------------LSGQDS-ND-----------D-DFSRVT
tr|A7TFS3|A7TFS3_VANPO/1-1253         -KFPPS--------------------------SGKSDS-ND----------SDDNFTRVS
tr|A0A0C7MV35|A0A0C7MV35_9SACH/1-1254 -EFP------------------------------ASKE-NR-----------D-EFTPSN
tr|C5E0Z7|C5E0Z7_ZYGRC/1-1273         -KFPAP-----P-------------------VNQKENE-F------------D-DFVPTS
tr|A0A1G4JA68|A0A1G4JA68_9SACH/1-1233 -QFPAK--------------------------P-CNKE-NQ-----------DSEFTLVG
tr|A0A1X7R5I0|A0A1X7R5I0_9SACH/1-1348 -KFPQSSSSTTT-------------------TATTSTG-ND-----------D-DF--TP
tr|G8JRB6|G8JRB6_ERECY/1-1241         -QFPPR--------------------------PFN-KE-NQ-----------D-EFTAVH
tr|W0T9I6|W0T9I6_KLUMD/1-1179         -QFPPA--------------------------KVNQKE-NN-----------D-DFIPVG
tr|Q6CTR8|Q6CTR8_KLULA/1-1177         -QFPPA--------------------------KLNQKE-NN-----------D-DFIPVG
tr|G8BSK0|G8BSK0_TETPH/1-1287         -KFPPAPAAAVN-------------------DVDNNTN-NN-----------DFSF----
tr|G8BTK5|G8BTK5_TETPH/1-1219         -KFPPSIKINTK--------------------KESPKK-DE-----------D-NFIKTP
tr|A0A109UY01|A0A109UY01_9SACH/1-1212 -QFPAT--------------------------SSG-KE-NQ-----------D-DSPAVD
tr|A0A1E3NW52|A0A1E3NW52_WICAA/1-1271 -QFPPKSPQQSSSG---------------------GFD--SLAPPP-------QNFS---
tr|K0KRT8|K0KRT8_WICCF/1-1328         -QFPPKSPQQQFT-----------------------ID-QSLAPPP-------QQYS---
tr|A0A1D2VLF2|A0A1D2VLF2_9ASCO/1-1448 -QFPPI--------------------------NSSITN-DSLLPPQ-------PMFA-GN
tr|I2H180|I2H180_TETBL/1-1313         -KFPQPPSTGHHS---------------FNTAKDDNDNINQMT---------IHSF----
tr|A0A1L0B7B6|A0A1L0B7B6_9ASCO/1-1206 -KFPPD-------------------------------N-SSLLPPV-------PNFG-NQ
tr|A0A376BAV1|A0A376BAV1_9ASCO/1-1331 -HFPPRTHYNNSHSVDFTALNNNNNNYYYYDNNNNAGE-NM-----------N-DFT---
tr|A0A1B2JB87|A0A1B2JB87_PICPA/1-1191 -QFPPRDKTN-------------------------------LSPPV-------PSFAYDS
tr|C4Y0S0|C4Y0S0_CLAL4/1-1179         -KFPPE-------------------------------N-SSFLPPV-------PGFS-ST
tr|W6MPH8|W6MPH8_9ASCO/1-1264         -QFPARENSLTGSS-------------------TNPAN-NLLVPPN-------PNFA---
tr|A0A4T0WYX2|A0A4T0WYX2_9ASCO/1-1220 -QFPSSASNNTSS-----------------------NQ-QTLQPPQ-------PAF----
tr|A0A4P6XIK7|A0A4P6XIK7_9ASCO/1-1192 -KFPPD-------------------------------APNNLLPPA-------PSFG-QP
tr|A0A512U8A1|A0A512U8A1_9ASCO/1-1199 -KFPPE-------------------------------PPSSLLPPV-------PSYG-QP
tr|A0A1E5R1J8|A0A1E5R1J8_9ASCO/1-1342 -QFPAKPPSFGN-------------------SNSNGND-NDE------NSGQDYHYAYSP
tr|C5MJ33|C5MJ33_CANTT/1-1288         -KFPPT-PDQSNE----------------------SRG-NSLLPPN-------PNFTVTQ
tr|A0A1E3QST6|A0A1E3QST6_9ASCO/1-1254 -LFPQKPPGLEIP-----------------------FP--S-APPGLTPPNAMTPPS---
tr|A0A099NY57|A0A099NY57_PICKU/1-1221 -QFPPKDQN------------------------------QLLQPPQ-------PSF----
tr|W1QFQ5|W1QFQ5_OGAPD/1-1263         -QFPPRDNS------------------------------QTLMPPP-------VNF----
tr|A0A4P9ZBD2|A0A4P9ZBD2_9ASCO/1-1188 -KFPPD---------------------------NTDTS-SGWIPPA-------PFFGLTS
tr|A0A1A0H5I6|A0A1A0H5I6_9ASCO/1-1194 -KFPVE-------------------------------APNNLLPPA-------PTFG-QV
sp|Q5AK62|SSD1_CANAL/1-1274           -KFPPT-PDQSND----------------------TRG-NSLLPPN-------PNFSVTQ
tr|A0A1E3NPD2|A0A1E3NPD2_9ASCO/1-1087 -QFPPKDPS------------------------------QTLQPPQ-------PAF----
tr|Q6BH95|Q6BH95_DEBHA/1-1293         -KFPPE-------------------------------N-SSLLPPT-------PNFTINQ
tr|A3LNR8|A3LNR8_PICST/1-1251         -KFP-----ASNS------------------------S-DNLLPPT-------PNFSIGQ
tr|A0A1E4T168|A0A1E4T168_9ASCO/1-1193 -QFPPRDSS------------------------------QTLAPPN-------PGFA---
tr|M3JW26|M3JW26_CANMX/1-1280         -KFPPT-PDQSSSD--------------------GGRD-KHLLPPN-------PNFTVTQ
tr|A0A421JQ80|A0A421JQ80_9ASCO/1-1286 -TFPAPAPPPPQS----------------------TTD-NFLLPPT-------PNFTITQ
tr|A0A448YNY1|A0A448YNY1_BRENA/1-1285 -QFPPREGA--------------------------------LTPPV-------PAFV---
tr|A5DID9|A5DID9_PICGU/1-1258         -KFPPEG------------------------------N-PSLLPPT-------PNFSFSH
tr|G8B6J2|G8B6J2_CANPC/1-1281         -KFPAT-PSQEGT----------------------SGN-SNLLPPT-------PNFSFTQ
tr|A0A0L0NYI1|A0A0L0NYI1_CANAR/1-1246 -KFPAD-------------------------------N-NPLLPPA-------PGYS-NL
tr|A0A1E4RL03|A0A1E4RL03_9ASCO/1-1340 -KFPPD--NHSNQQSPPPAPAPAP-------APAASNN-NSLLPPT-------PNFSISP
tr|A0A1E4SH28|A0A1E4SH28_9ASCO/1-1264 -QFPPSGPSASAS------------------------P-DNLLPPT-------PNFTITQ
tr|A0A1E4U015|A0A1E4U015_PACTA/1-1378 -QFPPRQNNGTAV--------------------------QQLQPPL-------PQFS---
tr|A0A2V1AV44|A0A2V1AV44_9ASCO/1-1211 -KFPPE-------------------------------N-NPLHPPA-------PAFS-SL
tr|G8YUH9|G8YUH9_PICSO/1-1272         -KFPED---------------------------------NSLMPPT-------PNFTINP
tr|A0A371C3I8|A0A371C3I8_YARLL/1-1212 -QFPAGGH-------------------------------GS-----------SP------
tr|A0A2P7YQU3|A0A2P7YQU3_9ASCO/1-1184 -KFPPD-------------------------------N-NPLHPPA-------PTF--LL
tr|A0A0J9X5T2|A0A0J9X5T2_GEOCN/1-1202 -QFPA----------------------------------TN-----------NTSASEQQ
tr|A0A5E8B0Y1|A0A5E8B0Y1_9ASCO/1-1329 -QFPA----------------------------------NG-----------SPESSLDY
tr|A0A1E5R8W0|A0A1E5R8W0_9ASCO/1-1229 -KFPQVNSNNND--------------------NVDYNN-DFMTSPR------KFKFGSGG
tr|A0A1B7TCV0|A0A1B7TCV0_9ASCO/1-1253 SQFGDTPTNGNE--------------------SNDINN-DFLTSPR------KFKFGSGS
tr|A0A1E5RXP5|A0A1E5RXP5_HANUV/1-1243 -KFPQTNISNND--------------------SNDYNN-DFMTSPR------KFKFGSGG
tr|A0A060T1G8|A0A060T1G8_BLAAD/1-1212 -QFPP-----------------------------------------------AP------
tr|A0A1E3PZJ4|A0A1E3PZJ4_LIPST/1-1295 -SFP-----------------------------------QNY------------------
tr|A5E347|A5E347_LODEL/1-1404         -KFPNQ-P---------------------------PAN-DSLLPPA-------PNFSVTQ
tr|A0A167EJ91|A0A167EJ91_9ASCO/1-1315 -QFPAK---------------------------------MT-----------GPESQSGA
tr|A0A061BI84|A0A061BI84_CYBFA/1-1295 -QFPPKSPSLNSQ----------------------QYD--SLAPPPLQQQQQQQHYS---
tr|A0A0J9X340|A0A0J9X340_GEOCN/1-1109 ---PS----------------------------------GS-----------SP------
tr|A0A5J5EUE3|A0A5J5EUE3_9PEZI/1-1449 -QFP-PPA-------------------------------NDGG------VNLNPNQP---
tr|W3X2I1|W3X2I1_PESFW/1-1356         -SIG-----------------------------------NE-----------GG------
tr|A0A1L9SRB9|A0A1L9SRB9_9EURO/1-1377 -QFP-----------------------------------QI-----------SEN-----
tr|A0A0U1LP43|A0A0U1LP43_TALIS/1-1347 -QFP-----------------------------------I--------------------
tr|A0A1Y2W5X8|A0A1Y2W5X8_9PEZI/1-1347 -HIN-----------------------------------NN-----------N-------
tr|A0A4Q4YBZ6|A0A4Q4YBZ6_9PEZI/1-1359 -S----------------------------------------------------------
tr|A0A165JPD3|A0A165JPD3_XYLHT/1-1395 -QFPSPLS-------------------------------QD-----------ASS-----
tr|A0A3N4HJU3|A0A3N4HJU3_ASCIM/1-1326 -QFP-PPA-------------------------------NN-----------NENNPGNQ
tr|C4JTU8|C4JTU8_UNCRE/1-1295         -QFP-----------------------------------QT-----------GDN-----
tr|J3K9D1|J3K9D1_COCIM/1-1381         -QFP-----------------------------------QT-----------GDG-----
tr|A0A162IL72|A0A162IL72_9EURO/1-1430 -----P---------------------------------QS-----------SMS-----
tr|A0A1L9UQA1|A0A1L9UQA1_ASPBC/1-1370 -QFP-----------------------------------QA-----------NDG-----
tr|A0A423XH12|A0A423XH12_9PEZI/1-1350 -HVS-----------------------------------TD-----------SI------
tr|A0A447C1C6|A0A447C1C6_9PEZI/1-1369 -NF---------------------------------------------------------
tr|J3P037|J3P037_GAGT3/1-1339         ------------------------------------------------------------
tr|A0A1Y2EI16|A0A1Y2EI16_9PEZI/1-1343 -NFN-----------------------------------NN-----------NNNEGA--
tr|A0A507ATD7|A0A507ATD7_9PEZI/1-1346 ------------------------------------------------------------
tr|A0A553HNK2|A0A553HNK2_9PEZI/1-1344 -G----------------------------------------------------------

sp|P24276|SSD1_YEAST/1-1250           S----------------------------------------THRRSKTR----NNE-YSP
tr|G8ZVB9|G8ZVB9_TORDC/1-1257         T----------------------------------------GHRRSRSR----NTE-FSP
tr|A0A1G4JD13|A0A1G4JD13_9SACH/1-1226 T----------------------------------------PRRNSNAK----AKD--AL
tr|A0A1G4MFK9|A0A1G4MFK9_LACFM/1-1220 T----------------------------------------PHRRTNSR----NKD--LG
tr|H2AV93|H2AV93_KAZAF/1-1217         ---------------------------------------------------------SSP
tr|J7RSX7|J7RSX7_KAZNA/1-1297         S----------------------------------------THRRTRTR----NSE-FSP
tr|A0A1G4KFW0|A0A1G4KFW0_9SACH/1-1226 T----------------------------------------PHRSTNNR----NKE--NA
tr|G0W8F4|G0W8F4_NAUDC/1-1260         S----------------------------------------THRRSKTR----NNEFSSP
tr|G0VGX0|G0VGX0_NAUCC/1-1245         S----------------------------------------THRRSKTR----NNE-QSP
tr|Q75F00|Q75F00_ASHGO/1-1220         N----------------------------------------SHRRTNSR----GHD--LS
tr|C5DM61|C5DM61_LACTC/1-1225         T----------------------------------------PNRNANAK----GKD--VS
tr|A0A1G4KMC7|A0A1G4KMC7_9SACH/1-1260 T----------------------------------------PHRGINTK----DKD--VS
tr|Q6FSE0|Q6FSE0_CANGA/1-1324         S----------------------------------------MNRRSRNR----NSE-YNI
tr|I2GVD4|I2GVD4_TETBL/1-1313         N----------------------------------------SHRRSRST----NQN--NN
tr|A7TFS3|A7TFS3_VANPO/1-1253         H-----------------------------------------HQTSKSK----GND----
tr|A0A0C7MV35|A0A0C7MV35_9SACH/1-1254 T----------------------------------------PLRSTHNR----GKE--SS
tr|C5E0Z7|C5E0Z7_ZYGRC/1-1273         S----------------------------------------THRRSRSK----NND-FSA
tr|A0A1G4JA68|A0A1G4JA68_9SACH/1-1233 T----------------------------------------PHRRSNSR----NKD--MG
tr|A0A1X7R5I0|A0A1X7R5I0_9SACH/1-1348 S----------------------------------------THRRSRTR----NSD-YSP
tr|G8JRB6|G8JRB6_ERECY/1-1241         N----------------------------------------SHRRTNSR----GQD--PP
tr|W0T9I6|W0T9I6_KLUMD/1-1179         T----------------------------------------PHRRTNSR----NE-----
tr|Q6CTR8|Q6CTR8_KLULA/1-1177         T----------------------------------------PHRRTNSK----NE-----
tr|G8BSK0|G8BSK0_TETPH/1-1287         -----------------------------------------PHRRSQSR----SNE----
tr|G8BTK5|G8BTK5_TETPH/1-1219         TH---------------------------------------SHRRSRSR----NN---FN
tr|A0A109UY01|A0A109UY01_9SACH/1-1212 H----------------------------------------SHRRTSSR----GQD--LP
tr|A0A1E3NW52|A0A1E3NW52_WICAA/1-1271 -------------------------YHERRQSG---------HQRSNSR----NFD--PN
tr|K0KRT8|K0KRT8_WICCF/1-1328         -------------------------YHERRQSGNYN----HNHNRSNSR----NFD----
tr|A0A1D2VLF2|A0A1D2VLF2_9ASCO/1-1448 SHQRSTSNSSDSTGRTPTHSRNNSSLHERKPSG---------HFRNNSR----NYD--NS
tr|I2H180|I2H180_TETBL/1-1313         ------------------------------------------RAEATSR-----------
tr|A0A1L0B7B6|A0A1L0B7B6_9ASCO/1-1206 SPER---------------------GHQRRSS----------HYRSGSR----NFD--SG
tr|A0A376BAV1|A0A376BAV1_9ASCO/1-1331 -----------------------------------------SPRKSHSR----TNS----
tr|A0A1B2JB87|A0A1B2JB87_PICPA/1-1191 SP-----------------------SHSRRHSGS--------------------------
tr|C4Y0S0|C4Y0S0_CLAL4/1-1179         SPER---------------------GHQRRGS----------HLRSNSR----NLD--N-
tr|W6MPH8|W6MPH8_9ASCO/1-1264         -------------------------GHRRRQSGNNF----------NSG----N------
tr|A0A4T0WYX2|A0A4T0WYX2_9ASCO/1-1220 --------------------------AERRQSAGLG------HRSTGSD-----------
tr|A0A4P6XIK7|A0A4P6XIK7_9ASCO/1-1192 SPER---------------------GHQRRGS----------HYRSNSR----NFE--GS
tr|A0A512U8A1|A0A512U8A1_9ASCO/1-1199 SPER--------------------GGHQRRGS----------HYRSNSR----NFE--GS
tr|A0A1E5R1J8|A0A1E5R1J8_9ASCO/1-1342 R----------------------------------------KFQQSHSR----NNS----
tr|C5MJ33|C5MJ33_CANTT/1-1288         SPDR---------------------GHNRRSS----------HFRSRSRGGGS--N--AE
tr|A0A1E3QST6|A0A1E3QST6_9ASCO/1-1254 -------------------------YGERRGHT---------HYRSNSR----NFD--PN
tr|A0A099NY57|A0A099NY57_PICKU/1-1221 --------------------------------SG-S------HVRTGSD-----------
tr|W1QFQ5|W1QFQ5_OGAPD/1-1263         -------------------------GHERRQSGNYG------FRTAPSD-----------
tr|A0A4P9ZBD2|A0A4P9ZBD2_9ASCO/1-1188 SPDR---------------------GQNRRNS----------HFRSSSR----NYD--SN
tr|A0A1A0H5I6|A0A1A0H5I6_9ASCO/1-1194 SPER---------------------NHQRRGS----------HYRSNSR----NFD--NS
sp|Q5AK62|SSD1_CANAL/1-1274           SPDR---------------------GHNRRSS----------HFRTGSRGSGSNTN--TD
tr|A0A1E3NPD2|A0A1E3NPD2_9ASCO/1-1087 --------------------------VERHQPSGLG------HRSTGSD-----------
tr|Q6BH95|Q6BH95_DEBHA/1-1293         SPER---------------------GHQRRGS----------HYRSGSR----NFD--PN
tr|A3LNR8|A3LNR8_PICST/1-1251         SPER---------------------GHQRRGS----------HYRSGSR----NFD--AN
tr|A0A1E4T168|A0A1E4T168_9ASCO/1-1193 -------------------------GHERRQSGNFN------HKSTGSD-----------
tr|M3JW26|M3JW26_CANMX/1-1280         SPER---------------------GHNKRGS----------HFRSGSRGGGGGSN--AE
tr|A0A421JQ80|A0A421JQ80_9ASCO/1-1286 SPERG-------------------QTHNRRGS----------HYRTNSR------N--VE
tr|A0A448YNY1|A0A448YNY1_BRENA/1-1285 -------------------------DHRR---GSSG------HRSTNSE-----------
tr|A5DID9|A5DID9_PICGU/1-1258         SPERG-------------------GGHQRRGS----------HYRSGSR----NFD--PN
tr|G8B6J2|G8B6J2_CANPC/1-1281         SPERGGGGGGGG----------DRGSHNRKPS----------HYRTASR------N--SE
tr|A0A0L0NYI1|A0A0L0NYI1_CANAR/1-1246 SPERGGSG----------------GGHLRRSS----------HFRLNSK----NFD--TN
tr|A0A1E4RL03|A0A1E4RL03_9ASCO/1-1340 SPDK---------------------GHQKRLS----------HYRSGSR----NFD--SN
tr|A0A1E4SH28|A0A1E4SH28_9ASCO/1-1264 SPER---------------------GHQRRAS----------HYRTNSR----NFD--PN
tr|A0A1E4U015|A0A1E4U015_PACTA/1-1378 -------------------------SHEKRQSGHFR------SGSRSSN----N------
tr|A0A2V1AV44|A0A2V1AV44_9ASCO/1-1211 SPER---G----------------QGHSRRSS----------HFRSNSK----N-----D
tr|G8YUH9|G8YUH9_PICSO/1-1272         SPER---------------------GHQRRSS----------HYKSASR----NFD--LN
tr|A0A371C3I8|A0A371C3I8_YARLL/1-1212 -------------------------------STGGNFHPGHGHSRSNSR----NFD----
tr|A0A2P7YQU3|A0A2P7YQU3_9ASCO/1-1184 SPERG--G----------------QGHLRRGS----------HARLNSK----T-----D
tr|A0A0J9X5T2|A0A0J9X5T2_GEOCN/1-1202 Q-PQ------------------QQQQQDFSRS--------HQHNRSGSR----NFD----
tr|A0A5E8B0Y1|A0A5E8B0Y1_9ASCO/1-1329 N-NN------------------NNNNNNRRNH--------NNHNRSNSR----NFE----
tr|A0A1E5R8W0|A0A1E5R8W0_9ASCO/1-1229 SF---------------------------------------GHSRNNST----NNS----
tr|A0A1B7TCV0|A0A1B7TCV0_9ASCO/1-1253 S-----------------------------------------HSR--------NNS----
tr|A0A1E5RXP5|A0A1E5RXP5_HANUV/1-1243 SF---------------------------------------GHSRNNST----NNS----
tr|A0A060T1G8|A0A060T1G8_BLAAD/1-1212 -------------------------------SDGGG------HSRTTSR----NFD----
tr|A0A1E3PZJ4|A0A1E3PZJ4_LIPST/1-1295 --NE------------------SSLSHERRNV------SNPTHSRSGSR----NFD----
tr|A5E347|A5E347_LODEL/1-1404         SPERGGGG----------------GSHNRRSS----------HYRTASR------N--AD
tr|A0A167EJ91|A0A167EJ91_9ASCO/1-1315 S-GS------------------SEYSGERRGSIGGG---GHQHQRSGSR----NFD----
tr|A0A061BI84|A0A061BI84_CYBFA/1-1295 --------------------------HNRGSSG---------HFRTNSR----NFD----
tr|A0A0J9X340|A0A0J9X340_GEOCN/1-1109 ----------------------------------------RSHTRSNSR----NFE----
tr|A0A5J5EUE3|A0A5J5EUE3_9PEZI/1-1449 --SQ------------------PVQNVERRGS------FQ-GHGRSASR----NYQ----
tr|W3X2I1|W3X2I1_PESFW/1-1356         ----------------------QGSDFGSRG--------RGGHARTSSR----NFD----
tr|A0A1L9SRB9|A0A1L9SRB9_9EURO/1-1377 ----------------------APDTTQRRGS-------QPGHARTSSR----NFE----
tr|A0A0U1LP43|A0A0U1LP43_TALIS/1-1347 -----------------------PESGQAEQP-------KRGHGRSQSR----NFD----
tr|A0A1Y2W5X8|A0A1Y2W5X8_9PEZI/1-1347 ----------------------ESGDFGRRGS------AAGGHARTSSR----NFE----
tr|A0A4Q4YBZ6|A0A4Q4YBZ6_9PEZI/1-1359 ----------------------EGGR---------------GHARSSSR----NFE----
tr|A0A165JPD3|A0A165JPD3_XYLHT/1-1395 ----------------------EHSDFQRRSS---------GHGRTASR----NFE----
tr|A0A3N4HJU3|A0A3N4HJU3_ASCIM/1-1326 NNQQ------------------QSHTVERRGSNS---NFQGGHQRSASR----NYE----
tr|C4JTU8|C4JTU8_UNCRE/1-1295         -----------------------TGDGQRR------------------------------
tr|J3K9D1|J3K9D1_COCIM/1-1381         -----------------------PGDGQRRSS-------HQGHGRTASR----NFD----
tr|A0A162IL72|A0A162IL72_9EURO/1-1430 ----------------------PTLDSSRRAGT--------THSRTNSR----NFE----
tr|A0A1L9UQA1|A0A1L9UQA1_ASPBC/1-1370 -------------------------ENQRRGS-------QQGHTRSSSR----NFD----
tr|A0A423XH12|A0A423XH12_9PEZI/1-1350 ----------------------QGNEFPRR---------ASGHNRSSSR----NFE----
tr|A0A447C1C6|A0A447C1C6_9PEZI/1-1369 ----------------------SGDDLQRRGGG-----AGGGHARTGSR----NFD----
tr|J3P037|J3P037_GAGT3/1-1339         ----------------------------------------GGHVRSSSR----NFD----
tr|A0A1Y2EI16|A0A1Y2EI16_9PEZI/1-1343 --AT------------------QQGNEFRRGG------GSGGHARSSSR----NFE----
tr|A0A507ATD7|A0A507ATD7_9PEZI/1-1346 ----------------------------------------TGHARTGSR----NFD----
tr|A0A553HNK2|A0A553HNK2_9PEZI/1-1344 ----------------------DSGDFARRGG------GAAGHARTSSR----NFE----

sp|P24276|SSD1_YEAST/1-1250           G---INSNWRNQ-SQ-------------QP------------------------------
tr|G8ZVB9|G8ZVB9_TORDC/1-1257         G---INSNWRNQ-SQ--------SQNQVQG------------------------------
tr|A0A1G4JD13|A0A1G4JD13_9SACH/1-1226 G---INTNWRSQ-QQA-----------LQP------------------------------
tr|A0A1G4MFK9|A0A1G4MFK9_LACFM/1-1220 G---INANWRLQ-QQP-----------YQG------------------------------
tr|H2AV93|H2AV93_KAZAF/1-1217         G---INSNWRTQ------------------------------------------------
tr|J7RSX7|J7RSX7_KAZNA/1-1297         G---IHSNWRTQ-SQ--------TQQQIQQ---------------------SFPYQQQQP
tr|A0A1G4KFW0|A0A1G4KFW0_9SACH/1-1226 G---INSNWRVQ-QHTFTA---SNAQQQQP------------------------------
tr|G0W8F4|G0W8F4_NAUDC/1-1260         G---INSNWRNQ-SQ--------TQSQIQQ------------------------------
tr|G0VGX0|G0VGX0_NAUCC/1-1245         G---INSNWRNQ-SQ--------TQSQIQQ------------------------------
tr|Q75F00|Q75F00_ASHGO/1-1220         G---INSNWRAQ-QG-------------QQ------------------------------
tr|C5DM61|C5DM61_LACTC/1-1225         G---INNNWRLQ-QQPT----------PQS------------------------------
tr|A0A1G4KMC7|A0A1G4KMC7_9SACH/1-1260 G---INANWRSQ-QQTSSLGGSSQQSQQQQ------------------------------
tr|Q6FSE0|Q6FSE0_CANGA/1-1324         G---INSNWRVQ-AQ--------QQQQQQQ------------------------------
tr|I2GVD4|I2GVD4_TETBL/1-1313         S---NSNNWRSR-PQSPSY--NNNNNNLNQ------------------------------
tr|A7TFS3|A7TFS3_VANPO/1-1253         ------QNRRNN-SQSSY------------------------------------------
tr|A0A0C7MV35|A0A0C7MV35_9SACH/1-1254 G---INANWRSQ-QQTSNTPGNQSTQQLQP------------------------------
tr|C5E0Z7|C5E0Z7_ZYGRC/1-1273         G---INSNWRNQ-S----------------------------------------------
tr|A0A1G4JA68|A0A1G4JA68_9SACH/1-1233 G---INTNWRSQ-QGQN-------------------------------------------
tr|A0A1X7R5I0|A0A1X7R5I0_9SACH/1-1348 G---INSNWRNQ-SQG------PPQHQHQQSG-------------------SFGHFNQQQ
tr|G8JRB6|G8JRB6_ERECY/1-1241         G---INSNWRAQ-QGL-----------QQQ------------------------------
tr|W0T9I6|W0T9I6_KLUMD/1-1179         G---IDGNWRV--Q--------------QQ------------------------------
tr|Q6CTR8|Q6CTR8_KLULA/1-1177         G---IDGNWRLQ-Q--------------QQ------------------------------
tr|G8BSK0|G8BSK0_TETPH/1-1287         ----ASNNWRSP-QNHLQPSNRANNNNTNG---------------------------NNE
tr|G8BTK5|G8BTK5_TETPH/1-1219         G---YSNKQNNQ-SLSN-------------------------------------------
tr|A0A109UY01|A0A109UY01_9SACH/1-1212 G---INSNWRVQ-QT-------------HQ------------------------------
tr|A0A1E3NW52|A0A1E3NW52_WICAA/1-1271 TQQNINMNWRSQ-QS---------NQQQQQ------------------------------
tr|K0KRT8|K0KRT8_WICCF/1-1328         --SNINSNWRS--------------QQQNS------------------------------
tr|A0A1D2VLF2|A0A1D2VLF2_9ASCO/1-1448 N---INSNWRS-----------------QQ------------------------------
tr|I2H180|I2H180_TETBL/1-1313         ----LNSNDNEE-PPSM-----------KE-------L----------------------
tr|A0A1L0B7B6|A0A1L0B7B6_9ASCO/1-1206 S--NINSNWRT-----------------QQ------------------------------
tr|A0A376BAV1|A0A376BAV1_9ASCO/1-1331 G---INSNWRQQ-QPQ-------QQQQQQQGGGGNNYLAFNTGNYNNSSSSGTNHANNSI
tr|A0A1B2JB87|A0A1B2JB87_PICPA/1-1191 ----NNSSWRK-------------------------------------------------
tr|C4Y0S0|C4Y0S0_CLAL4/1-1179         S--NINSNWRS-----------------QQ------------------------------
tr|W6MPH8|W6MPH8_9ASCO/1-1264         ----TSNSWRKQ-H----------------------------------------------
tr|A0A4T0WYX2|A0A4T0WYX2_9ASCO/1-1220 ----LSSNWRK------------------S------------------------------
tr|A0A4P6XIK7|A0A4P6XIK7_9ASCO/1-1192 S--NINSNWRS-----------------QQ------------------------------
tr|A0A512U8A1|A0A512U8A1_9ASCO/1-1199 S--NINSNWRS-----------------QQ------------------------------
tr|A0A1E5R1J8|A0A1E5R1J8_9ASCO/1-1342 G---YNSGSTGG-SGGGYA-NNNNNNNNNN------------------------------
tr|C5MJ33|C5MJ33_CANTT/1-1288         G---MNSNWRA-----------------QQ------------------------------
tr|A0A1E3QST6|A0A1E3QST6_9ASCO/1-1254 TALNINSNWRSP-L----------------------------------------------
tr|A0A099NY57|A0A099NY57_PICKU/1-1221 ----LSSNWRKP-T-----------SNNQS------------------------------
tr|W1QFQ5|W1QFQ5_OGAPD/1-1263         ----INGNWRK-----------------QQ------------------------------
tr|A0A4P9ZBD2|A0A4P9ZBD2_9ASCO/1-1188 TTNNINSNWRS-----------------QK------------------------------
tr|A0A1A0H5I6|A0A1A0H5I6_9ASCO/1-1194 G--SIVSNWRS-----------------QQ------------------------------
sp|Q5AK62|SSD1_CANAL/1-1274           G---INSNWRA-----------------QQ------------------------------
tr|A0A1E3NPD2|A0A1E3NPD2_9ASCO/1-1087 ----LSSNWRK------------------Q------------------------------
tr|Q6BH95|Q6BH95_DEBHA/1-1293         GAANMNTNWRS-----------------QQ------------------------------
tr|A3LNR8|A3LNR8_PICST/1-1251         G---INSNWRA-----------------QQ------------------------------
tr|A0A1E4T168|A0A1E4T168_9ASCO/1-1193 ----INGNWRK-----------------QQ------------------------------
tr|M3JW26|M3JW26_CANMX/1-1280         G---MNSNWRA-----------------QQ------------------------------
tr|A0A421JQ80|A0A421JQ80_9ASCO/1-1286 G---INSNWRA-----------------QQ------------------------------
tr|A0A448YNY1|A0A448YNY1_BRENA/1-1285 -----SGNWRR-----------------QQ------------------------------
tr|A5DID9|A5DID9_PICGU/1-1258         GHTNMNSNWRV-----------------QQ------------------------------
tr|G8B6J2|G8B6J2_CANPC/1-1281         G---INQNWRQ-----------------QN------------------------------
tr|A0A0L0NYI1|A0A0L0NYI1_CANAR/1-1246 S--SINSNWRS-----------------QQ------------------------------
tr|A0A1E4RL03|A0A1E4RL03_9ASCO/1-1340 G-GNMNSNWRS-----------------QQ------------------------------
tr|A0A1E4SH28|A0A1E4SH28_9ASCO/1-1264 GAANMNTNWRS-----------------QQ------------------------------
tr|A0A1E4U015|A0A1E4U015_PACTA/1-1378 EMSMINNNWRN-------------------------------------------------
tr|A0A2V1AV44|A0A2V1AV44_9ASCO/1-1211 S--SINSNWRS-----------------QQ------------------------------
tr|G8YUH9|G8YUH9_PICSO/1-1272         NTGNINTNWRS-----------------QQ------------------------------
tr|A0A371C3I8|A0A371C3I8_YARLL/1-1212 ------------------------------------------------------------
tr|A0A2P7YQU3|A0A2P7YQU3_9ASCO/1-1184 ---GINSNWRL-----------------QQ------------------------------
tr|A0A0J9X5T2|A0A0J9X5T2_GEOCN/1-1202 ------GNWR--------------------------------------------------
tr|A0A5E8B0Y1|A0A5E8B0Y1_9ASCO/1-1329 ------ANWRQP---------LPQQQQQQQ------------------------------
tr|A0A1E5R8W0|A0A1E5R8W0_9ASCO/1-1229 --NNLSSKF---------------------------------------------------
tr|A0A1B7TCV0|A0A1B7TCV0_9ASCO/1-1253 --NNLNSKF---------------------------------------------------
tr|A0A1E5RXP5|A0A1E5RXP5_HANUV/1-1243 --NNLSSKF---------------------------------------------------
tr|A0A060T1G8|A0A060T1G8_BLAAD/1-1212 ------GNWRAP------------------------------------------------
tr|A0A1E3PZJ4|A0A1E3PZJ4_LIPST/1-1295 ------GDWRRN-SM-----HFPPA-QNTS------------------------------
tr|A5E347|A5E347_LODEL/1-1404         G---INQNWRS-----------------QQ------------------------------
tr|A0A167EJ91|A0A167EJ91_9ASCO/1-1315 ------TNWRNN------------------------------------------------
tr|A0A061BI84|A0A061BI84_CYBFA/1-1295 ----MNQNW---------------------------------------------------
tr|A0A0J9X340|A0A0J9X340_GEOCN/1-1109 ------SNWRQS---------------TEF------------------------------
tr|A0A5J5EUE3|A0A5J5EUE3_9PEZI/1-1449 ------DNWRNQ-N------------QNQS------------------------------
tr|W3X2I1|W3X2I1_PESFW/1-1356         ------GNWRT--QS-----------QTQG------------------------------
tr|A0A1L9SRB9|A0A1L9SRB9_9EURO/1-1377 ------GNWRQP-NN-----------QNQN------------------------------
tr|A0A0U1LP43|A0A0U1LP43_TALIS/1-1347 ------GNWRQP-NN--------------N------------------------------
tr|A0A1Y2W5X8|A0A1Y2W5X8_9PEZI/1-1347 ------GNWRNQ-QG-----------QNQG------------------------------
tr|A0A4Q4YBZ6|A0A4Q4YBZ6_9PEZI/1-1359 ------GNWRN--QG-----------QNQG------------------------------
tr|A0A165JPD3|A0A165JPD3_XYLHT/1-1395 ------GNWRQP-NN-----------NQNQ------------------------------
tr|A0A3N4HJU3|A0A3N4HJU3_ASCIM/1-1326 ------GNWRQQ-NNQDQQ-QQQQQQQSQQ------------------------------
tr|C4JTU8|C4JTU8_UNCRE/1-1295         ------------------------------------------------------------
tr|J3K9D1|J3K9D1_COCIM/1-1381         ------SNWRQQ-GN-----------QGQA------------------------------
tr|A0A162IL72|A0A162IL72_9EURO/1-1430 ------GNWRAQ-ST-----------PNNQ------------------------------
tr|A0A1L9UQA1|A0A1L9UQA1_ASPBC/1-1370 ------SNWRQP-NN-----------QAQN------------------------------
tr|A0A423XH12|A0A423XH12_9PEZI/1-1350 ------SNWRT---------------PQAQ------------------------------
tr|A0A447C1C6|A0A447C1C6_9PEZI/1-1369 ------GNWRNQSQN-----------QNQG------------------------------
tr|J3P037|J3P037_GAGT3/1-1339         ------GNWRN---------------NQNG------------------------------
tr|A0A1Y2EI16|A0A1Y2EI16_9PEZI/1-1343 ------GNWRNN-QA-----------QNQG------------------------------
tr|A0A507ATD7|A0A507ATD7_9PEZI/1-1346 ------GNWRT---------------QNQG------------------------------
tr|A0A553HNK2|A0A553HNK2_9PEZI/1-1344 ------GNWRN---------------QNQG------------------------------

sp|P24276|SSD1_YEAST/1-1250           QQ------------QLSP---------------FR-HR--------GSNSRDY-------
tr|G8ZVB9|G8ZVB9_TORDC/1-1257         Q-------------QPSP---------------FH-HR--------TSNSRDF-------
tr|A0A1G4JD13|A0A1G4JD13_9SACH/1-1226 P-------------QPTPSHA-------QQSFSY--HK--------KSLSREH-------
tr|A0A1G4MFK9|A0A1G4MFK9_LACFM/1-1220 Q-------------NVNSQSP------------FH-HK--------KNQSRDF-------
tr|H2AV93|H2AV93_KAZAF/1-1217         Q-------------QQSP---------------FR-HR--------SSNSRDFA------
tr|J7RSX7|J7RSX7_KAZNA/1-1297         QQQ-QPQQQQ----QQSP---------------FR-HN--------KSNSRDY-------
tr|A0A1G4KFW0|A0A1G4KFW0_9SACH/1-1226 Q-------------LPQQ------------------HK--------KSQSREF-------
tr|G0W8F4|G0W8F4_NAUDC/1-1260         QQ------------QQSP---------------FR-HR--------QTNSRDY-------
tr|G0VGX0|G0VGX0_NAUCC/1-1245         QQ------------QQSP---------------YR-HR--------QTNSKDY-------
tr|Q75F00|Q75F00_ASHGO/1-1220         Q-------------QPAP---------------F--HK--------QTFSNQ--------
tr|C5DM61|C5DM61_LACTC/1-1225         N-------------QNTPSHP------------FH-HK--------KSQSRE--------
tr|A0A1G4KMC7|A0A1G4KMC7_9SACH/1-1260 Q-------------VPQQQQQLPQPLSQQQQFSF--HK--------KSQSREQ-------
tr|Q6FSE0|Q6FSE0_CANGA/1-1324         QQG-QQQYQNT---QRSP---------------FR-HR--------ASNSRDF-------
tr|I2GVD4|I2GVD4_TETBL/1-1313         Q-------------NLSP---------------FRGHK--------NSSSRDY-------
tr|A7TFS3|A7TFS3_VANPO/1-1253         --------------QLSP---------------FR-HR--------QTNSKDY-------
tr|A0A0C7MV35|A0A0C7MV35_9SACH/1-1254 Q-------------QLQQQHP-----------NFP-HK--------KTQSREF-------
tr|C5E0Z7|C5E0Z7_ZYGRC/1-1273         Q-------------QPSP---------------FH-HR--------SSNSRDFGS-NTSN
tr|A0A1G4JA68|A0A1G4JA68_9SACH/1-1233 ----------------TPHSPYNN------------HR--------KSQSRDH-------
tr|A0A1X7R5I0|A0A1X7R5I0_9SACH/1-1348 QQS-QQQSQQ----QQSP---------------YR-HN--------KSSSRDY-------
tr|G8JRB6|G8JRB6_ERECY/1-1241         S-------------QSSS---------------F--HK--------QSYSNQ--------
tr|W0T9I6|W0T9I6_KLUMD/1-1179         Q-------------QMSP---------------FY-HS--------RTHSREF-------
tr|Q6CTR8|Q6CTR8_KLULA/1-1177         Q-------------QVSP---------------FH-HS--------RTHSREY-------
tr|G8BSK0|G8BSK0_TETPH/1-1287         Q-------------GQSQ---------------YHRYH--------NSTSSNFGS-FDYS
tr|G8BTK5|G8BTK5_TETPH/1-1219         --------------QHSP---------------FR-SV--------SGQSKDN-------
tr|A0A109UY01|A0A109UY01_9SACH/1-1212 Q-------------QSSS---------------Y--HK--------TSYSNQ--------
tr|A0A1E3NW52|A0A1E3NW52_WICAA/1-1271 R-------------QLSP--------S---------RN---------SFTEGS-------
tr|K0KRT8|K0KRT8_WICCF/1-1328         R-------------QLSP--------Q---------RNLNHLSSPSQQF-DNN-------
tr|A0A1D2VLF2|A0A1D2VLF2_9ASCO/1-1448 Q----PRL-----------------------------------------SNS--------
tr|I2H180|I2H180_TETBL/1-1313         --------------ISSP-------IN------F--HR------SSKSLSSPI-------
tr|A0A1L0B7B6|A0A1L0B7B6_9ASCO/1-1206 -----------------S--------N---------HQ--------RNSLNS--------
tr|A0A376BAV1|A0A376BAV1_9ASCO/1-1331 QPN-M---------QFSP---------------F--HK--------KSLSRD--------
tr|A0A1B2JB87|A0A1B2JB87_PICPA/1-1191 ------------------------------------HN---------STSS---------
tr|C4Y0S0|C4Y0S0_CLAL4/1-1179         Q----P-----------A--------G---------QQ-----------YSS--------
tr|W6MPH8|W6MPH8_9ASCO/1-1264         ----------------TP--------Q---------NS----------------------
tr|A0A4T0WYX2|A0A4T0WYX2_9ASCO/1-1220 T-------------PMTP--------S---------NS---------VNAPT--------
tr|A0A4P6XIK7|A0A4P6XIK7_9ASCO/1-1192 L----PM-------GGAS--------G---------HQ--------RN-QSN--------
tr|A0A512U8A1|A0A512U8A1_9ASCO/1-1199 S----PM-------GANT--------A---------HQ--------RN-QSN--------
tr|A0A1E5R1J8|A0A1E5R1J8_9ASCO/1-1342 QH-------------------------------YS-HK--------NQNSHSG-------
tr|C5MJ33|C5MJ33_CANTT/1-1288         Q-------------SPQQ--------Q---------QQ--------NHNRQS--------
tr|A0A1E3QST6|A0A1E3QST6_9ASCO/1-1254 V-------------SSTP--------Q---------HQ----------------------
tr|A0A099NY57|A0A099NY57_PICKU/1-1221 S-------------PSSY--------H---------HH---------NNSQS--------
tr|W1QFQ5|W1QFQ5_OGAPD/1-1263         Q-------------PI-P--------S---------QP---------PMS----------
tr|A0A4P9ZBD2|A0A4P9ZBD2_9ASCO/1-1188 L----PM----------G--------G---------HH--------RSSSTN--------
tr|A0A1A0H5I6|A0A1A0H5I6_9ASCO/1-1194 L----PI-------GGTS--------G---------HQ--------RN-QSN--------
sp|Q5AK62|SSD1_CANAL/1-1274           Q-------------SPQQ--------Q---------Q------------RQG--------
tr|A0A1E3NPD2|A0A1E3NPD2_9ASCO/1-1087 Q-------------PATP--------T---------HN---------NNSNSV-------
tr|Q6BH95|Q6BH95_DEBHA/1-1293         -----------------Q--------Q---------HQ--------R--QQS--------
tr|A3LNR8|A3LNR8_PICST/1-1251         G-------------ASSA--------G---------NS-----------SNT--------
tr|A0A1E4T168|A0A1E4T168_9ASCO/1-1193 Q-------------------------S---------QQ---------TLAQQQ-------
tr|M3JW26|M3JW26_CANMX/1-1280         Q-------------SPQQ--------Q---------HY-----------RNS--------
tr|A0A421JQ80|A0A421JQ80_9ASCO/1-1286 Q---QPSTNNN---NTYR--------D---------HH----------------------
tr|A0A448YNY1|A0A448YNY1_BRENA/1-1285 Q-----------------------------------------------------------
tr|A5DID9|A5DID9_PICGU/1-1258         QG---------------N--------Q---------RQ-----------QNS--------
tr|G8B6J2|G8B6J2_CANPC/1-1281         I---------HLT-PQSG--------S---------HH-----------RQA--------
tr|A0A0L0NYI1|A0A0L0NYI1_CANAR/1-1246 Q----PAASNP---SASF--------T---------HQ--------RN--AS--------
tr|A0A1E4RL03|A0A1E4RL03_9ASCO/1-1340 QP--QPPLNQQLAPNSYG--------S---------HQ-----------RNL--------
tr|A0A1E4SH28|A0A1E4SH28_9ASCO/1-1264 G-------------NGSG--------S---------HQ-----------RQS--------
tr|A0A1E4U015|A0A1E4U015_PACTA/1-1378 -----------------P--------S---------HS---------SSNSSM-------
tr|A0A2V1AV44|A0A2V1AV44_9ASCO/1-1211 Q----PA-------------------S---------HQ--------R---TQ--------
tr|G8YUH9|G8YUH9_PICSO/1-1272         Q-----------------------------------HQ-----------RVP--------
tr|A0A371C3I8|A0A371C3I8_YARLL/1-1212 Q-----------------------------------------------------------
tr|A0A2P7YQU3|A0A2P7YQU3_9ASCO/1-1184 Q----PA-----------------------------HQ--------R---AL--------
tr|A0A0J9X5T2|A0A0J9X5T2_GEOCN/1-1202 QSH-----------QPQ---------P---------SQ--------D-------------
tr|A0A5E8B0Y1|A0A5E8B0Y1_9ASCO/1-1329 QQQ-----------QQQ---------Q---------QN--------D-------------
tr|A0A1E5R8W0|A0A1E5R8W0_9ASCO/1-1229 Q-----------------------------------HT--------PSNSESIGQ-G---
tr|A0A1B7TCV0|A0A1B7TCV0_9ASCO/1-1253 T-----------------------------------HT--------PTNSISYEQ-GNNN
tr|A0A1E5RXP5|A0A1E5RXP5_HANUV/1-1243 Q-----------------------------------HT--------PSNSESMGQPG---
tr|A0A060T1G8|A0A060T1G8_BLAAD/1-1212 Q-----------------------------------DN--------N-------------
tr|A0A1E3PZJ4|A0A1E3PZJ4_LIPST/1-1295 QLE-----------TTTS--------G---------SQ--------Q-------------
tr|A5E347|A5E347_LODEL/1-1404         QSPQQPLQTNQLH-PMAS--------H---------HQ-----------RQS--------
tr|A0A167EJ91|A0A167EJ91_9ASCO/1-1315 QAS-----------GGY---------G---------DV--------NAAAGGAGG-G---
tr|A0A061BI84|A0A061BI84_CYBFA/1-1295 R-------------QRSP--------Q---------RQ---------SRTDN--------
tr|A0A0J9X340|A0A0J9X340_GEOCN/1-1109 Q-----------------------------------------------------------
tr|A0A5J5EUE3|A0A5J5EUE3_9PEZI/1-1449 N-D-----------QNQ---------N---------QP--------Q-Q-----------
tr|W3X2I1|W3X2I1_PESFW/1-1356         Q-D-----------QSG-------------------GQ--------Q-------------
tr|A0A1L9SRB9|A0A1L9SRB9_9EURO/1-1377 Q-D-----------QPKTGNGG---FG---------QQ----------------------
tr|A0A0U1LP43|A0A0U1LP43_TALIS/1-1347 Q-D-----------QQKSNQGG---PN---------QQ--------Q-------------
tr|A0A1Y2W5X8|A0A1Y2W5X8_9PEZI/1-1347 Q-D-----------QSG---------Q---------GQ--------Q-------------
tr|A0A4Q4YBZ6|A0A4Q4YBZ6_9PEZI/1-1359 Q-D-----------QSG---------Q---------GQ--------Q-------------
tr|A0A165JPD3|A0A165JPD3_XYLHT/1-1395 A-P-----------EPQPPMGS---FS---------QP--------QTA-----------
tr|A0A3N4HJU3|A0A3N4HJU3_ASCIM/1-1326 Q-Q-----------QQQ---------Q---------QQ--------Q-Q-----------
tr|C4JTU8|C4JTU8_UNCRE/1-1295         ------------------AITG---AN---------KA--------T-------------
tr|J3K9D1|J3K9D1_COCIM/1-1381         Q-D-----------QQRGSMGG---FN---------QQ--------Q-------------
tr|A0A162IL72|A0A162IL72_9EURO/1-1430 Q-D-----------LRGSPLSA---IG---------QN--------S-------------
tr|A0A1L9UQA1|A0A1L9UQA1_ASPBC/1-1370 Q-D-----------QPKS-------FG---------QQ----------------------
tr|A0A423XH12|A0A423XH12_9PEZI/1-1350 PQE-----------QPS---------Q---------NQ--------G-------------
tr|A0A447C1C6|A0A447C1C6_9PEZI/1-1369 Q-D-----------QSAG-------AG---------QN--------Q-------------
tr|J3P037|J3P037_GAGT3/1-1339         QGD-----------QQQ---------A---------QQ--------Q-------------
tr|A0A1Y2EI16|A0A1Y2EI16_9PEZI/1-1343 Q-D-----------QGG---------Q---------GQ--------Q-------------
tr|A0A507ATD7|A0A507ATD7_9PEZI/1-1346 Q-D-----------QNA---------G---------QQ--------Q-------------
tr|A0A553HNK2|A0A553HNK2_9PEZI/1-1344 Q-D-----------QPA---------Q---------GQ--------Q-------------

sp|P24276|SSD1_YEAST/1-1250           --NSF---NTLEP-P-----AIFQQGH-KHRASN-----------------SSV-H----
tr|G8ZVB9|G8ZVB9_TORDC/1-1257         SVNSF---NNLEP-P-----AVFQAGH-KHRGSN-----------------ASV-H----
tr|A0A1G4JD13|A0A1G4JD13_9SACH/1-1226 --SSF---GGLEP-P-----PVFQPGH-RSRNSN-----------------LST-H----
tr|A0A1G4MFK9|A0A1G4MFK9_LACFM/1-1220 --SNF---GTLEP-P-----PVFQPGH-KSRGSN-----------------AST-H----
tr|H2AV93|H2AV93_KAZAF/1-1217         --------NTLQQ-P-----AFF-PGH-KQRNSN-----------------SSV-A----
tr|J7RSX7|J7RSX7_KAZNA/1-1297         --NSF---STLEP-P-----AFF-QGH-RQRNSN-----------------SSV-H----
tr|A0A1G4KFW0|A0A1G4KFW0_9SACH/1-1226 --ASF---GALEP-P-----AVFQPGH-RSRNSN-----------------LST-H----
tr|G0W8F4|G0W8F4_NAUDC/1-1260         --NSS---NNLEP-P-----AFF-QGH-HPRGSN-----------------ASV-Q----
tr|G0VGX0|G0VGX0_NAUCC/1-1245         --NSF---NNLEP-P-----AFF-PGH-YPRGSN-----------------TSV-H----
tr|Q75F00|Q75F00_ASHGO/1-1220         ---GF---GALEP-P-----PVFQPGH-RSRGSN-----------------ASA-H----
tr|C5DM61|C5DM61_LACTC/1-1225         --APF---GGLEP-P-----PVFQPGH-RSRNSN-----------------AST-H----
tr|A0A1G4KMC7|A0A1G4KMC7_9SACH/1-1260 --SSY---GGLEP-P-----AVFQPGH-RSRNSN-----------------LST-H----
tr|Q6FSE0|Q6FSE0_CANGA/1-1324         --NSF---STLEP-P-----AMFQQGH-KPRNSN-----------------SSI-H----
tr|I2GVD4|I2GVD4_TETBL/1-1313         --NSF---NFLEQ-P-----PVFQKSH-KPRNSN-----------------SSV-G----
tr|A7TFS3|A7TFS3_VANPO/1-1253         --NSF---SALEP-P-----AVFQPGH-KNRPSN-----------------SSI-Q----
tr|A0A0C7MV35|A0A0C7MV35_9SACH/1-1254 --TGF---GALEP-P-----AVFQPGH-RSRNSN-----------------LSS-H----
tr|C5E0Z7|C5E0Z7_ZYGRC/1-1273         SNNTF---NGLEP-P-----PSFQAGH-KHRSSN-----------------TSI-H----
tr|A0A1G4JA68|A0A1G4JA68_9SACH/1-1233 --SSF---GTLEP-P-----PVFQPGH-KPRGSN-----------------AST-Q----
tr|A0A1X7R5I0|A0A1X7R5I0_9SACH/1-1348 --NSF---GALES-P-----PFF-QGH-KHRSSN-----------------SSAFN----
tr|G8JRB6|G8JRB6_ERECY/1-1241         ---GF---ATLEP-P-----PVFQPGH-RSRGSN-----------------AST-H----
tr|W0T9I6|W0T9I6_KLUMD/1-1179         --SGH---PGLEP-P-----PIFQPGH-KSRGSN-----------------AST-H----
tr|Q6CTR8|Q6CTR8_KLULA/1-1177         --SGH---PGLEP-P-----PVFQPGH-KSRGSN-----------------ASS-H----
tr|G8BSK0|G8BSK0_TETPH/1-1287         SSNGY---NSQ-----------FQPGH-KQKQSN-----------------GSI-Q----
tr|G8BTK5|G8BTK5_TETPH/1-1219         NYNSF---TALEP-P-----ALFQPGHNNNRPSN-----------------GSI-Q----
tr|A0A109UY01|A0A109UY01_9SACH/1-1212 ---GF---G-LDP-S-----PVFQPGH-RSRGSN-----------------AST-H----
tr|A0A1E3NW52|A0A1E3NW52_WICAA/1-1271 --S-----SFLEP-PQPQ----FTPGH-RIRGSHNN--NN-----------NSI-S----
tr|K0KRT8|K0KRT8_WICCF/1-1328         --S-----NFLEP-PTPM----FTPGH-RSRGSH----GG-----------NSI-S----
tr|A0A1D2VLF2|A0A1D2VLF2_9ASCO/1-1448 --------QSLEY-ANTLETSNFVPGH-RGK-SSFS--GSF----------SSI-S----
tr|I2H180|I2H180_TETBL/1-1313         --ENT---SRISS-PRFR----------RRRSSA---------------------T----
tr|A0A1L0B7B6|A0A1L0B7B6_9ASCO/1-1206 --------NTLEP-P-----NFFVPGH-KNKSSSFG--GGN----------SSI-S----
tr|A0A376BAV1|A0A376BAV1_9ASCO/1-1331 ---GA---TLLEP-T-----PPFQPGH----KSN-----------------LSS-S----
tr|A0A1B2JB87|A0A1B2JB87_PICPA/1-1191 --------LSSDP-Q------AFFPGH-RSKSSL----NS-----------NSI-S----
tr|C4Y0S0|C4Y0S0_CLAL4/1-1179         --------ATLEP-P-----SFFVPGH-RNKSSSYG--GG-----------GSV-S----
tr|W6MPH8|W6MPH8_9ASCO/1-1264         -------------------EGGFVQGH-RSRFSY----GG------------SV-S----
tr|A0A4T0WYX2|A0A4T0WYX2_9ASCO/1-1220 ---------SHEA-G------SFVPGH-RSRNSL----GG-----------SSI-S----
tr|A0A4P6XIK7|A0A4P6XIK7_9ASCO/1-1192 --------NNLSP-P-----SVFVPGH-KNRSSSLG--GGN----------SSV-S----
tr|A0A512U8A1|A0A512U8A1_9ASCO/1-1199 --------INLSP-P-----SMFVPGH-KNRSSSLG--GGN----------SSV-S----
tr|A0A1E5R1J8|A0A1E5R1J8_9ASCO/1-1342 --QQS---LLLEP---------LQTHHHHYNNSN-----------------SSNFH----
tr|C5MJ33|C5MJ33_CANTT/1-1288         --------STLEP-P----QAGFVPGH-KPRNSSYG--GG-----------SSV-S----
tr|A0A1E3QST6|A0A1E3QST6_9ASCO/1-1254 ------------P-SQPQHLDPFVPGH-RNRSSM-----G-----------GSM-S----
tr|A0A099NY57|A0A099NY57_PICKU/1-1221 ----------FES-S------NFLPGH-RPRNSY----GG------------SI-S----
tr|W1QFQ5|W1QFQ5_OGAPD/1-1263         ---------GFDS-P-------FTPGH-RARSSY----GG------------SV-S----
tr|A0A4P9ZBD2|A0A4P9ZBD2_9ASCO/1-1188 --------NTLSP-P-----AFFVPGH-KDKSSSFG--GN-----------NSI-S----
tr|A0A1A0H5I6|A0A1A0H5I6_9ASCO/1-1194 --------NNLSP-P-----SAFVPGH-KNRSSSLG--GGN----------SSV-S----
sp|Q5AK62|SSD1_CANAL/1-1274           --------GLLEP-P----QVGFTPGH-KPRNSSYG--GG-----------SSV-S----
tr|A0A1E3NPD2|A0A1E3NPD2_9ASCO/1-1087 --------SNFES-P------AFLPGH-RSRNSY----GG------------SI-S----
tr|Q6BH95|Q6BH95_DEBHA/1-1293         --------SQLEP-P----QASFVPGH-RPRNSSYG--GG-----------SSI-S----
tr|A3LNR8|A3LNR8_PICST/1-1251         --------SSLEP-P----QASFVPGH-KPRNSSY---GG------------SV-S----
tr|A0A1E4T168|A0A1E4T168_9ASCO/1-1193 --------QNFEP-P------AFTPGH-RVRPSY----GG------------SI-S----
tr|M3JW26|M3JW26_CANMX/1-1280         --------STLEP-P----QAGFIPGH-KPRNSSYG--GG-----------SSV-S----
tr|A0A421JQ80|A0A421JQ80_9ASCO/1-1286 -----------QP-Q----QSLFVPGH-KPRNSSYG--GG------------SV-S----
tr|A0A448YNY1|A0A448YNY1_BRENA/1-1285 --------QQSEG-S--I--SLFTLGHNRKQGSY----GG------------ST-S----
tr|A5DID9|A5DID9_PICGU/1-1258         --------QQLEP-P----SASFVPGH-RPRHSSYG--GG-----------SSI-S----
tr|G8B6J2|G8B6J2_CANPC/1-1281         --------SGLEP-P-----PGFIPGH-RPRNSSYG--GG-----------NSV-S----
tr|A0A0L0NYI1|A0A0L0NYI1_CANAR/1-1246 --------STLEP-P-----SLFVPGH-KGRGGSYG--GG------------SV-S----
tr|A0A1E4RL03|A0A1E4RL03_9ASCO/1-1340 --------SSLEP-P----SAGFVPGH-KPRNSSYG--GG-----------SSI-S----
tr|A0A1E4SH28|A0A1E4SH28_9ASCO/1-1264 --------STLEP-P----QSSFTPGH-KHRNSSYG--GG------------SV-S----
tr|A0A1E4U015|A0A1E4U015_PACTA/1-1378 --NGLYNMQNLEA-PTAS--STFVPSH-RAKSSY----GG------------SI-S----
tr|A0A2V1AV44|A0A2V1AV44_9ASCO/1-1211 --------SSLEP-P-----SFFVPGH-KGRGSSFG--GG------------SV-S----
tr|G8YUH9|G8YUH9_PICSO/1-1272         --------SSLEP-P----QTNFVPGH-RHRNSSYG--GG------------SI-S----
tr|A0A371C3I8|A0A371C3I8_YARLL/1-1212 --------------------GGFVPGH-RHRGS-------------------SV-S----
tr|A0A2P7YQU3|A0A2P7YQU3_9ASCO/1-1184 --------LALEP-P-----Q-FVPGH-KGRGSSF---GG------------LV-L----
tr|A0A0J9X5T2|A0A0J9X5T2_GEOCN/1-1202 ---------FLS--------APFVPGH-RSRGSY-G---------------NSV-S----
tr|A0A5E8B0Y1|A0A5E8B0Y1_9ASCO/1-1329 ---------FLSPSS----PSQFTPGH-RSGRSFNN---------------NSI-S----
tr|A0A1E5R8W0|A0A1E5R8W0_9ASCO/1-1229 ---TP---GLLEP-F-------------SHKQNP-----------------QSI-S----
tr|A0A1B7TCV0|A0A1B7TCV0_9ASCO/1-1253 SNNSG---SLMEP-F-------------SHKANQ-----------------ASV-S----
tr|A0A1E5RXP5|A0A1E5RXP5_HANUV/1-1243 ---TT---GLLEP-F-------------SHKQNP-----------------QSV-S----
tr|A0A060T1G8|A0A060T1G8_BLAAD/1-1212 --------GMLSA-S----PSHFVPGH-RARGSY-S---------------NSI-S----
tr|A0A1E3PZJ4|A0A1E3PZJ4_LIPST/1-1295 ----------------------FFPGH-RSRSSLS----------------SSM-SNPSS
tr|A5E347|A5E347_LODEL/1-1404         --------STLEP-PGGNGGSGFVPGH-RPRHSSYG--GN-----------SSI-S----
tr|A0A167EJ91|A0A167EJ91_9ASCO/1-1315 --VSMAG-GMLAP-P----TNQFIPSH-RPRGSY-N---------------SSI-S----
tr|A0A061BI84|A0A061BI84_CYBFA/1-1295 --------ELLAP-P-PQ----FTPGH-RSRGSH----GG-----------SSI-S----
tr|A0A0J9X340|A0A0J9X340_GEOCN/1-1109 --------------------PQFSPGH-KTRGSI--------------------------
tr|A0A5J5EUE3|A0A5J5EUE3_9PEZI/1-1449 --------------F----NPGFQPGH-RTRASMS--------------------A----
tr|W3X2I1|W3X2I1_PESFW/1-1356         ---------------------SFQPGH-RSRASMS----------------QSI-S----
tr|A0A1L9SRB9|A0A1L9SRB9_9EURO/1-1377 -------------------SGGFQPGH-RVRASM-N---------------QSI-G----
tr|A0A0U1LP43|A0A0U1LP43_TALIS/1-1347 --------------G----GGGFQPSH-RTRPSM-N---------------QSI-G----
tr|A0A1Y2W5X8|A0A1Y2W5X8_9PEZI/1-1347 ---------------------GFQPGH-RSRGSVS----------------QSV-S----
tr|A0A4Q4YBZ6|A0A4Q4YBZ6_9PEZI/1-1359 ---------------------GFQPGH-RNRGSISH---------------QSV-ST---
tr|A0A165JPD3|A0A165JPD3_XYLHT/1-1395 --------------S----SSVFQPGH-RTRASIAG---------------QSI-G----
tr|A0A3N4HJU3|A0A3N4HJU3_ASCIM/1-1326 --------------F----NNGFQPGH-RARASMA--------------------S----
tr|C4JTU8|C4JTU8_UNCRE/1-1295         -----------------------KASH-RT------------------------------
tr|J3K9D1|J3K9D1_COCIM/1-1381         --------------G----GGGFQPGH-RVRGSV-N---------------QSV-G----
tr|A0A162IL72|A0A162IL72_9EURO/1-1430 ---------------------TYQPGH-RSRGSINNSLGGLPASNIGHVHHQSL-SALPN
tr|A0A1L9UQA1|A0A1L9UQA1_ASPBC/1-1370 -------------------SGGFQPGH-RARASM-N---------------QSI-G----
tr|A0A423XH12|A0A423XH12_9PEZI/1-1350 ---------------------GFQPGH-RSRGSVS----------------QSV-S----
tr|A0A447C1C6|A0A447C1C6_9PEZI/1-1369 ---------------------GFQPGH-RSRGSINH---------------QSI-S----
tr|J3P037|J3P037_GAGT3/1-1339         ---------------------GFQPGH-RSRGSVS----------------QGS------
tr|A0A1Y2EI16|A0A1Y2EI16_9PEZI/1-1343 ---------------------PFQPGH-RSRGSIN----------------QSV-S----
tr|A0A507ATD7|A0A507ATD7_9PEZI/1-1346 ---------------------NFQPGH-RSRQSMS----------------NQSFS----
tr|A0A553HNK2|A0A553HNK2_9PEZI/1-1344 ---------------------GFQPGH-RSRGSIN----------------QSI-S----

sp|P24276|SSD1_YEAST/1-1250           ---------------SFSSQ----------------------------------------
tr|G8ZVB9|G8ZVB9_TORDC/1-1257         ---------------SFNSQ----------------------------------------
tr|A0A1G4JD13|A0A1G4JD13_9SACH/1-1226 ---------------SFSSN----------------------------------------
tr|A0A1G4MFK9|A0A1G4MFK9_LACFM/1-1220 ---------------SFGSN----------------------------------------
tr|H2AV93|H2AV93_KAZAF/1-1217         ---------------STNSN----------------------------------------
tr|J7RSX7|J7RSX7_KAZNA/1-1297         ---------------SFQSN----------------------------------------
tr|A0A1G4KFW0|A0A1G4KFW0_9SACH/1-1226 ---------------SFGSN----------------------------------------
tr|G0W8F4|G0W8F4_NAUDC/1-1260         ---------------SFSSN----------------------------------------
tr|G0VGX0|G0VGX0_NAUCC/1-1245         ---------------SFTSN----------------------------------------
tr|Q75F00|Q75F00_ASHGO/1-1220         ---------------SFSSN----------------------------------------
tr|C5DM61|C5DM61_LACTC/1-1225         ---------------SFGSG----------------------------------------
tr|A0A1G4KMC7|A0A1G4KMC7_9SACH/1-1260 ---------------SFGSN----------------------------------------
tr|Q6FSE0|Q6FSE0_CANGA/1-1324         ---------------SFSSN----------------------------------------
tr|I2GVD4|I2GVD4_TETBL/1-1313         ---------------SFSLS----------------------------------------
tr|A7TFS3|A7TFS3_VANPO/1-1253         ---------------SFGSH----------------------------------------
tr|A0A0C7MV35|A0A0C7MV35_9SACH/1-1254 ---------------SFGSN----------------------------------------
tr|C5E0Z7|C5E0Z7_ZYGRC/1-1273         ---------------SFNSS----------------------------------------
tr|A0A1G4JA68|A0A1G4JA68_9SACH/1-1233 ---------------SFGM-----------------------------------------
tr|A0A1X7R5I0|A0A1X7R5I0_9SACH/1-1348 ---------------SFSSN----------------------------------------
tr|G8JRB6|G8JRB6_ERECY/1-1241         ---------------SFSST----------------------------------------
tr|W0T9I6|W0T9I6_KLUMD/1-1179         ---------------SFNSA----------------------------------------
tr|Q6CTR8|Q6CTR8_KLULA/1-1177         ---------------SFTSA----------------------------------------
tr|G8BSK0|G8BSK0_TETPH/1-1287         ---------------IFN------------------------------------------
tr|G8BTK5|G8BTK5_TETPH/1-1219         ---------------SNNSH----------------------------------------
tr|A0A109UY01|A0A109UY01_9SACH/1-1212 ---------------SFNSS----------------------------------------
tr|A0A1E3NW52|A0A1E3NW52_WICAA/1-1271 ---------------SLSGF----------------------------------------
tr|K0KRT8|K0KRT8_WICCF/1-1328         ---------------SLSGF----------------------------------------
tr|A0A1D2VLF2|A0A1D2VLF2_9ASCO/1-1448 ---------------SFQNFQIS---------------------------NFP-------
tr|I2H180|I2H180_TETBL/1-1313         ---------------SDPNY-LDI----------------------DTQFQYP-------
tr|A0A1L0B7B6|A0A1L0B7B6_9ASCO/1-1206 ---------------SMNLF-------------------------------NP-------
tr|A0A376BAV1|A0A376BAV1_9ASCO/1-1331 ---------------SNNTN----------------------------------------
tr|A0A1B2JB87|A0A1B2JB87_PICPA/1-1191 ---------------SITNF----------------------------------------
tr|C4Y0S0|C4Y0S0_CLAL4/1-1179         ---------------SLSQF-------------------------------NP-------
tr|W6MPH8|W6MPH8_9ASCO/1-1264         ---------------SMASF----------------------------------------
tr|A0A4T0WYX2|A0A4T0WYX2_9ASCO/1-1220 ---------------SMSQF----------------------------------------
tr|A0A4P6XIK7|A0A4P6XIK7_9ASCO/1-1192 ---------------SLSNF-------------------------------MP-------
tr|A0A512U8A1|A0A512U8A1_9ASCO/1-1199 ---------------SLSNF-------------------------------MP-------
tr|A0A1E5R1J8|A0A1E5R1J8_9ASCO/1-1342 ---------------KHSMS----------------------------------------
tr|C5MJ33|C5MJ33_CANTT/1-1288         ---------------SLSHF-------------------------------LP-------
tr|A0A1E3QST6|A0A1E3QST6_9ASCO/1-1254 ---------------SMQGV----------------------------------------
tr|A0A099NY57|A0A099NY57_PICKU/1-1221 ---------------SVSQY----------------------------------------
tr|W1QFQ5|W1QFQ5_OGAPD/1-1263         ---------------SLAQF----------------------------------------
tr|A0A4P9ZBD2|A0A4P9ZBD2_9ASCO/1-1188 ---------------SLSHF----------------------------------------
tr|A0A1A0H5I6|A0A1A0H5I6_9ASCO/1-1194 ---------------SMSNF-------------------------------MP-------
sp|Q5AK62|SSD1_CANAL/1-1274           ---------------SLQQF-------------------------------LP-------
tr|A0A1E3NPD2|A0A1E3NPD2_9ASCO/1-1087 ---------------SISQF----------------------------------------
tr|Q6BH95|Q6BH95_DEBHA/1-1293         ---------------SLSQF-------------------------------MP-------
tr|A3LNR8|A3LNR8_PICST/1-1251         ---------------SLSHF-------------------------------LP-------
tr|A0A1E4T168|A0A1E4T168_9ASCO/1-1193 ---------------SISQL----------------------------------------
tr|M3JW26|M3JW26_CANMX/1-1280         ---------------SLSQF-------------------------------LP-------
tr|A0A421JQ80|A0A421JQ80_9ASCO/1-1286 ---------------SLSQF-------------------------------IP-------
tr|A0A448YNY1|A0A448YNY1_BRENA/1-1285 ---------------SISQF----------------------------------------
tr|A5DID9|A5DID9_PICGU/1-1258         ---------------SLSQF-------------------------------MP-------
tr|G8B6J2|G8B6J2_CANPC/1-1281         ---------------SISQF-------------------------------LP-------
tr|A0A0L0NYI1|A0A0L0NYI1_CANAR/1-1246 ---------------SLSLF-------------------------------MP-------
tr|A0A1E4RL03|A0A1E4RL03_9ASCO/1-1340 ---------------SLAQF-------------------------------LP-------
tr|A0A1E4SH28|A0A1E4SH28_9ASCO/1-1264 ---------------SLSHF-------------------------------IP-------
tr|A0A1E4U015|A0A1E4U015_PACTA/1-1378 ---------------SLSNF----------------------------------------
tr|A0A2V1AV44|A0A2V1AV44_9ASCO/1-1211 ---------------SLSQF-------------------------------MP-------
tr|G8YUH9|G8YUH9_PICSO/1-1272         ---------------SLSQF-------------------------------LP-------
tr|A0A371C3I8|A0A371C3I8_YARLL/1-1212 ---------------SMHAFNS-----------------------------Y--------
tr|A0A2P7YQU3|A0A2P7YQU3_9ASCO/1-1184 ---------------SLLQF-------------------------------MP-------
tr|A0A0J9X5T2|A0A0J9X5T2_GEOCN/1-1202 ---------------SIQAYGM-----------------------------MN-------
tr|A0A5E8B0Y1|A0A5E8B0Y1_9ASCO/1-1329 ---------------SIQAFAL-----------------------------YP-------
tr|A0A1E5R8W0|A0A1E5R8W0_9ASCO/1-1229 ---------------SIQNL----------------------------------------
tr|A0A1B7TCV0|A0A1B7TCV0_9ASCO/1-1253 ---------------SVSN-----------------------------------------
tr|A0A1E5RXP5|A0A1E5RXP5_HANUV/1-1243 ---------------SIQAF----------------------------------------
tr|A0A060T1G8|A0A060T1G8_BLAAD/1-1212 ---------------SLSGYNM-----------------------------YP-------
tr|A0A1E3PZJ4|A0A1E3PZJ4_LIPST/1-1295 HFASNTFGPGIIPLFSQQQFNSAQTSQSQQHASNIHSGSPQNRIS-PNQ-AIPQ------
tr|A5E347|A5E347_LODEL/1-1404         ---------------SISHF-------------------------------FP-------
tr|A0A167EJ91|A0A167EJ91_9ASCO/1-1315 ---------------SLNAYSM-----------------------------YP-------
tr|A0A061BI84|A0A061BI84_CYBFA/1-1295 ---------------SIAGF----------------------------------------
tr|A0A0J9X340|A0A0J9X340_GEOCN/1-1109 ------------------------------------------------------------
tr|A0A5J5EUE3|A0A5J5EUE3_9PEZI/1-1449 ---------------SIGNFQFP--------------TQPNLM--------IPG------
tr|W3X2I1|W3X2I1_PESFW/1-1356         ---------------GVGAFQYP--------------GQPQMVQ-------VP-------
tr|A0A1L9SRB9|A0A1L9SRB9_9EURO/1-1377 ---------------TLGSFQYP--------------GQPQLIQ-------LP-------
tr|A0A0U1LP43|A0A0U1LP43_TALIS/1-1347 ---------------SIGQFQYA--------------NQPQLIQ-------LP-------
tr|A0A1Y2W5X8|A0A1Y2W5X8_9PEZI/1-1347 ---------------NIGAFQYP--------------NQ-QIMQ-------IP-------
tr|A0A4Q4YBZ6|A0A4Q4YBZ6_9PEZI/1-1359 ---------------NVGAFQYP--------------GQPQLLQ-------IP-------
tr|A0A165JPD3|A0A165JPD3_XYLHT/1-1395 ---------------SLGSFQFP--------------AQPQLLQ-------LP-------
tr|A0A3N4HJU3|A0A3N4HJU3_ASCIM/1-1326 ---------------SISQFQFP--------------GTAGLV--------LPG------
tr|C4JTU8|C4JTU8_UNCRE/1-1295         ----------------------S--------------REDQL------------------
tr|J3K9D1|J3K9D1_COCIM/1-1381         ---------------SIGSFQYT--------------GQPQLIQ-------LP-------
tr|A0A162IL72|A0A162IL72_9EURO/1-1430 QQLSN--------LQGLGSLQNPVIHGLGGHPLN--NAQTQALQNLQSQ-ALPNLSAFQF
tr|A0A1L9UQA1|A0A1L9UQA1_ASPBC/1-1370 ---------------SIGSFQYP--------------QQPQLIQ-------LP-------
tr|A0A423XH12|A0A423XH12_9PEZI/1-1350 ---------------SIGAFQYP--------------GQPQLMQ-------MP-------
tr|A0A447C1C6|A0A447C1C6_9PEZI/1-1369 ---------------GLGAFQYA--------------GQPQLMQ-------LP-------
tr|J3P037|J3P037_GAGT3/1-1339         ----------------IGSFQYT--------------GQPQLVQ-------MP-------
tr|A0A1Y2EI16|A0A1Y2EI16_9PEZI/1-1343 ---------------SIGAFQYP--------------GQPQLVQ-------MP-------
tr|A0A507ATD7|A0A507ATD7_9PEZI/1-1346 ---------------NIGAFQYP--------------GQPQLVQ-------LP-------
tr|A0A553HNK2|A0A553HNK2_9PEZI/1-1344 ---------------SIGAFQYP--------------GQPQLMQ-------IP-------

sp|P24276|SSD1_YEAST/1-1250           ----------------------------------------------------G-------
tr|G8ZVB9|G8ZVB9_TORDC/1-1257         --------------------------------------------------S-N-------
tr|A0A1G4JD13|A0A1G4JD13_9SACH/1-1226 --------------------------------------------------NT--------
tr|A0A1G4MFK9|A0A1G4MFK9_LACFM/1-1220 --------------------------------------------------NG--------
tr|H2AV93|H2AV93_KAZAF/1-1217         ------------------------------------------------------------
tr|J7RSX7|J7RSX7_KAZNA/1-1297         --------------------------------------------------GGGN------
tr|A0A1G4KFW0|A0A1G4KFW0_9SACH/1-1226 --------------------------------------------------NN--------
tr|G0W8F4|G0W8F4_NAUDC/1-1260         --------------------------------------------------SGG-------
tr|G0VGX0|G0VGX0_NAUCC/1-1245         --------------------------------------------------NGG-------
tr|Q75F00|Q75F00_ASHGO/1-1220         --------------------------------------------------SG--------
tr|C5DM61|C5DM61_LACTC/1-1225         --------------------------------------------------NN--------
tr|A0A1G4KMC7|A0A1G4KMC7_9SACH/1-1260 --------------------------------------------------NN--------
tr|Q6FSE0|Q6FSE0_CANGA/1-1324         --------------------------------------------------SGG-------
tr|I2GVD4|I2GVD4_TETBL/1-1313         --------------------------------------------------NNN-------
tr|A7TFS3|A7TFS3_VANPO/1-1253         --------------------------------------------------A---------
tr|A0A0C7MV35|A0A0C7MV35_9SACH/1-1254 --------------------------------------------------NN--------
tr|C5E0Z7|C5E0Z7_ZYGRC/1-1273         --------------------------------------------------H-N-------
tr|A0A1G4JA68|A0A1G4JA68_9SACH/1-1233 ---------------------------------------------------G--------
tr|A0A1X7R5I0|A0A1X7R5I0_9SACH/1-1348 ------------------------------------------------------------
tr|G8JRB6|G8JRB6_ERECY/1-1241         --------------------------------------------------AG--------
tr|W0T9I6|W0T9I6_KLUMD/1-1179         --------------------------------------------------NGQ-------
tr|Q6CTR8|Q6CTR8_KLULA/1-1177         --------------------------------------------------NG--------
tr|G8BSK0|G8BSK0_TETPH/1-1287         ------------------------------------------------------------
tr|G8BTK5|G8BTK5_TETPH/1-1219         --------------------------------------------------GSAN------
tr|A0A109UY01|A0A109UY01_9SACH/1-1212 --------------------------------------------------PG--------
tr|A0A1E3NW52|A0A1E3NW52_WICAA/1-1271 ------------------------------------------------------------
tr|K0KRT8|K0KRT8_WICCF/1-1328         ------------------------------------------------------------
tr|A0A1D2VLF2|A0A1D2VLF2_9ASCO/1-1448 --------------------------------------------------NQN----QFV
tr|I2H180|I2H180_TETBL/1-1313         ------------------------------------------------------------
tr|A0A1L0B7B6|A0A1L0B7B6_9ASCO/1-1206 --------------------------------------------------N---------
tr|A0A376BAV1|A0A376BAV1_9ASCO/1-1331 --------------------------------------------------NN--------
tr|A0A1B2JB87|A0A1B2JB87_PICPA/1-1191 ------------------------------------------------------------
tr|C4Y0S0|C4Y0S0_CLAL4/1-1179         --------------------------------------------------NMG-------
tr|W6MPH8|W6MPH8_9ASCO/1-1264         ------------------------------------------------------------
tr|A0A4T0WYX2|A0A4T0WYX2_9ASCO/1-1220 ------------------------------------------------------------
tr|A0A4P6XIK7|A0A4P6XIK7_9ASCO/1-1192 --------------------------------------------------Q---------
tr|A0A512U8A1|A0A512U8A1_9ASCO/1-1199 --------------------------------------------------Q---------
tr|A0A1E5R1J8|A0A1E5R1J8_9ASCO/1-1342 --------------------------------------------------NSNS------
tr|C5MJ33|C5MJ33_CANTT/1-1288         --------------------------------------------------SNGGSQI--S
tr|A0A1E3QST6|A0A1E3QST6_9ASCO/1-1254 ------------------------------------------------------------
tr|A0A099NY57|A0A099NY57_PICKU/1-1221 ------------------------------------------------------------
tr|W1QFQ5|W1QFQ5_OGAPD/1-1263         ------------------------------------------------------------
tr|A0A4P9ZBD2|A0A4P9ZBD2_9ASCO/1-1188 ------------------------------------------------------------
tr|A0A1A0H5I6|A0A1A0H5I6_9ASCO/1-1194 --------------------------------------------------Q---------
sp|Q5AK62|SSD1_CANAL/1-1274           --------------------------------------------------NNGGSN---N
tr|A0A1E3NPD2|A0A1E3NPD2_9ASCO/1-1087 ------------------------------------------------------------
tr|Q6BH95|Q6BH95_DEBHA/1-1293         --------------------------------------------------N---------
tr|A3LNR8|A3LNR8_PICST/1-1251         ------------------------------------------------------------
tr|A0A1E4T168|A0A1E4T168_9ASCO/1-1193 ------------------------------------------------------------
tr|M3JW26|M3JW26_CANMX/1-1280         --------------------------------------------------NNGNQS---G
tr|A0A421JQ80|A0A421JQ80_9ASCO/1-1286 --------------------------------------------------QHANNNASIS
tr|A0A448YNY1|A0A448YNY1_BRENA/1-1285 ------------------------------------------------------------
tr|A5DID9|A5DID9_PICGU/1-1258         --------------------------------------------------NN--------
tr|G8B6J2|G8B6J2_CANPC/1-1281         --------------------------------------------------NSGAGA---Q
tr|A0A0L0NYI1|A0A0L0NYI1_CANAR/1-1246 -------------------------------------------------GNS--------
tr|A0A1E4RL03|A0A1E4RL03_9ASCO/1-1340 --------------------------------------------------NSGGA-----
tr|A0A1E4SH28|A0A1E4SH28_9ASCO/1-1264 --------------------------------------------------N---------
tr|A0A1E4U015|A0A1E4U015_PACTA/1-1378 ------------------------------------------------------------
tr|A0A2V1AV44|A0A2V1AV44_9ASCO/1-1211 --------------------------------------------------NQ--------
tr|G8YUH9|G8YUH9_PICSO/1-1272         --------------------------------------------------NNGNNQ----
tr|A0A371C3I8|A0A371C3I8_YARLL/1-1212 --------------------G---------------------------------------
tr|A0A2P7YQU3|A0A2P7YQU3_9ASCO/1-1184 --------------------------------------------------NQ--------
tr|A0A0J9X5T2|A0A0J9X5T2_GEOCN/1-1202 -------------QPQFA-PN---------------------------------------
tr|A0A5E8B0Y1|A0A5E8B0Y1_9ASCO/1-1329 -------------PSNMQ-PQ---------------------------------------
tr|A0A1E5R8W0|A0A1E5R8W0_9ASCO/1-1229 --------------------------------------------------QA--------
tr|A0A1B7TCV0|A0A1B7TCV0_9ASCO/1-1253 ------------------------------------------------------------
tr|A0A1E5RXP5|A0A1E5RXP5_HANUV/1-1243 --------------------------------------------------NA--------
tr|A0A060T1G8|A0A060T1G8_BLAAD/1-1212 -------------M-QQG-GG---------------------------------------
tr|A0A1E3PZJ4|A0A1E3PZJ4_LIPST/1-1295 -------------MPLVL-PAQDFSQPSQLS--FPMQQQQ--------------------
tr|A5E347|A5E347_LODEL/1-1404         --------------------------------------------------SSGGNG---G
tr|A0A167EJ91|A0A167EJ91_9ASCO/1-1315 ---------------NQG-PG---------------------------------------
tr|A0A061BI84|A0A061BI84_CYBFA/1-1295 ------------------------------------------------------------
tr|A0A0J9X340|A0A0J9X340_GEOCN/1-1109 ------------------------------------------------------------
tr|A0A5J5EUE3|A0A5J5EUE3_9PEZI/1-1449 AAGQGIFINPATGQPQLLNPNL--LQQQQL---TQLQMQQ-AALGVQ-QLGLGGL-----
tr|W3X2I1|W3X2I1_PESFW/1-1356         --GQMPM-------MQMY-PG-------QL---NPMQLNQLQALQAA-QMNGQHLV----
tr|A0A1L9SRB9|A0A1L9SRB9_9EURO/1-1377 -QGQVVMA-----QPQMF-GG------QQL---NPLQLAQLQALQQQ---SGQPL-----
tr|A0A0U1LP43|A0A0U1LP43_TALIS/1-1347 -QGQVVMA------PQMF-NG------QQL---NPLQLAQLQAMQQNGQMNGS-I-----
tr|A0A1Y2W5X8|A0A1Y2W5X8_9PEZI/1-1347 --GQMPM-------MQMY-PG------QQL---NPMQLNQLQALQAA-QMNGQNFV----
tr|A0A4Q4YBZ6|A0A4Q4YBZ6_9PEZI/1-1359 --GQMPM-------MQMY-PG------QQL---NPMQLQQLQALQ-A-QMNGQQFV----
tr|A0A165JPD3|A0A165JPD3_XYLHT/1-1395 -QGQVVLG-----QPQLF-AG------QQL---NPLQLGQLQALQAA-QLTGQQVP----
tr|A0A3N4HJU3|A0A3N4HJU3_ASCIM/1-1326 VNGQGIFINPATGQP-LLGAGL--LQQHAL---NPLQLQQ-AAL----SLGGGGG-----
tr|C4JTU8|C4JTU8_UNCRE/1-1295         -----------------------------------------------------GV-----
tr|J3K9D1|J3K9D1_COCIM/1-1381         -QGPVVMA-----PPQLF-GA------QHL---GPLQLAQLQAMQQGGQLNGQNV-----
tr|A0A162IL72|A0A162IL72_9EURO/1-1430 GNQQFVQI------PQIL-AA------QGLAGQNTLPATQFPSLQQNGQMNAQLLAYLLA
tr|A0A1L9UQA1|A0A1L9UQA1_ASPBC/1-1370 -QGQVVMA-----PPQMFGGG------QQL---NPLQLAQLQALQQNGQLNGQGL-----
tr|A0A423XH12|A0A423XH12_9PEZI/1-1350 --GQMMI-------PGLY-PG------QQL---NALQMGQLQALQAA-QMGGQNFV----
tr|A0A447C1C6|A0A447C1C6_9PEZI/1-1369 --GQMMV-------PGMF-PG------QQL---NPMQLNQLQALQIA-QMSGQHMA----
tr|J3P037|J3P037_GAGT3/1-1339         --NQMLM-------AGMY-AG-----QQQL---TPLQIQQLQALQAA-QMNGQHMV----
tr|A0A1Y2EI16|A0A1Y2EI16_9PEZI/1-1343 --GQMPM-------MQMY-PN------QQL---NPMQLNQLQALQAA-QMNGQHLV----
tr|A0A507ATD7|A0A507ATD7_9PEZI/1-1346 --GQMMI-------PGMF-PG------QQL---NPMQLNQLQALQAA-QMNGQNFV----
tr|A0A553HNK2|A0A553HNK2_9PEZI/1-1344 --GQIPM-------MQMY-PG------QQL---NPMQINQLQALQAA-QMNGQHMV----

sp|P24276|SSD1_YEAST/1-1250           ----NNNGGG------------------------RKSLFAPYLPQANIPELIQEGRLVAG
tr|G8ZVB9|G8ZVB9_TORDC/1-1257         ----NGNPNA------------------------RKSLFAPYLPQANIPELIQEGRLVAG
tr|A0A1G4JD13|A0A1G4JD13_9SACH/1-1226 ----SGNQNG------------------------RKSLFAPYLPQANIPELIEEGRLVCG
tr|A0A1G4MFK9|A0A1G4MFK9_LACFM/1-1220 ----GNNSNG------------------------RKSLFAPYLPQANIPELIQEGRLVCG
tr|H2AV93|H2AV93_KAZAF/1-1217         ----QNSNNN------------------------RKSLFAPYLPQANIPQLIEEGRLVAG
tr|J7RSX7|J7RSX7_KAZNA/1-1297         ---SNSQSNT------------------------RKSLFAPYLPQANIPQLIEEGRLVAG
tr|A0A1G4KFW0|A0A1G4KFW0_9SACH/1-1226 ----GGNQNG------------------------RKSLFAPYLPQANIPELIAEGRLVCG
tr|G0W8F4|G0W8F4_NAUDC/1-1260         ----NQNQST------------------------RKSLFAPYLPQANIPGLIQEGKLVAG
tr|G0VGX0|G0VGX0_NAUCC/1-1245         ----NNG---------------------------RRSLFAPYLPQANIPELIQEGRLVAG
tr|Q75F00|Q75F00_ASHGO/1-1220         ----GNNSNG------------------------RKSLFAPYLPQANIPQLIEEGRLVAG
tr|C5DM61|C5DM61_LACTC/1-1225         ----GSNQNG------------------------RKSLFAPYLPQANIPELIEEGRLVCG
tr|A0A1G4KMC7|A0A1G4KMC7_9SACH/1-1260 ----GGNQSG------------------------RKSLFAPYLPQSNIPELIEEGRLVCG
tr|Q6FSE0|Q6FSE0_CANGA/1-1324         ----GNNQNS------------------------RKSLFAPYLPQANIPQLIQEGRLVAG
tr|I2GVD4|I2GVD4_TETBL/1-1313         ----NNNNSG------------NT---------PRKSLFAPYLPQANIPELIQEGRLVTG
tr|A7TFS3|A7TFS3_VANPO/1-1253         ----TNNGSG------------Q-----------RKPLFAPYLPQANIPELIQEGRLVAG
tr|A0A0C7MV35|A0A0C7MV35_9SACH/1-1254 ----GGNQNG------------------------RKSLFAPYLPQANIPELITEGRLVCG
tr|C5E0Z7|C5E0Z7_ZYGRC/1-1273         ----GNNPNA------------------------RKSLFAPYLPQANIPDLIQEGRLVAG
tr|A0A1G4JA68|A0A1G4JA68_9SACH/1-1233 ----GGNGNG------------------------RKSLFAPYLPQANIPELLQEGRLVCG
tr|A0A1X7R5I0|A0A1X7R5I0_9SACH/1-1348 ----NGNQNG------------------------RKSLFAPYLPQANIPQLIEEGKLVAG
tr|G8JRB6|G8JRB6_ERECY/1-1241         ----GNNSNG------------------------RKSLFAPYLPQANIPQLVEEGRLVAG
tr|W0T9I6|W0T9I6_KLUMD/1-1179         ---QQQNSNG------------------------RKSLFAPYLPQANIPQLIEEGKLVAG
tr|Q6CTR8|Q6CTR8_KLULA/1-1177         ----QQNSNG------------------------RKSLFAPYLPQANIPQLIEEGKLVAG
tr|G8BSK0|G8BSK0_TETPH/1-1287         ----NQNQQQ------------------------RKSLFAPYLPHANIPQLINEGRLVTG
tr|G8BTK5|G8BTK5_TETPH/1-1219         ---VNGNGNG------------NGNGNG----SQRKALYTPYLPQSNIPDLVKQGRLVTG
tr|A0A109UY01|A0A109UY01_9SACH/1-1212 ----ANNANG------------------------RKSLFAPYLPQANIPQLIEEGRLVAG
tr|A0A1E3NW52|A0A1E3NW52_WICAA/1-1271 ----QLP----------------GQ-V-----GGRKSLFAPYLPQSSIPDLVAEGRLVVG
tr|K0KRT8|K0KRT8_WICCF/1-1328         ----QLP----------------GQ-V-----GGRKSLFAPYLPQSSIPELVAEGRLVVG
tr|A0A1D2VLF2|A0A1D2VLF2_9ASCO/1-1448 SNVTNQNASG----------------------PQRKSLFAPYLPQNFLPELINNGRLVTG
tr|I2H180|I2H180_TETBL/1-1313         -SYIQQPGTG----------------------HSRKPLFTPYVPQMSIPELLKEGKLVTG
tr|A0A1L0B7B6|A0A1L0B7B6_9ASCO/1-1206 ----NNNNNG----------VNNV--------NGRKSLFAPYLPQSSLPELINEGRLVTG
tr|A0A376BAV1|A0A376BAV1_9ASCO/1-1331 ----NNNGNG------------------------RKSLFVPYLPQASIPQLLQEGKLVVG
tr|A0A1B2JB87|A0A1B2JB87_PICPA/1-1191 ----TNVSNG-------------GN---------RKSLFAPYLTQASLPDLLSEGRLVAG
tr|C4Y0S0|C4Y0S0_CLAL4/1-1179         --QGNNNNNG------------NA--------NGRKSLFAPYLPQMSLPDLINEGRLVTG
tr|W6MPH8|W6MPH8_9ASCO/1-1264         ----SSQGGG-----------SGPQ---------RKNLFTNYLPQSSLSELISEGKLVVG
tr|A0A4T0WYX2|A0A4T0WYX2_9ASCO/1-1220 ------NNQG--------------Q---------RKSLFAPYLPQSSLPELINEGKLVTG
tr|A0A4P6XIK7|A0A4P6XIK7_9ASCO/1-1192 ----GNANNG----------------------NGRKSLFAPYLPQSSLPELISEGRLVTG
tr|A0A512U8A1|A0A512U8A1_9ASCO/1-1199 ----SNNGNG------------NT--------NGRKSLFAPYLPQSSLPDLINEGRLVTG
tr|A0A1E5R1J8|A0A1E5R1J8_9ASCO/1-1342 ----NSNSNA------------NPQ-------SQRKSLFAPYLPQANIPQLLQEGKLVLG
tr|C5MJ33|C5MJ33_CANTT/1-1288         SHQQGGGAGG-----------PNI---GLNSNNGRKTLFAPYLPQSSLPELINEGRLVTG
tr|A0A1E3QST6|A0A1E3QST6_9ASCO/1-1254 ----NPNQG------------AGPQ---------RKSLFAPYLPQSSLPELVAEGRLVVG
tr|A0A099NY57|A0A099NY57_PICKU/1-1221 ----NNNNQG--------------Q---------RKSLFAPYLPQNSLPDLINEGKLVTG
tr|W1QFQ5|W1QFQ5_OGAPD/1-1263         ----NQSQNG-------------QQ---------RKSLFAPYLPQSSLPELISEGRLVTG
tr|A0A4P9ZBD2|A0A4P9ZBD2_9ASCO/1-1188 ----NAQGLG-----------QNS--------NGRKSLFAPYLPQSSLPDLIAEGRLVTG
tr|A0A1A0H5I6|A0A1A0H5I6_9ASCO/1-1194 ----GN-NNG----------------------NGRKSLFAPYLPQSSLPDLINEGRLVTG
sp|Q5AK62|SSD1_CANAL/1-1274           SGQQGGHQGG--------------------GNNGRKTLFAPYLPQSSLPELINEGRLVTG
tr|A0A1E3NPD2|A0A1E3NPD2_9ASCO/1-1087 -------NQG--------------Q---------RKSLFAPYLPQNSLPDLINEGKLVTG
tr|Q6BH95|Q6BH95_DEBHA/1-1293         -----NNGGG-----------GNG--------SGRKSLFAPYLPQSSLPELINDGRLVTG
tr|A3LNR8|A3LNR8_PICST/1-1251         -----GSGGG-----------NHGNT----ANNGRKSLFAPYLPQSSLPELISDGRLVTG
tr|A0A1E4T168|A0A1E4T168_9ASCO/1-1193 ----GGAQNG--------------Q---------RKSLFAPYLPQSSLPDLINEGKLVTG
tr|M3JW26|M3JW26_CANMX/1-1280         SGHQGGSGGG-----------GNNQQGG--GNNGRKTLFAPYLPQSSLPELINEGRLVTG
tr|A0A421JQ80|A0A421JQ80_9ASCO/1-1286 TMSSVTTGAG-----------ANV---G----GNRKSLFAPYLPQSSLPELINEGRLVTG
tr|A0A448YNY1|A0A448YNY1_BRENA/1-1285 -------QNG--------------Q---------RKSLFAPYLPQNSLPELIAEGRLVTG
tr|A5DID9|A5DID9_PICGU/1-1258         ---QGNNNNG-----------SNA--------SGRKSLFAPYLPQSTLPELIADGRLVTG
tr|G8B6J2|G8B6J2_CANPC/1-1281         GGGQGG--GA-----------HGGQNTG----NGRKSLFAPYLPQSSLPELINEGRLVTG
tr|A0A0L0NYI1|A0A0L0NYI1_CANAR/1-1246 ----GSNSGG------------NS--------GGRKSLFAPYLPQLSLPELINEGRLVTG
tr|A0A1E4RL03|A0A1E4RL03_9ASCO/1-1340 -----GGAGG-----------ANG------QNNGRKSLFAPYLPQSSLPELINDGRLVTG
tr|A0A1E4SH28|A0A1E4SH28_9ASCO/1-1264 -----NNSGG-----------NNNNS------NGRKSLFAPYLPQSSLPELINEGRLVTG
tr|A0A1E4U015|A0A1E4U015_PACTA/1-1378 ----AGNQQQP-------GQLGSNQ---------RRSLFAPYLPQSSLPDLINEGRLVTG
tr|A0A2V1AV44|A0A2V1AV44_9ASCO/1-1211 ----GNQGGG------------S----------GRKSLFAPYLPQSSLPELINDGRLVVG
tr|G8YUH9|G8YUH9_PICSO/1-1272         --------------------------------NGRKSLFAPYLPQSSLPELINEGRLVTG
tr|A0A371C3I8|A0A371C3I8_YARLL/1-1212 --GG-------------------QQ--------QRKSLFAPYLPQASLGQLMDQGRLVSG
tr|A0A2P7YQU3|A0A2P7YQU3_9ASCO/1-1184 ----GGGGQG------------S----------GRKSLFAPYLPQLSLPELISDGRLVTG
tr|A0A0J9X5T2|A0A0J9X5T2_GEOCN/1-1202 --GAPGN----------------QQ--------QRKSLFSPYLPQASLPALLAEGRLVSG
tr|A0A5E8B0Y1|A0A5E8B0Y1_9ASCO/1-1329 --GGNNNNQGS----------QQQQ--------QRKSLFAPYLPQASLPGLLAEGRLVSG
tr|A0A1E5R8W0|A0A1E5R8W0_9ASCO/1-1229 ----GNSSN---------------------TANQRKSLFAPYLPQANIPKLIEEGRLVVG
tr|A0A1B7TCV0|A0A1B7TCV0_9ASCO/1-1253 ----NNSGN---------------------NPNQRKSLFAPYLPQANIPKLIEEGRLVVG
tr|A0A1E5RXP5|A0A1E5RXP5_HANUV/1-1243 ----NSSANA--------NVSANAT-----AANQRKSLFAPYLPQSNIPKLIEEGRLVVG
tr|A0A060T1G8|A0A060T1G8_BLAAD/1-1212 --GGQ------------------GQ--------PRKSLFAPYLPQASLPGLINEGRLVAG
tr|A0A1E3PZJ4|A0A1E3PZJ4_LIPST/1-1295 ------------------IAQLQSQ--------QRKSLFLPYLTQASIPALLAEGRLVTG
tr|A5E347|A5E347_LODEL/1-1404         QGGQGGSLGG-----------PNGQNSG--GNNGRKSLFAPYLPQSSLPELINEGRLVTG
tr|A0A167EJ91|A0A167EJ91_9ASCO/1-1315 --GGQVQGAG-------------GQ--------ARKSLFAPYLPQASLPGLLEEGRLVAG
tr|A0A061BI84|A0A061BI84_CYBFA/1-1295 ----QMQSGG----------NGGGQNT-----NGRKSLFAPYLPQSSIPELVADGRLVVG
tr|A0A0J9X340|A0A0J9X340_GEOCN/1-1109 ---------------------------------SRKQLFNTYIPLENISQLLNEGRLVTG
tr|A0A5J5EUE3|A0A5J5EUE3_9PEZI/1-1449 --G---------QPGGQNLQNQQQQ--------QRKTLFTPYLPQASLPALLSNGQLVAG
tr|W3X2I1|W3X2I1_PESFW/1-1356         --GLQGSQHAP-QLSG---QANQQQ--------QRKTLFTPYLPQATLPALLGDGQLVSG
tr|A0A1L9SRB9|A0A1L9SRB9_9EURO/1-1377 --GLQASQHAPPQLSVQQQQQQQQQ--------QRKTLFTPYLPQANLPALLSNGQLVAG
tr|A0A0U1LP43|A0A0U1LP43_TALIS/1-1347 --GLQASQHAPQQLSA----QQQQQ--------QRKTLFTPYLPQANLPALLSNGQLVSG
tr|A0A1Y2W5X8|A0A1Y2W5X8_9PEZI/1-1347 --GLGASQHAP-QLGG---QQSQQQ--------QRKTLFTPYLPQATLPALLGDGQLVSG
tr|A0A4Q4YBZ6|A0A4Q4YBZ6_9PEZI/1-1359 --GLQGSQHAP-QLGG---QQSQQQ--------QRKTLFTPYLPQATLPALLGDGQLVSG
tr|A0A165JPD3|A0A165JPD3_XYLHT/1-1395 --GLQSSQHSQSQLSQ----QQAQQ--------QRKTLFTPYLPQASLPALLSDGQLVAG
tr|A0A3N4HJU3|A0A3N4HJU3_ASCIM/1-1326 --G---------Q-----IQNQQQQ-------VSRKTLFTPYLPQASLPALLGNGQLVAG
tr|C4JTU8|C4JTU8_UNCRE/1-1295         --S-----------TN----NKQQQ--------QRKTLFTPYLPQANLPALLNDGQLVTG
tr|J3K9D1|J3K9D1_COCIM/1-1381         --SLQPNQQISPQLAA----QQQQQ--------QRKTLFTPYLPQANLPALLNDGQLVTG
tr|A0A162IL72|A0A162IL72_9EURO/1-1430 QQGNQAQQQLPPQ-----NTQPGQP--------QRKTLFTPYLSQQHLPNLFAKNELVAG
tr|A0A1L9UQA1|A0A1L9UQA1_ASPBC/1-1370 --GLQASQHAPPQLSAQQQQQQQQQ--------QRKTLFTPYLPQANLPALLSNGQLVAG
tr|A0A423XH12|A0A423XH12_9PEZI/1-1350 --GLQGSQHAP-QL-S---QQSQQQ--------QRKTLFTPYLPQATLPALLGEGQLVSG
tr|A0A447C1C6|A0A447C1C6_9PEZI/1-1369 --GLGASQHAP-QMAA---QQPQQQ--------QRKTLFTPYLPQATLPALLGDGQLVSG
tr|J3P037|J3P037_GAGT3/1-1339         --GLQGSQHAH-QM-G---QQPQQQ--------QRKTLFTPYLPQATLPALLGDGQLVSG
tr|A0A1Y2EI16|A0A1Y2EI16_9PEZI/1-1343 --GLQGSQHAP-QLGG----QNQQQ--------QRKTLFTPYLPQATLPALLGDGQLVSG
tr|A0A507ATD7|A0A507ATD7_9PEZI/1-1346 --GLGGSQHAP-QLSA---QQPQQQ--------QRKTLFTPYLPQATLPALLGDGQLVSG
tr|A0A553HNK2|A0A553HNK2_9PEZI/1-1344 --GLQASQHAP-QLGG---QQSQQQ--------QRKTLFTPYLPQATLPALLGDGQLVSG

sp|P24276|SSD1_YEAST/1-1250           ILRVNKKNRSDAWVST-DGALDADIYICGSKDRNRALEGDLVAVELLVVDDVWESKKEKE
tr|G8ZVB9|G8ZVB9_TORDC/1-1257         ILRVNKKNRSDAWVST-EGVLDADIYICGSKDRNRALEGDLVAVELLVVDDVWDSKKEKE
tr|A0A1G4JD13|A0A1G4JD13_9SACH/1-1226 ILRVNKKNRSDAWVST-DRILDADVYICGSKDRNRALEGDLVAVELLMVDDVWGSKKEKE
tr|A0A1G4MFK9|A0A1G4MFK9_LACFM/1-1220 ILRVNKKNRSDAWVST-DGVLDADIYICGSKDRNRALEGDLVAVELLMVDDVWDSKKEKE
tr|H2AV93|H2AV93_KAZAF/1-1217         ILRVNKKNRSDAWVST-EGTLDADIYICGSKDRNRALEGDLVAVELLVVDDVWDSKKEKE
tr|J7RSX7|J7RSX7_KAZNA/1-1297         ILRVNKKNRSDAWVST-DGALDADIYICGSKDRNRALEGDLVAVELLVVDEVWDSKREKE
tr|A0A1G4KFW0|A0A1G4KFW0_9SACH/1-1226 ILRVNKKNRSDAWVST-DGVLDADVYICGSKDRNRALEGDLVAVELLMVDDVWGSKKEKE
tr|G0W8F4|G0W8F4_NAUDC/1-1260         ILRVNKKNRSDAWVST-DGALDADIYICGSKDRNRALEGDLVAVELLVVDDVWDSKKEKE
tr|G0VGX0|G0VGX0_NAUCC/1-1245         ILRVNKKNRSDAWVST-DGALDSDIYICGSKDRNRALEGDLVAVELLVVDDVWGSKKEKE
tr|Q75F00|Q75F00_ASHGO/1-1220         VLRVNKKNRSDAWVST-DGVLDADIFICGSKDRNRALEGDLVAVELLMVDDVWESKKEKE
tr|C5DM61|C5DM61_LACTC/1-1225         ILRVNKKNRSDAWVST-DGVLDADVYICGSKDRNRALEGDLVAVELLMVDDVWGSKKEKE
tr|A0A1G4KMC7|A0A1G4KMC7_9SACH/1-1260 ILRVNKKNRSDAWVAT-DGVLDADVYICGSKDRNRALEGDLVAVELLMVDDVWGSKKEKE
tr|Q6FSE0|Q6FSE0_CANGA/1-1324         ILRVNKKNRSDAWVST-DGALDADIYICGSKDRNRALEGDLVAVELLVVDDVWGSKKEKE
tr|I2GVD4|I2GVD4_TETBL/1-1313         ILRVNKKNRSDAWVST-DGVLDSDIYICGSKDRNRALEGDLVAVELLVVDDVWGSKKEKE
tr|A7TFS3|A7TFS3_VANPO/1-1253         VLRVNKKNRSDAWVST-DGILDSDIYICGSKDRNRALEGDLVAVELLVVDDVWESKKEKE
tr|A0A0C7MV35|A0A0C7MV35_9SACH/1-1254 ILRVNKKNRSDAWVST-DGVLDADVYICGSKDRNRALEGDLVAVELLMVDDVWGSKKEKE
tr|C5E0Z7|C5E0Z7_ZYGRC/1-1273         ILRVNKKNRSDAWVST-EGVLDADVYICGSKDRNRALEGDLVAVELLVVDDVWDSKKEKE
tr|A0A1G4JA68|A0A1G4JA68_9SACH/1-1233 ILRVNKKNRSDAWVST-DGVLDADIYICGSKDRNRALEGDLVAVELLMVDDVWGSKKEKE
tr|A0A1X7R5I0|A0A1X7R5I0_9SACH/1-1348 IIRVNKKNRSDAWVST-DGSLDADIYICGSKDRNRALEGDLVAVELLVVDEVWGSKKEKE
tr|G8JRB6|G8JRB6_ERECY/1-1241         VLRVNKKNRSDAWVST-DGVLDADIFICGSKDRNRALEGDLVAVELLMVDDVWESKKEKE
tr|W0T9I6|W0T9I6_KLUMD/1-1179         ILRVNKKNRSDAWVST-NGVLDADIFICGSKDRNRALEGDLVAVELLLVDDVWESKKEKE
tr|Q6CTR8|Q6CTR8_KLULA/1-1177         ILRVNKKNRSDAWVST-NGVLDADIFICGSKDRNRALEGDLVAVELLMVDDVWESKKEKE
tr|G8BSK0|G8BSK0_TETPH/1-1287         ILRVNKKNRSDAWVST-DGVLDADIYICGSKDRNRALEGDLVAVELLAVDEVWDAKKEKE
tr|G8BTK5|G8BTK5_TETPH/1-1219         VLRVNKKNRSDAWVTT-DGVLDADIYICGSKDRNRALEGDLVAVELLAVDDVWESKREKE
tr|A0A109UY01|A0A109UY01_9SACH/1-1212 VLRVNKKNRSDAWVST-DGVLDADIFICGSKDRNRALEGDIVAVELLMVDDVWESKKEKE
tr|A0A1E3NW52|A0A1E3NW52_WICAA/1-1271 TLRVNKKNRSDAYVST-DGLLDADIFICGSKDRNRALEGDLVAVELLAVDEVWSSKREKE
tr|K0KRT8|K0KRT8_WICCF/1-1328         TLRVNKKNRSDAYVST-DGLLDSDIFICGSKDRNRALEGDLVAVELLAVDEVWGSKREKE
tr|A0A1D2VLF2|A0A1D2VLF2_9ASCO/1-1448 TLRVNKKNRSDAYVST-DGLLDADIYICGSKDRNRALEGDLVAVELLVVDEVWNSKKEKE
tr|I2H180|I2H180_TETBL/1-1313         IVRVNKKNRSDAWVST-EGLLDSDIYICGSKDRNRALEGDFVGVELLPVDDVWESKKVKE
tr|A0A1L0B7B6|A0A1L0B7B6_9ASCO/1-1206 ILRVNKKNRSDAYVST-DGLLEADIFICGSKDRNRALEGDLVAVELLVVDEVWDSKKEKE
tr|A0A376BAV1|A0A376BAV1_9ASCO/1-1331 TLRVNKKNRSDAWVST-DGVLDADVFICGSKDRNRALEGDLVAVELLCVDDVWESKKEKE
tr|A0A1B2JB87|A0A1B2JB87_PICPA/1-1191 ILRVNKKNRSDAYVST-DGLLDADIFICGSKDRNRALEGDLVAVELLAVDEVWNAKREKE
tr|C4Y0S0|C4Y0S0_CLAL4/1-1179         TLRVNKKNRSDAYVST-DGLLEADIFICGSKDRNRALEGDLVAVELLVVDEVWESKKEKE
tr|W6MPH8|W6MPH8_9ASCO/1-1264         TLRVNKKNRSDAYVST-DGVLDADIFICGSKDRNRSLEGDLVAVELLVVDEVWNSKKEKE
tr|A0A4T0WYX2|A0A4T0WYX2_9ASCO/1-1220 ILRVNKKNRSDAYVST-DGLLDADIFICGSKDRNRALEGDVVAVELLVVDEVWSSKREKE
tr|A0A4P6XIK7|A0A4P6XIK7_9ASCO/1-1192 ILRVNKKNRSDAYVST-DGLLDADIFICGSKDRNRALEGDLVAVELLVVDEVWESKKEKE
tr|A0A512U8A1|A0A512U8A1_9ASCO/1-1199 ILRVNKKNRSDAYVST-DGLLDADIFICGSKDRNRALEGDLVAVELLVVDEVWESKKEKE
tr|A0A1E5R1J8|A0A1E5R1J8_9ASCO/1-1342 TLRVNKKNRSDAWVST-DGVLDADIFICGSKDRNRALENDLVAVELLCVDDVWGSKKEKE
tr|C5MJ33|C5MJ33_CANTT/1-1288         TLRVNKKNRSDAYVST-DGLLDADIFICGSKDRNRALEGDLVAVELLIVDEVWESKKEKE
tr|A0A1E3QST6|A0A1E3QST6_9ASCO/1-1254 TLRVNKKNRSDAYVST-DGLLDADIFICGSKDRNRALEGDLVAVELLVVDEVWGSKKEKE
tr|A0A099NY57|A0A099NY57_PICKU/1-1221 VLRVNKKNRSDAYVSA-EGLLDADIFICGSKDRNRALEGDTVAVELLVVDEVWSSKREKE
tr|W1QFQ5|W1QFQ5_OGAPD/1-1263         VLRVNKKNRSDAYVST-DGLLDADIFICGSKDRNRALEGDLVAVELLVVDEVWSSKREKE
tr|A0A4P9ZBD2|A0A4P9ZBD2_9ASCO/1-1188 VLRVNKKNRSDAYVST-DGLLDADIFICGSKDRNRALEDDLVAVELLVVDEVWELKKEKE
tr|A0A1A0H5I6|A0A1A0H5I6_9ASCO/1-1194 TLRVNKKNRSDAYVST-DGLLDADIFICGSKDRNRALEGDIVAVELLVVDEVWESKKEKE
sp|Q5AK62|SSD1_CANAL/1-1274           TLRVNKKNRSDAYVST-DGLLDADIFICGSKDRNRALEGDLVAVELLIVDEVWESKKEKE
tr|A0A1E3NPD2|A0A1E3NPD2_9ASCO/1-1087 ILRVNKKNRSDAYVST-DGLLDADIFICGSKDRNRALEGDLVAIELLVVDEVWSSKREKE
tr|Q6BH95|Q6BH95_DEBHA/1-1293         TLRVNKKNRSDAYVST-DGLLDADIFICGSKDRNRALEGDLVAIELLVVDEVWDSKKEKE
tr|A3LNR8|A3LNR8_PICST/1-1251         TLRVNKKNRSDAYVST-DGLLDADIFICGSKDRNRALEGDLVAVELLVVDEVWDSKKEKE
tr|A0A1E4T168|A0A1E4T168_9ASCO/1-1193 TLRVNKKNRSDAYVST-DGLLDADIFICGSKDRNRALEGDLVAIELLVVDEVWGSKREKE
tr|M3JW26|M3JW26_CANMX/1-1280         TLRVNKKNRSDAYVST-DGLLDADIFICGSKDRNRALEGDLVAVELLVVDEVWDSKKEKE
tr|A0A421JQ80|A0A421JQ80_9ASCO/1-1286 ILRVNKKNRSDAYVST-DGLLDADIFICGSKDRNRALEGDLVAVELLIVDEVWESKKEKE
tr|A0A448YNY1|A0A448YNY1_BRENA/1-1285 ILRVNKKNRSDAYVST-DGLLDSDIFICGSKDRNRALEGDLVAVELLIVDEVWSSKREKE
tr|A5DID9|A5DID9_PICGU/1-1258         TLRVNKKNRSDAYVST-DGLLDADIFICGSKDRNRALEGDLVAVELLVVDEVWDSKKEKE
tr|G8B6J2|G8B6J2_CANPC/1-1281         TLRVNKKNRSDAYVST-DGLLDADIFICGSKDRNRALEGDLVAVELLVVDEVWESKKEKE
tr|A0A0L0NYI1|A0A0L0NYI1_CANAR/1-1246 ILRVNKKNRSDAYVST-DGLLDADIFICGSKDRNRALEGDLVAVELLVVDEVWESKKEKE
tr|A0A1E4RL03|A0A1E4RL03_9ASCO/1-1340 TLRVNKKNRSDAYVST-DGLLDADIFICGSKDRNRALEGDLVAVELLVVDEVWESKKEKE
tr|A0A1E4SH28|A0A1E4SH28_9ASCO/1-1264 TLRVNKKNRSDAYVST-DGLLDADIFICGSKDRNRALEGDLVAVELLVVDEVWESKKEKE
tr|A0A1E4U015|A0A1E4U015_PACTA/1-1378 TLRVNKKNRSDAYVST-DGLLDADIFICGSKDRNRALEGDLVAVELLVVDEVWMSKREKE
tr|A0A2V1AV44|A0A2V1AV44_9ASCO/1-1211 TLRVNKKNRSDAYVST-DGLLDADIFICGSKDRNRALEGDLVAVELLVVDEVWDSKKEKE
tr|G8YUH9|G8YUH9_PICSO/1-1272         VLRVNKKNRSDAYVST-DGLLDADIFICGSKDRNRALEGDLVAVELLVVDEVWDSKKEKE
tr|A0A371C3I8|A0A371C3I8_YARLL/1-1212 VLRVNKKNRSDAYVST-DGILDADIFICGSKDRNRALEGDLVAVELLNVDQVWDSKREKE
tr|A0A2P7YQU3|A0A2P7YQU3_9ASCO/1-1184 ILRVNKKNRSDAYVST-DGLLDADIFICGSKDRNRALEGDLVAVELLVVDEVWESKKEKE
tr|A0A0J9X5T2|A0A0J9X5T2_GEOCN/1-1202 ILRVNKKNRSDAYVST-DGLLDADIFICGSKDRNRALEGDLVAVELLEVDEVWTSKKEKE
tr|A0A5E8B0Y1|A0A5E8B0Y1_9ASCO/1-1329 ILRVNKKNRSDAYVST-DGLLDADIFICGSKDRNRALEGDLVAVELLEVDEVWGSKKEKE
tr|A0A1E5R8W0|A0A1E5R8W0_9ASCO/1-1229 TLRVNKKNRSDAWVST-DGILDADIYICGSKDRNRALENDLVAVELLCVDDVWGNKKEKE
tr|A0A1B7TCV0|A0A1B7TCV0_9ASCO/1-1253 TLRVNKKNRSDAWVST-DGILDADIYICGSKDRNRALENDLVAVELLCVDDVWGNKKEKE
tr|A0A1E5RXP5|A0A1E5RXP5_HANUV/1-1243 TLRVNKKNRSDAWVST-DGILDADIYICGSKDRNRALENDLVAVELLCVDDVWGNKKEKE
tr|A0A060T1G8|A0A060T1G8_BLAAD/1-1212 VLRVNRKNRSDAYVST-NGLLDADIFICGSKDRNRALEGDLVAVELLEVDEVWGSKKEKE
tr|A0A1E3PZJ4|A0A1E3PZJ4_LIPST/1-1295 VLRVNKKNRSDAYVST-DGLLDADIYICGSKDRNRALEGDIVAVELLTVDEVWGSKREKE
tr|A5E347|A5E347_LODEL/1-1404         TLRVNKKNRSDAYVST-DGLLDADIFICGSKDRNRALEGDLVAVELLIVDEVWESKKEKE
tr|A0A167EJ91|A0A167EJ91_9ASCO/1-1315 ILRVNRKNRSDAYVST-DGLLDADIFICGSKDRNRALEGDLVAVELLEVDEVWGSKKEKE
tr|A0A061BI84|A0A061BI84_CYBFA/1-1295 TLRVNKKNRSDAYVAT-DGLLDADIFICGSKDRNRALEGDLVAVELLSVDEVWSGKREKE
tr|A0A0J9X340|A0A0J9X340_GEOCN/1-1109 TLRVNKKNRSDAYVST-N-VLDADIFICGSKDRNRALEGDLVAVELLDVDEVWDSKREKE
tr|A0A5J5EUE3|A0A5J5EUE3_9PEZI/1-1449 ILRVNKKNRSDAYVSTQDGLLDADIFICGSKDRNRALEGDLVAIELLDVDEVWGQKREKE
tr|W3X2I1|W3X2I1_PESFW/1-1356         ILRVNKKNRSDAYVSTTDGLLDADIFICGSKDRNRALEGDLVAVELLDVDEVWGQKREKE
tr|A0A1L9SRB9|A0A1L9SRB9_9EURO/1-1377 VLRVNKKNRSDAYVTCAE--LDADIFICGSKDRNRALEGDLVAVELLDVDEVWGQKREKE
tr|A0A0U1LP43|A0A0U1LP43_TALIS/1-1347 ILRVNKKNRSDAYVTCAE--LDADIFICGSKDRNRALEGDFVAIELLDVDEVWAQKREKE
tr|A0A1Y2W5X8|A0A1Y2W5X8_9PEZI/1-1347 ILRVNKKNRSDAYVSTSDGLLDADIFICGSKDRNRALEGDLVAVELLDVDEVWSQKREKE
tr|A0A4Q4YBZ6|A0A4Q4YBZ6_9PEZI/1-1359 ILRVNKKNRSDAYVTTADGVLDADIFICGSKDRNRALEGDLVAVELLDVDEVWSQKREKE
tr|A0A165JPD3|A0A165JPD3_XYLHT/1-1395 VLRVNKKNRSDAYVTTPD--LDADIFICGSKDRNRALVDDLVAVELLDVDEVWSQKREKE
tr|A0A3N4HJU3|A0A3N4HJU3_ASCIM/1-1326 ILRVNKKNRSDAYVSTQDNLLDADIFICGSKDRNRALEGDLVAVELLDVDEVWGQKREKE
tr|C4JTU8|C4JTU8_UNCRE/1-1295         ILRVNKKNRSDAYVTTPD--LDADIFICGSKDRNRALEGDLVAIELLDVDEVWSQKREKE
tr|J3K9D1|J3K9D1_COCIM/1-1381         ILRVNKKNRSDAYVTTPD--LDADIFICGSKDRNRALEGDLVAVELLDVDEVWSQKREKE
tr|A0A162IL72|A0A162IL72_9EURO/1-1430 ILRVNRKNRSDAYVTTPE--LEADIFICGSKDRNRALEGDLVAVELLDVEEVWSQKREKE
tr|A0A1L9UQA1|A0A1L9UQA1_ASPBC/1-1370 ILRVNKKNRSDAYVTTPD--LDADIFICGSKDRNRALEGDFVAVELLDVDEVWSQKKEKE
tr|A0A423XH12|A0A423XH12_9PEZI/1-1350 VLRVNKKNRSDAYVSTQDGLLDADIFICGSKDRNRALEGDLVAVELLDVDEVWSQKREKE
tr|A0A447C1C6|A0A447C1C6_9PEZI/1-1369 ILRVNKKNRSDAYVSTQDGLLDADIFICGSKDRNRALEGDLVAVELLDVDEVWSQKREKE
tr|J3P037|J3P037_GAGT3/1-1339         ILRVNKKNRSDAYVSTQDGLLDADIFICGSKDRNRALEGDLVAVELLDVDEVWGQKREKE
tr|A0A1Y2EI16|A0A1Y2EI16_9PEZI/1-1343 ILRVNKKNRSDAYVSTSDGLLDADIFICGSKDRNRALEGDLVAVELLDVDEVWGQKREKE
tr|A0A507ATD7|A0A507ATD7_9PEZI/1-1346 ILRVNKKNRSDAYVSTQDGLLDADIFICGSKDRNRALEGDLVAVELLDVDEVWSQKREKE
tr|A0A553HNK2|A0A553HNK2_9PEZI/1-1344 ILRVNKKNRSDAYVSTSDGLLDADIFICGSKDRNRALEGDLVAVELLDVDEVWGQKREKE

sp|P24276|SSD1_YEAST/1-1250           EKKRRKD-A---------S-------------------MQHDLIPLNSSDDYHNDAS---
tr|G8ZVB9|G8ZVB9_TORDC/1-1257         EKKRRKD-A---------S-------------------SQHENIPLNSNDDYHNDAS---
tr|A0A1G4JD13|A0A1G4JD13_9SACH/1-1226 EKKRRKD-A---------S-------------------SQQD-IPLNSNEDYHNDAS---
tr|A0A1G4MFK9|A0A1G4MFK9_LACFM/1-1220 EKKRRKD-A---------S-------------------NQQD-ISLNSNDDYHNDAS---
tr|H2AV93|H2AV93_KAZAF/1-1217         EKKRRKD-A---------S-------------------TQHDLISLSSNDDYHNDAS---
tr|J7RSX7|J7RSX7_KAZNA/1-1297         EKKRRKDAA---------S-------------------LQQDLSSLSVNDDYHNDAS---
tr|A0A1G4KFW0|A0A1G4KFW0_9SACH/1-1226 EKKRRKD-A---------S-------------------SQQD-IPLNSNDDYHNDAS---
tr|G0W8F4|G0W8F4_NAUDC/1-1260         EKKRRKD-A---------S-------------------LQQDIIPLNGNDDYHNDAS---
tr|G0VGX0|G0VGX0_NAUCC/1-1245         EKKRRKD-A---------S-------------------SQHDIIPLNSNDDYHNDAS---
tr|Q75F00|Q75F00_ASHGO/1-1220         EKKRRKD-A---------S-------------------TQHDLI-LESKDDYHNDAS---
tr|C5DM61|C5DM61_LACTC/1-1225         EKKRRKD-A---------N-------------------NQQD-I-LNSNDDYHNDAS---
tr|A0A1G4KMC7|A0A1G4KMC7_9SACH/1-1260 EKKRRKD-A---------S-------------------SQQD-IPLNSNDDYHNDAS---
tr|Q6FSE0|Q6FSE0_CANGA/1-1324         EKKRRKD-A-----------------------------LQQDIIPLNSNDDYHNDAS---
tr|I2GVD4|I2GVD4_TETBL/1-1313         EKKRRKD-A---------S-------------------TQHDLLSLNSHDDYHNDAS---
tr|A7TFS3|A7TFS3_VANPO/1-1253         EKKRRKD-A---------A-------------------IQQDIIPLDGSDDYHNDAS---
tr|A0A0C7MV35|A0A0C7MV35_9SACH/1-1254 EKKRRKD-A---------S-------------------SQQD-IPLNSNDDYHNDAS---
tr|C5E0Z7|C5E0Z7_ZYGRC/1-1273         EKKRRKD-A---------S-------------------IQHDIIPLNSNDDYHNDAS---
tr|A0A1G4JA68|A0A1G4JA68_9SACH/1-1233 EKKRRKD-A---------T-------------------SQQD-IPLNTNEDYHNDAS---
tr|A0A1X7R5I0|A0A1X7R5I0_9SACH/1-1348 EKKRRKD-A---------S-------------------IQQDIIPLSGNDDYHNDAS---
tr|G8JRB6|G8JRB6_ERECY/1-1241         EKKRRKD-A---------S-------------------IQQDLIPLDSKDDYHNDAS---
tr|W0T9I6|W0T9I6_KLUMD/1-1179         EKKRRKD-A---------S-------------------AQQDIIPLDSKDDYHNDAS---
tr|Q6CTR8|Q6CTR8_KLULA/1-1177         EKKRRKD-A---------S-------------------TQQDIIPLDSKDDYHNDAS---
tr|G8BSK0|G8BSK0_TETPH/1-1287         EKKRRKDVANHNITENGMS-------------------ANNNTAAVAADEDYHNDAS---
tr|G8BTK5|G8BTK5_TETPH/1-1219         EKKRRKD-A---------S-------------------IQHDIIPLDSTDDYHNDAS---
tr|A0A109UY01|A0A109UY01_9SACH/1-1212 EKKRRKD-A---------S-------------------TQQDVVSLDSKDDYHNDA----
tr|A0A1E3NW52|A0A1E3NW52_WICAA/1-1271 EKKRRKD-----------------NTQTSSSNN------NSN-NSSEIIDDVHNDAS---
tr|K0KRT8|K0KRT8_WICCF/1-1328         EKKRRKDFNN--------NGNNNNNNNNNNSNL------NSN-SSNVVIDDVHNDAS---
tr|A0A1D2VLF2|A0A1D2VLF2_9ASCO/1-1448 EKRKRKDFGI---------------------------------SNSIPGDDLHNDAS---
tr|I2H180|I2H180_TETBL/1-1313         EKKKRKD----------AS-------------------IQQTGVSLSSSEDYHNDAS--S
tr|A0A1L0B7B6|A0A1L0B7B6_9ASCO/1-1206 EKKRRKDNTL--------G--------------------KSN-TSSILNDDIHNDA----
tr|A0A376BAV1|A0A376BAV1_9ASCO/1-1331 EKKRRKD-A-------G-Q-------------------VQQDL--LNSGEDYHNDAT---
tr|A0A1B2JB87|A0A1B2JB87_PICPA/1-1191 EKKRRKDR--------------------------------PR-SRNSNNADIHNDAS---
tr|C4Y0S0|C4Y0S0_CLAL4/1-1179         EKKRRKDNNM--------T--------------------KSN-TTSVLSDDIHNDA----
tr|W6MPH8|W6MPH8_9ASCO/1-1264         EKKRRKNN-------------------------------NNN-QADKAGDDLHNDAG---
tr|A0A4T0WYX2|A0A4T0WYX2_9ASCO/1-1220 EKKRRKDT---------------------------------K-LGNDVVEDVHNDAS---
tr|A0A4P6XIK7|A0A4P6XIK7_9ASCO/1-1192 EKKRRKDNIS--------T--------------------KSN-VTSVLSDDIHNDA----
tr|A0A512U8A1|A0A512U8A1_9ASCO/1-1199 EKKRRKDNIS--------T--------------------KSN-VTSVLSDDIHNDA----
tr|A0A1E5R1J8|A0A1E5R1J8_9ASCO/1-1342 EKKRRKDQG---------S-------------------VQQDL--LNSGEDYHNDAT---
tr|C5MJ33|C5MJ33_CANTT/1-1288         EKKRRKDNTL--------T--------------------NRP-----LTDDIHNDA----
tr|A0A1E3QST6|A0A1E3QST6_9ASCO/1-1254 EKKRRKD---------------QLMMQN---------------------DDDKEDSK---
tr|A0A099NY57|A0A099NY57_PICKU/1-1221 EKKRRKDT---------------------------------K-SNFDIADDVHNDAS---
tr|W1QFQ5|W1QFQ5_OGAPD/1-1263         EKKRRKDNIV---------------------------------ASTDITDDFHNDAS---
tr|A0A4P9ZBD2|A0A4P9ZBD2_9ASCO/1-1188 EKKRRKDNIS--------T--------------------KAN-VASVLSDDIHNDA----
tr|A0A1A0H5I6|A0A1A0H5I6_9ASCO/1-1194 EKKRRKDNIS--------T--------------------KSN-VASVLSDDIHNDA----
sp|Q5AK62|SSD1_CANAL/1-1274           EKKRRKDNTL--------H--------------------SRP-----LTDDIHNDA----
tr|A0A1E3NPD2|A0A1E3NPD2_9ASCO/1-1087 EKKRRKDT---------------------------------K-FNSDLNDDVHNDAS---
tr|Q6BH95|Q6BH95_DEBHA/1-1293         EKKRRKDNTL--------G--------------------KTP-TTSIMNDDIHNDAT---
tr|A3LNR8|A3LNR8_PICST/1-1251         EKKRRKDNTL--------N--------------------SRP-----LNDDIHNDA----
tr|A0A1E4T168|A0A1E4T168_9ASCO/1-1193 EKKRRKDNPS------------------------------SK-ANTDINDDFHNDAS---
tr|M3JW26|M3JW26_CANMX/1-1280         EKKRRKDNTF--------N--------------------SRP-----LTDDIHNDA----
tr|A0A421JQ80|A0A421JQ80_9ASCO/1-1286 EKKRRKDNTL--------N--------------------TRS-----LSEDIHNDAT---
tr|A0A448YNY1|A0A448YNY1_BRENA/1-1285 EKKRRKDKVV--------GGSGSIGSSGSSTGAGPGVGANSS-GRGSSSNDVHNDAS---
tr|A5DID9|A5DID9_PICGU/1-1258         EKKRRKDNVG--------K--------------------SNN---FVMNDDIHNDA----
tr|G8B6J2|G8B6J2_CANPC/1-1281         EKKRRKDH----------N--------------------TRP-----LNDDIHNDA----
tr|A0A0L0NYI1|A0A0L0NYI1_CANAR/1-1246 EKKRRKDNTL--------T--------------------KNN-ATSVLSDDIHNDA----
tr|A0A1E4RL03|A0A1E4RL03_9ASCO/1-1340 EKKRRKDNTL--------T--------------------KGP-STSVLNDDIHNDATS--
tr|A0A1E4SH28|A0A1E4SH28_9ASCO/1-1264 EKKRRKDNTL--------N--------------------SKSPSTSVLNDDIHNDA----
tr|A0A1E4U015|A0A1E4U015_PACTA/1-1378 EKKRRKDYQQ--------LN-------------------GKP-SAGDLNDDVHNDAS---
tr|A0A2V1AV44|A0A2V1AV44_9ASCO/1-1211 EKKRRKDNTL--------T--------------------KNN-ATSVLSDDIHNDA----
tr|G8YUH9|G8YUH9_PICSO/1-1272         EKKRRKDNNY--------N--------------------KSP-SSSLINDDIHNDAT---
tr|A0A371C3I8|A0A371C3I8_YARLL/1-1212 EKKKRKDQTT---------------------------------------GDI-SDTV---
tr|A0A2P7YQU3|A0A2P7YQU3_9ASCO/1-1184 EKKRRKDNTL--------L--------------------KN---TSVLSDDIHNDA----
tr|A0A0J9X5T2|A0A0J9X5T2_GEOCN/1-1202 EKKKRKDATI--------------------------------------------NSV---
tr|A0A5E8B0Y1|A0A5E8B0Y1_9ASCO/1-1329 EKKKRKDAAV----------------------------SED------------GNSK---
tr|A0A1E5R8W0|A0A1E5R8W0_9ASCO/1-1229 EKKRRKD----------LG-------------------NNQD----MADGDYHNDATINQ
tr|A0A1B7TCV0|A0A1B7TCV0_9ASCO/1-1253 EKKRKKD----------LG-------------------NNQE----GVDGDYHNDATINQ
tr|A0A1E5RXP5|A0A1E5RXP5_HANUV/1-1243 EKKRRKD----------LG-------------------NNQD----MVDGDYHNDATINQ
tr|A0A060T1G8|A0A060T1G8_BLAAD/1-1212 EKKKRKDISL-------------------------------------------EDSR---
tr|A0A1E3PZJ4|A0A1E3PZJ4_LIPST/1-1295 EKKKRKDGED----------------------------GQP------------G------
tr|A5E347|A5E347_LODEL/1-1404         EKKRRKDH----------N--------------------TRP-----LNDDIHNDA----
tr|A0A167EJ91|A0A167EJ91_9ASCO/1-1315 EKKKRRDASM----------------------------FSDV---TTGSGDIDDNIN---
tr|A0A061BI84|A0A061BI84_CYBFA/1-1295 EKKRRKD-----------------------TGT------TGS-GGSDVVDDVHNDAS---
tr|A0A0J9X340|A0A0J9X340_GEOCN/1-1109 EKKKRKDNAE--------------------------------------------------
tr|A0A5J5EUE3|A0A5J5EUE3_9PEZI/1-1449 EKKKRKDITE----------------------------SSR------------GASV---
tr|W3X2I1|W3X2I1_PESFW/1-1356         EKKKRKDITD----------------------------TRS------------GSTA---
tr|A0A1L9SRB9|A0A1L9SRB9_9EURO/1-1377 EKKKRKDITD----------------------------TRS------------NSTA---
tr|A0A0U1LP43|A0A0U1LP43_TALIS/1-1347 EKKKRKDITD----------------------------TRS------------G------
tr|A0A1Y2W5X8|A0A1Y2W5X8_9PEZI/1-1347 EKKKRKDITD----------------------------TRS------------GSTN---
tr|A0A4Q4YBZ6|A0A4Q4YBZ6_9PEZI/1-1359 EKKKRKDITD----------------------------TRS------------GSTN---
tr|A0A165JPD3|A0A165JPD3_XYLHT/1-1395 EKKRRKDVSE----------------------------SRS------------GG-----
tr|A0A3N4HJU3|A0A3N4HJU3_ASCIM/1-1326 EKKKRKDITD----------------------------ARG------------G------
tr|C4JTU8|C4JTU8_UNCRE/1-1295         EKKKRKDITD----------------------------TRS------------GSSA---
tr|J3K9D1|J3K9D1_COCIM/1-1381         EKKKRKDITD----------------------------TRS------------GSSA---
tr|A0A162IL72|A0A162IL72_9EURO/1-1430 EKKKRKDMAD----------------------------ARS------------GSTR---
tr|A0A1L9UQA1|A0A1L9UQA1_ASPBC/1-1370 EKKKRKDITE----------------------------ARA------------GSSA---
tr|A0A423XH12|A0A423XH12_9PEZI/1-1350 EKKKRKDITD----------------------------TRS------------GSTN---
tr|A0A447C1C6|A0A447C1C6_9PEZI/1-1369 EKKKRKDITD----------------------------TRS------------GSTA---
tr|J3P037|J3P037_GAGT3/1-1339         EKKKRKDITD----------------------------TRS------------GSTN---
tr|A0A1Y2EI16|A0A1Y2EI16_9PEZI/1-1343 EKKKRKDITD----------------------------TRS------------GSTN---
tr|A0A507ATD7|A0A507ATD7_9PEZI/1-1346 EKKKRKDITD----------------------------TRS------------GSTN---
tr|A0A553HNK2|A0A553HNK2_9PEZI/1-1344 EKKKRKDITD----------------------------TRT------------GSTN---

sp|P24276|SSD1_YEAST/1-1250           ------VTAATSN----------NFLSSPSSS-DSLS---------KDDLSVRRKRSSTI
tr|G8ZVB9|G8ZVB9_TORDC/1-1257         ------AT-ATTT----------TLGSSPSSS-SG-----------GDDTTIAGGKS-SG
tr|A0A1G4JD13|A0A1G4JD13_9SACH/1-1226 ------ARTAPAS--------------SSSTS------------------LNSSEK----
tr|A0A1G4MFK9|A0A1G4MFK9_LACFM/1-1220 ------SHLATTS--------------TSNSS------------------FLSVEK----
tr|H2AV93|H2AV93_KAZAF/1-1217         ------ATTSTTG----------KVVDDFKNS----------------------------
tr|J7RSX7|J7RSX7_KAZNA/1-1297         ------ASTATGTTTTSAL--------TPTRSMHG------------DDHVIST------
tr|A0A1G4KFW0|A0A1G4KFW0_9SACH/1-1226 ------SRTVPAS--------------SSSTS------------------LNSTEK----
tr|G0W8F4|G0W8F4_NAUDC/1-1260         ------AN-ALSS----------NFLASNFNS-SSTS--------NEDNILSTPNRSRGM
tr|G0VGX0|G0VGX0_NAUCC/1-1245         ------AN-ALST----------PFLAPRANS--------------DENSPISPRKGANL
tr|Q75F00|Q75F00_ASHGO/1-1220         ------SSIVTAS--------------A-SST-------------ASQGTSASSDK----
tr|C5DM61|C5DM61_LACTC/1-1225         ------SRMANPT--------------NSSSS------------------FGSTEK----
tr|A0A1G4KMC7|A0A1G4KMC7_9SACH/1-1260 ------SRTVPTS--------------NSSSS------------------LNSTEK----
tr|Q6FSE0|Q6FSE0_CANGA/1-1324         ------AT-------------------PNTGA-PSYN---------SDDVVLSMR-----
tr|I2GVD4|I2GVD4_TETBL/1-1313         ------ASIINNANTT------NSPHTPSSNSPFSSNN-------QNNNQSNSNNSNTTT
tr|A7TFS3|A7TFS3_VANPO/1-1253         ------TTSTNNVADD-----------SATSS-------------PTTPQVYSNNQNSSS
tr|A0A0C7MV35|A0A0C7MV35_9SACH/1-1254 ------SRTMPAS--------------TSSTS------------------INSGEK----
tr|C5E0Z7|C5E0Z7_ZYGRC/1-1273         ------AT-ASTTS--------NTVMAS-STS-AG-----------GDETSVKSNTANSV
tr|A0A1G4JA68|A0A1G4JA68_9SACH/1-1233 ------SYVASAT--------------HSGLT-------------------PPIDK----
tr|A0A1X7R5I0|A0A1X7R5I0_9SACH/1-1348 ------ANAANATELSSNI--NDNNVSSPSTS-HGSNTTTNSNNINNDDHIIST------
tr|G8JRB6|G8JRB6_ERECY/1-1241         ------SSIVTAS--------------APSSS-------------VSQSTNTSSDK----
tr|W0T9I6|W0T9I6_KLUMD/1-1179         ------TSIVSGT--------------T----------------------ASTESK----
tr|Q6CTR8|Q6CTR8_KLULA/1-1177         ------TSIVTSA--------------S----------------------CSSENK----
tr|G8BSK0|G8BSK0_TETPH/1-1287         ------AAIPMVSGV------------SRNSS-------------IKTSFSYDGNK----
tr|G8BTK5|G8BTK5_TETPH/1-1219         ------INISNKLHASNE----DYPILSPNTP---------------NLKRYDSEKPGAG
tr|A0A109UY01|A0A109UY01_9SACH/1-1212 -------SLGSSS--------------VNTSG-------------STQQQNASASK----
tr|A0A1E3NW52|A0A1E3NW52_WICAA/1-1271 ------THSTTTTTTT-------TSGE----D----------------------------
tr|K0KRT8|K0KRT8_WICCF/1-1328         ------THSSGSGSLP-------SSNESNDLN----------------------------
tr|A0A1D2VLF2|A0A1D2VLF2_9ASCO/1-1448 -----TTGA-------------------SLNS----------------------------
tr|I2H180|I2H180_TETBL/1-1313         ILIP--TNSIKIE--------------NNNES-----------I----------------
tr|A0A1L0B7B6|A0A1L0B7B6_9ASCO/1-1206 ------TST-------------------LTND----------------------------
tr|A0A376BAV1|A0A376BAV1_9ASCO/1-1331 ------FSPRKDSSSSHI----HGRINSSTSN-------YD-------------------
tr|A0A1B2JB87|A0A1B2JB87_PICPA/1-1191 ------TNSYIS------------------VS----------------------------
tr|C4Y0S0|C4Y0S0_CLAL4/1-1179         ------TS---------------------TSA----------------------------
tr|W6MPH8|W6MPH8_9ASCO/1-1264         ------TSYTASTGSQTD------------AG----------------------------
tr|A0A4T0WYX2|A0A4T0WYX2_9ASCO/1-1220 ------TSSTV--------------------S----------------------------
tr|A0A4P6XIK7|A0A4P6XIK7_9ASCO/1-1192 ------TSI-------------------LITE----------------------------
tr|A0A512U8A1|A0A512U8A1_9ASCO/1-1199 ------TSI-------------------SVAE----------------------------
tr|A0A1E5R1J8|A0A1E5R1J8_9ASCO/1-1342 ------VLSPRKDSTKRSSFIDEPVIPSAGNS-NLAN--FN----NDNNNNAKTHE----
tr|C5MJ33|C5MJ33_CANTT/1-1288         ------TSAPTTAEGSTTG----------NSK----------------------------
tr|A0A1E3QST6|A0A1E3QST6_9ASCO/1-1254 ------NDATGSDTFS--------------VS----------------------------
tr|A0A099NY57|A0A099NY57_PICKU/1-1221 ------TSS----------------------T----------------------------
tr|W1QFQ5|W1QFQ5_OGAPD/1-1263         ------TSYSSSASSSAPA--DSATTETPPST----------------------------
tr|A0A4P9ZBD2|A0A4P9ZBD2_9ASCO/1-1188 ------TST-------------------LAVD----------------------------
tr|A0A1A0H5I6|A0A1A0H5I6_9ASCO/1-1194 ------TSA-------------------MVPE----------------------------
sp|Q5AK62|SSD1_CANAL/1-1274           ------TSAPNTAEGSVTG----------TSK----------------------------
tr|A0A1E3NPD2|A0A1E3NPD2_9ASCO/1-1087 ------TSSNIN-----------------EQS----------------------------
tr|Q6BH95|Q6BH95_DEBHA/1-1293         -----STSAPTTSGET--------------------------------------------
tr|A3LNR8|A3LNR8_PICST/1-1251         ------TSAPSNESGSTPG----------TSL----------------------------
tr|A0A1E4T168|A0A1E4T168_9ASCO/1-1193 ------TNYTSS-SGTTDN--NSSLSDAAPAS----------------------------
tr|M3JW26|M3JW26_CANMX/1-1280         ------TSAPTTAEGSSGA----------TSK----------------------------
tr|A0A421JQ80|A0A421JQ80_9ASCO/1-1286 -----ATGGATTAASSSS-----------DVK----------------------------
tr|A0A448YNY1|A0A448YNY1_BRENA/1-1285 ------TSSKND------------------------------------------------
tr|A5DID9|A5DID9_PICGU/1-1258         ------TSTSTSAVGD--------------------------------------------
tr|G8B6J2|G8B6J2_CANPC/1-1281         ------TSAPTTTTAFAGS--------STDGK----------------------------
tr|A0A0L0NYI1|A0A0L0NYI1_CANAR/1-1246 ------TST-------------------LPGN----------------------------
tr|A0A1E4RL03|A0A1E4RL03_9ASCO/1-1340 ----ISANAPSSASNSAGG--------SPTNK----------------------------
tr|A0A1E4SH28|A0A1E4SH28_9ASCO/1-1264 ------TSAPTTDNLGLPG----------TN-----------------------------
tr|A0A1E4U015|A0A1E4U015_PACTA/1-1378 ------TTYSSSALSAGNS--EG--------S----------------------------
tr|A0A2V1AV44|A0A2V1AV44_9ASCO/1-1211 ------TST-------------------SPGN----------------------------
tr|G8YUH9|G8YUH9_PICSO/1-1272         ----FTATAPTVEN----------------------------------------------
tr|A0A371C3I8|A0A371C3I8_YARLL/1-1212 --------------------------ETTSGG----------------------------
tr|A0A2P7YQU3|A0A2P7YQU3_9ASCO/1-1184 ------TST-------------------L--N----------------------------
tr|A0A0J9X5T2|A0A0J9X5T2_GEOCN/1-1202 --------------------------ED--------------------------------
tr|A0A5E8B0Y1|A0A5E8B0Y1_9ASCO/1-1329 --------------------------DDFTSS----------------------------
tr|A0A1E5R8W0|A0A1E5R8W0_9ASCO/1-1229 QFSPRKTS------NG------------NTNT----------------------------
tr|A0A1B7TCV0|A0A1B7TCV0_9ASCO/1-1253 QFSPRKTQFSINKHNES----------SGSAN----------------------------
tr|A0A1E5RXP5|A0A1E5RXP5_HANUV/1-1243 QFSPRKTPS----FNGG----------SNTNA----------------------------
tr|A0A060T1G8|A0A060T1G8_BLAAD/1-1212 --------------------------DSTTGS----------------------------
tr|A0A1E3PZJ4|A0A1E3PZJ4_LIPST/1-1295 ------------------------------------------------------------
tr|A5E347|A5E347_LODEL/1-1404         ------TSAPTIGTSTTSP--------NASGS----------------------------
tr|A0A167EJ91|A0A167EJ91_9ASCO/1-1315 --------------------------DNGIGG----------------------------
tr|A0A061BI84|A0A061BI84_CYBFA/1-1295 ------THSSGSTTVTNEP--SSTSAESGSTE----------------------------
tr|A0A0J9X340|A0A0J9X340_GEOCN/1-1109 -----------------------------TGG----------------------------
tr|A0A5J5EUE3|A0A5J5EUE3_9PEZI/1-1449 ----------------------------TSSS----------------------------
tr|W3X2I1|W3X2I1_PESFW/1-1356         ------------------------------GT----------------------------
tr|A0A1L9SRB9|A0A1L9SRB9_9EURO/1-1377 -------------------------GNEKLSR----------------------------
tr|A0A0U1LP43|A0A0U1LP43_TALIS/1-1347 ---------------------------DKVSR----------------------------
tr|A0A1Y2W5X8|A0A1Y2W5X8_9PEZI/1-1347 ------------------------------GN----------------------------
tr|A0A4Q4YBZ6|A0A4Q4YBZ6_9PEZI/1-1359 ------------------------------GN----------------------------
tr|A0A165JPD3|A0A165JPD3_XYLHT/1-1395 ---------------------------DKPGR----------------------------
tr|A0A3N4HJU3|A0A3N4HJU3_ASCIM/1-1326 ------------------------------NT----------------------------
tr|C4JTU8|C4JTU8_UNCRE/1-1295         -------------------------GLER-GR----------------------------
tr|J3K9D1|J3K9D1_COCIM/1-1381         -------------------------GLDK-GR----------------------------
tr|A0A162IL72|A0A162IL72_9EURO/1-1430 ---------------------------DR-HR----------------------------
tr|A0A1L9UQA1|A0A1L9UQA1_ASPBC/1-1370 -------------------------GADKLSR----------------------------
tr|A0A423XH12|A0A423XH12_9PEZI/1-1350 ------------------------------GG----------------------------
tr|A0A447C1C6|A0A447C1C6_9PEZI/1-1369 ------------------------------GT----------------------------
tr|J3P037|J3P037_GAGT3/1-1339         ------------------------------NG----------------------------
tr|A0A1Y2EI16|A0A1Y2EI16_9PEZI/1-1343 ------------------------------GN----------------------------
tr|A0A507ATD7|A0A507ATD7_9PEZI/1-1346 ------------------------------G-----------------------------
tr|A0A553HNK2|A0A553HNK2_9PEZI/1-1344 ------------------------------GN----------------------------

sp|P24276|SSD1_YEAST/1-1250           N--NDSD----SLSS-PTKS--G-------------------VRRRSSLKQRPTQKKNDD
tr|G8ZVB9|G8ZVB9_TORDC/1-1257         D--ND-------EQS-PTKQ--G-------------------VRRKNSLKQRPTQKKNDD
tr|A0A1G4JD13|A0A1G4JD13_9SACH/1-1226 ---GD-------QSS-PAKS--GS------------------IKRKGSLKQRPTQKKNDD
tr|A0A1G4MFK9|A0A1G4MFK9_LACFM/1-1220 ---ED-------STK-PAKS--GS------------------IKRKGSLKQRPTQKKNDD
tr|H2AV93|H2AV93_KAZAF/1-1217         ---DDG------FLS-PTKP--LG----GGFM----------VKRKNSLKQRPTQKKNDD
tr|J7RSX7|J7RSX7_KAZNA/1-1297         ---NN-------MGS-PTKG--GG------------------LKRKGSLKQRPTQKKNDD
tr|A0A1G4KFW0|A0A1G4KFW0_9SACH/1-1226 ---AD-------QTS-PSKP--GS------------------IKRKGSLKQRPTQKKNDD
tr|G0W8F4|G0W8F4_NAUDC/1-1260         D--ND--------KS-PTKS--S-------------------LKRKGSLKQRPTQKKNDD
tr|G0VGX0|G0VGX0_NAUCC/1-1245         DFLND--------KS-PTKS--S-------------------IKRRNSLKQRPTQKKNDD
tr|Q75F00|Q75F00_ASHGO/1-1220         ---NE-------DGS-NSGS--GS------------------IKRRGSLKQRPTQKKNDD
tr|C5DM61|C5DM61_LACTC/1-1225         ---ED-------QSS-PSK---GS------------------VKRKGSLKQRPTQKKNDD
tr|A0A1G4KMC7|A0A1G4KMC7_9SACH/1-1260 ---GD-------QLS-PSKS--SS------------------VKRKGSLKQRPTQKKNDD
tr|Q6FSE0|Q6FSE0_CANGA/1-1324         ---SDGD-----LGS-PTKS--S-------------------IKRKGSLKQRPTQKKNDD
tr|I2GVD4|I2GVD4_TETBL/1-1313         TTLSTR------SIT-PSSG--GDN--DDSNSPG--------IRRRGSLKQRPTQKKNDD
tr|A7TFS3|A7TFS3_VANPO/1-1253         A-LSDSD-----SQS-PTKS--S-------------------IKRRGSLKQRPTQKKNDD
tr|A0A0C7MV35|A0A0C7MV35_9SACH/1-1254 ---TD-------QSS-PSKS--GS------------------IKRKGSLKQRPTQKKNDD
tr|C5E0Z7|C5E0Z7_ZYGRC/1-1273         E--SE-------EQS-PTKP--G-------------------VKRRGSLKQRPTQKKNDD
tr|A0A1G4JA68|A0A1G4JA68_9SACH/1-1233 ---EE-------KSS-TSTS--GS------------------IKRRGSLKQRPTQKKNDD
tr|A0A1X7R5I0|A0A1X7R5I0_9SACH/1-1348 ---SG-------MNS-LSRG--SGD--SDGHATS--------IKRRGSLKQRPTQKKNDD
tr|G8JRB6|G8JRB6_ERECY/1-1241         ---GE-------DNAIGNFS--GA------------------IKRRGSLKQRPTQKKNDD
tr|W0T9I6|W0T9I6_KLUMD/1-1179         ---DT-------DNTLGSSS--GS------------------IKRRGSLKQRPTQKKNDD
tr|Q6CTR8|Q6CTR8_KLULA/1-1177         ---GS-------DATLGSSS--GS------------------IKRRGSLKQRPTQKKNDD
tr|G8BSK0|G8BSK0_TETPH/1-1287         ---NV-------ESELAGSS--SS------------------VKRKGSLKQRPTQKKNDD
tr|G8BTK5|G8BTK5_TETPH/1-1219         ---SDSE-----TIS-PSRS--S-------------------VKRRGSLKQRPTQKKNDD
tr|A0A109UY01|A0A109UY01_9SACH/1-1212 ---SG-------ENS--NGT--GS------------------IKRRGSLKQRPTQKKNDD
tr|A0A1E3NW52|A0A1E3NW52_WICAA/1-1271 ---DK-------DESTSVG---GS------------------LKRKGSLKQRPTLKKNDD
tr|K0KRT8|K0KRT8_WICCF/1-1328         ---NN-------DGEKSIGNSEGS------------------LKRKGSLKQRPTLKKNDD
tr|A0A1D2VLF2|A0A1D2VLF2_9ASCO/1-1448 ---NDISI--DSMDTNSTTN--GGS--ISGTTIDNLSGVPRPLKRRGSLKQRPTQKKNDD
tr|I2H180|I2H180_TETBL/1-1313         --LNESENLTKLEMGNRSTSVTGS------------------LRRRSSLKYRPTQKKNDD
tr|A0A1L0B7B6|A0A1L0B7B6_9ASCO/1-1206 ---ND-------GKLEAEGE--G-------------------LGRRGSLKQRPTMKKNDD
tr|A0A376BAV1|A0A376BAV1_9ASCO/1-1331 ---SDS------QTT-GNNN--GNN--SG-------------LKRRGSLKQRPTQKKNDD
tr|A0A1B2JB87|A0A1B2JB87_PICPA/1-1191 ---NE-------VGDSQALD--NG------------------LQRRGSLKQRPTQKKNDD
tr|C4Y0S0|C4Y0S0_CLAL4/1-1179         ---AD-------SKKENDGE--S-------------------LGRRGSLKQRPTMKKNDD
tr|W6MPH8|W6MPH8_9ASCO/1-1264         ---KD-------GFSSPSTS--GS------------------LTRRGSLKQRPTQKKNDD
tr|A0A4T0WYX2|A0A4T0WYX2_9ASCO/1-1220 ---DP-------NKFFTTAS--GS------------------LNRKNSLKQRPIQKKNDD
tr|A0A4P6XIK7|A0A4P6XIK7_9ASCO/1-1192 ---ID--------KSESESE--G-------------------LGRRGSLKQRPTMKKNDD
tr|A0A512U8A1|A0A512U8A1_9ASCO/1-1199 ---ND--------KSENEPE--G-------------------LGRRGSLKQRPTMKKNDD
tr|A0A1E5R1J8|A0A1E5R1J8_9ASCO/1-1342 ---NDFK-----NDS-DQQQ--G-------------------LKRRGSLKQRPTQKKNDD
tr|C5MJ33|C5MJ33_CANTT/1-1288         ---GDG-----ASNEEENNN--G-------------------LARRGSLKQRPTMKKNDD
tr|A0A1E3QST6|A0A1E3QST6_9ASCO/1-1254 ---DT-------ASSTSTR---PG------------------VQRRGSLKQRPTQKKNDD
tr|A0A099NY57|A0A099NY57_PICKU/1-1221 ---DP-------SH---SNS--GS------------------LNRKGSLKQRPIQKKNDD
tr|W1QFQ5|W1QFQ5_OGAPD/1-1263         ---QS-------SSGLSRGS--GS------------------LNRRGSLKQRPTQKKNDD
tr|A0A4P9ZBD2|A0A4P9ZBD2_9ASCO/1-1188 ---NE-------KSGDAESE--G-------------------LGRRGSLKQRPTMKKNDD
tr|A0A1A0H5I6|A0A1A0H5I6_9ASCO/1-1194 ---TE--------KSESESE--G-------------------LGRRGSLKQRPTMKKNDD
sp|Q5AK62|SSD1_CANAL/1-1274           ---EDG-----AGSNEEETG--G-------------------LARRGSLKQRPTMKKNDD
tr|A0A1E3NPD2|A0A1E3NPD2_9ASCO/1-1087 ---NS-------SYP-ASNS--GS------------------LNRKNSLKQRPIQKKNDD
tr|Q6BH95|Q6BH95_DEBHA/1-1293         ---ED-------KSEADGDS--G-------------------LTRRGSLKQRPTMKKNDD
tr|A3LNR8|A3LNR8_PICST/1-1251         ---ED-------ENDSNEGS--G-------------------LARRGSLKQRPTMKKNDD
tr|A0A1E4T168|A0A1E4T168_9ASCO/1-1193 ---QS-------PISKS-GP--GS------------------LNRRGSLKQRPTQKKNDD
tr|M3JW26|M3JW26_CANMX/1-1280         ---EDG-----ASNDDEGGS--G-------------------LARRGSLKQRPTMKKNDD
tr|A0A421JQ80|A0A421JQ80_9ASCO/1-1286 ---DE-------GNDNESGS--A-------------------LGRRGSLKQRPTMKKNDD
tr|A0A448YNY1|A0A448YNY1_BRENA/1-1285 -------------------S--GA------------------LNRRGSLKQRPTQKKNDD
tr|A5DID9|A5DID9_PICGU/1-1258         ---DD------KKDNDDSGN--G-------------------LMRRGSLKQRPTMKKNDD
tr|G8B6J2|G8B6J2_CANPC/1-1281         ---ED-------NK---GEE--G-------------------LGRRGSLKQRPTMKKNDD
tr|A0A0L0NYI1|A0A0L0NYI1_CANAR/1-1246 ---DE-------SKTDKDGE--G-------------------LGRRGSLKQRPTMKKNDD
tr|A0A1E4RL03|A0A1E4RL03_9ASCO/1-1340 ---EE-------KSENEE-K--G-------------------LGRRGSLKQRPTMKKNDD
tr|A0A1E4SH28|A0A1E4SH28_9ASCO/1-1264 ---DD-------NQEGESGT--G-------------------LGRRGSLKQRPTMKKNDD
tr|A0A1E4U015|A0A1E4U015_PACTA/1-1378 ---SQ-------GASQQQHS--QS------------------LTRKGSLKQRPTQKKNDD
tr|A0A2V1AV44|A0A2V1AV44_9ASCO/1-1211 ---DD-------SKAENDGE--G-------------------LGRRGSLKQRPTMKKNDD
tr|G8YUH9|G8YUH9_PICSO/1-1272         ---EE-------KPDNENEH--G-------------------VMRRGSLKQRPTMKKNDD
tr|A0A371C3I8|A0A371C3I8_YARLL/1-1212 ---AN-------------NS--GG------------------LQRRGSLKQRPQQKRNDD
tr|A0A2P7YQU3|A0A2P7YQU3_9ASCO/1-1184 ---DD-------SK---DDE--G-------------------LGRRGSLKQRPTMKKNDD
tr|A0A0J9X5T2|A0A0J9X5T2_GEOCN/1-1202 ------------NRQPLSEN--GG------------------LRRRGSLKQRPTQKKNDD
tr|A0A5E8B0Y1|A0A5E8B0Y1_9ASCO/1-1329 ---SN------TTTSNTSNS--TG------------------LRRRGSLKQRPTQKKNDD
tr|A0A1E5R8W0|A0A1E5R8W0_9ASCO/1-1229 --FEDMF-----NKTPPQNK---SH--LSEETXQ------PKLKRKGSLKQRPTQKKNDD
tr|A0A1B7TCV0|A0A1B7TCV0_9ASCO/1-1253 --FEDLL-----NKTPPQNKY-GGN--NDDQPSQ------LPLKRKGSLKQRPTQKKNDD
tr|A0A1E5RXP5|A0A1E5RXP5_HANUV/1-1243 --FDDML-----TKTPPQNK---SH--LSEETPQ------PKLKRKGSLKQRPTQKKNDD
tr|A0A060T1G8|A0A060T1G8_BLAAD/1-1212 ---ASGAS-VGTSGSLSGSS--GGDYYSSRTSDGE-------LRRKGSLKQRPTQKKNDD
tr|A0A1E3PZJ4|A0A1E3PZJ4_LIPST/1-1295 ------------------------------------------LQRRGSLRTRPIQKKNDD
tr|A5E347|A5E347_LODEL/1-1404         ---ND-------NNDKDDES--S-------------------LGRRGSLKQRPTMKKNDD
tr|A0A167EJ91|A0A167EJ91_9ASCO/1-1315 ---ADGAG-NGGGFGGSGGS--GG----SGGATG--------LRRKGSLKQRPTQKKNDD
tr|A0A061BI84|A0A061BI84_CYBFA/1-1295 ---KN-------DVNTS-----GS------------------LQRRGSLKQRPTLKKNDD
tr|A0A0J9X340|A0A0J9X340_GEOCN/1-1109 ---GA-----GSPAGSTTAS--SG--------TG--------LRRKGSLKQRPVQKKNDD
tr|A0A5J5EUE3|A0A5J5EUE3_9PEZI/1-1449 ---GDAT--TSGDGEQAAQP--GG------------------MRRRGSLRQRPTQKKNDD
tr|W3X2I1|W3X2I1_PESFW/1-1356         ---SQSGS-ANAEDA-GAGE--GG------------------IRRRGSLRQRPTQKKNDD
tr|A0A1L9SRB9|A0A1L9SRB9_9EURO/1-1377 ---SDS----NGDRQEIGPD--GS------------------IRRRGSLRQRPTQKKNDD
tr|A0A0U1LP43|A0A0U1LP43_TALIS/1-1347 ---SDSG--ANGDNQQVGPD--GS------------------IRRRGSLRQRPTQKKNDD
tr|A0A1Y2W5X8|A0A1Y2W5X8_9PEZI/1-1347 ---GPSNQ-GNGEEA-ANGE--GG------------------IRRRGSLRQRPTQKKNDD
tr|A0A4Q4YBZ6|A0A4Q4YBZ6_9PEZI/1-1359 ---AQSSS-ANGDDA-NAAD--GS------------------IRRRGSLRQRPTQKKNDD
tr|A0A165JPD3|A0A165JPD3_XYLHT/1-1395 ---SDS---LSADGQ-SAMD--GG------------------IKRRGSLRQRPTQKKNDD
tr|A0A3N4HJU3|A0A3N4HJU3_ASCIM/1-1326 ---GD------GNGES------GG------------------LRRRGSLKQRAPQKKNDD
tr|C4JTU8|C4JTU8_UNCRE/1-1295         ---SESA--TNGESQ-VAPD--GS------------------IRRRGSLRQRPTQKKNDD
tr|J3K9D1|J3K9D1_COCIM/1-1381         ---SDSV--TNGDSQ-IAPD--GS------------------IRRRGSLRQRPTQKKNDD
tr|A0A162IL72|A0A162IL72_9EURO/1-1430 ---NESM--GGSEPQSIAPD--GS------------------IRRRGSLRQRPTQKKNDD
tr|A0A1L9UQA1|A0A1L9UQA1_ASPBC/1-1370 ---SDSG--PNGDRQEVGPD--GS------------------IRRRGSLRQRPTQKKNDD
tr|A0A423XH12|A0A423XH12_9PEZI/1-1350 ---SQSN--QNADDN-STAD--GG------------------IRRRGSLRQRPTQKKNDD
tr|A0A447C1C6|A0A447C1C6_9PEZI/1-1369 ---NQGS--TNDDNG---AE--GG------------------LRRRGSLRQRPTQKKNDD
tr|J3P037|J3P037_GAGT3/1-1339         ---SQSN--ANGEDG-TPSE--GG------------------IRRRGSLRQRPTQKKNDD
tr|A0A1Y2EI16|A0A1Y2EI16_9PEZI/1-1343 ---SQSH------------S--GG------------------IRRRGSLRQRPTQKKNDD
tr|A0A507ATD7|A0A507ATD7_9PEZI/1-1346 -----QN--NNGDEN-STAE--GG------------------IRRRGSLRQRPTQKKNDD
tr|A0A553HNK2|A0A553HNK2_9PEZI/1-1344 ---GPPNA-TNGDDA-TTAD--GS------------------IRRRGSLRQRPTQKKNDD

sp|P24276|SSD1_YEAST/1-1250           VEVEGQSLLLVEEEEINDKYKPLYAGHVVAVLDRIPGQLFSGTLGLLRPSQQA-------
tr|G8ZVB9|G8ZVB9_TORDC/1-1257         VEVEGQSLLLVEEEEINDDFKPLYAGHVIAVLDRIPGQLFSGTLGLLRPSQQS-------
tr|A0A1G4JD13|A0A1G4JD13_9SACH/1-1226 VEVEGQSLLLVEEEEISDTYRPLYAGHVVAVLDRIPGQLFSGTLGLLRPSQQA-------
tr|A0A1G4MFK9|A0A1G4MFK9_LACFM/1-1220 VEVEGQSLLLVEEEEISDDYKPLYAGHVVAVLDRIPGQLFSGTLGLLRPSQQA-------
tr|H2AV93|H2AV93_KAZAF/1-1217         VEVEGQSLLLVEEEEINDQYKPLYAGHVVAVLDRIPGQLFSGTLGLLRPSQQQQQQQQSQ
tr|J7RSX7|J7RSX7_KAZNA/1-1297         VEVEGQSLLLVEEEEINDKFKPLYAGHVVAVLDRIPGQLFSGTLGLLRPSQQV-------
tr|A0A1G4KFW0|A0A1G4KFW0_9SACH/1-1226 VEVEGQSLLLVEEEEISDSYKPFYAGHVVAVLDRIPGQLFSGTLGLLRPSQQA-------
tr|G0W8F4|G0W8F4_NAUDC/1-1260         VEVEGQSLLLVEEEEINDKYKPLYAGHVVAVLDRIPGQLFSGTLGLLRPSQQN-------
tr|G0VGX0|G0VGX0_NAUCC/1-1245         VEVEGQSLLLVEEEEINDTYKPLYAGHVVAVLDRIPGQLFSGTLGLLRPSQQS-------
tr|Q75F00|Q75F00_ASHGO/1-1220         VEVEGQSLLLVEEEEINDEYRPLYAGHVVAVLDRIPGQLFSGTLGLLRPSQQA-------
tr|C5DM61|C5DM61_LACTC/1-1225         VEVEGQSLLLVEEEEISDSYKPLYAGHVVAVLDRIPGQLFSGTLGLLRPSQQA-------
tr|A0A1G4KMC7|A0A1G4KMC7_9SACH/1-1260 VEVEGQSLLLVEEEEISDSYKPLYAGHVVAVLDRIPGQLFSGTLGLLRPSQQA-------
tr|Q6FSE0|Q6FSE0_CANGA/1-1324         VEVEGQSLLLVEEEEINDKFKPLYAGHVVAVLDRIPGQLFSGTLGLLRPSQQA-------
tr|I2GVD4|I2GVD4_TETBL/1-1313         VEVEGQSLLLVEEEEISDEFKPLYAGHVVAVLDRIPGQLFSGTLGLLRPSQQQQK-----
tr|A7TFS3|A7TFS3_VANPO/1-1253         VEVEGQSLLLVEEEEINDDFKPLYAGHIVAVLDRIPGQLFSGTLGLLRPSQQA-------
tr|A0A0C7MV35|A0A0C7MV35_9SACH/1-1254 VEVEGQSLLLVEEEEISDSYKPLYAGHVVAVLDRIPGQLFSGTLGLLRPSQQA-------
tr|C5E0Z7|C5E0Z7_ZYGRC/1-1273         VEVEGQSLLLVEEEEINDDFKPLYAGHVIAVLDRIPGQLFSGTLGLLRPSQQA-------
tr|A0A1G4JA68|A0A1G4JA68_9SACH/1-1233 VEVEGQSLLLVEEEEISDNFKPLYAGHVVAVLDRIPGQLFSGTLGLVRPSQQA-------
tr|A0A1X7R5I0|A0A1X7R5I0_9SACH/1-1348 VEVEGQSLLLVEEEEINDRFKPLYAGHVVAVLDRIPGQLFSGTLGLLRPSQQAQKRNN--
tr|G8JRB6|G8JRB6_ERECY/1-1241         VEVEGQSLLLVEEEEINDEYRPLYAGHVVAVLDRIPGQLFSGTLGLLRPSQQA-------
tr|W0T9I6|W0T9I6_KLUMD/1-1179         VEVEGQSLLLVEEEEINDDYKPLYAGHVVAVLDRIPGQLFSGTLGLLRPSQQA-------
tr|Q6CTR8|Q6CTR8_KLULA/1-1177         VEVEGQSLLLVEEEEINDDYRPLYAGHVVAVLDRIPGQLFSGTLGLLRPSQQA-------
tr|G8BSK0|G8BSK0_TETPH/1-1287         VEVEGQSILLSEEEEINDDFKPLYAGHVVAVLDRIPGQLFSGTLGLLRPSQQNQNQKQNQ
tr|G8BTK5|G8BTK5_TETPH/1-1219         VEVEGQSLLLVEEEEINDDFRPLYAGHVVAVIDRIPGQLFSGTLALLRPSQQT-------
tr|A0A109UY01|A0A109UY01_9SACH/1-1212 VEVEGQSLLLVEEEVISDEFKPLYAGHVVAVLDRIPGQLFSGTLGLLRPSQQS-------
tr|A0A1E3NW52|A0A1E3NW52_WICAA/1-1271 VEVEGQSLLLVEEEEINDEYKPLYAGHVVAVIDRIPGQLFAGTLGLLRPSQQA-------
tr|K0KRT8|K0KRT8_WICCF/1-1328         VEVEGQSLLLVEEEEINDEYKPLYAGHVVAVIDRIPGQLFAGTLGLLRPSQQA-------
tr|A0A1D2VLF2|A0A1D2VLF2_9ASCO/1-1448 VEVEGQSLLLVEEEEINDNYKPLFAGHVVAVIDRIPSQLFAGTLGLVRPSQQS-------
tr|I2H180|I2H180_TETBL/1-1313         LEVEGQSLLLVEEEEINNEFKPLYAGHIVAILDRVPGQLFTGTLSILRPSQLT-------
tr|A0A1L0B7B6|A0A1L0B7B6_9ASCO/1-1206 VEVEGQALLLVEEEEINDEVKPLYAGHVVAVVDRIPGQIFAGTLGLLRPAQAAQA-----
tr|A0A376BAV1|A0A376BAV1_9ASCO/1-1331 VEVEGQSLLLVEEEEISDEFKPLYAGHIVAVLDRIPGQLFSGTLGLLRPSQQQQ------
tr|A0A1B2JB87|A0A1B2JB87_PICPA/1-1191 LEVEGQSLLLVEEEEINDEYKPLYAGHVVAVIDRIPGQLFSGTLGLLRPSQAS-------
tr|C4Y0S0|C4Y0S0_CLAL4/1-1179         VEVEGQALLLVEEEEINDEVKPLYAGHVVAVVDRIPGQIFAGTLGLLRPAQAAQA-----
tr|W6MPH8|W6MPH8_9ASCO/1-1264         VEVEGQSLLLVEEEEISDEYKPLYAGQVVAIVERTPGQCFSGTLMVNRPSQQN-------
tr|A0A4T0WYX2|A0A4T0WYX2_9ASCO/1-1220 VEVEGQSLLLVEEEEITDETKPLYAGHVVAVIDRIPGQLFAGTLGLLRPSQAAKKEK---
tr|A0A4P6XIK7|A0A4P6XIK7_9ASCO/1-1192 VEVEGQALLLVEEEEINDEVKPLYAGHVVAVVDRIPGQIFAGTLGLLRPAQAAQA-----
tr|A0A512U8A1|A0A512U8A1_9ASCO/1-1199 VEVEGQALLLVEEEEINDEVKPLYAGHVVAVVDRIPGQIFAGTLGLLRPAQAAQA-----
tr|A0A1E5R1J8|A0A1E5R1J8_9ASCO/1-1342 VEVEGQSLLLVEEEEINDDFKPLYAGHIVAVLDRIPGQLFSGTLGLLRPSQSSSSNSSE-
tr|C5MJ33|C5MJ33_CANTT/1-1288         VEVEGQSLLLVEEEEINDEVKPLYAGHVVAVVDRIPGQLFAGTLGLLRPAQAAQA-----
tr|A0A1E3QST6|A0A1E3QST6_9ASCO/1-1254 VEVEGQSLLLVEEEEINDDYKPLYAGHVVAVVDRIPGQLFAGTLGLLRPSQAAN------
tr|A0A099NY57|A0A099NY57_PICKU/1-1221 LEVEGQSLLLVEEEEINDDAKPLYAGHVVAVIDRIPGQLFSGTLGLLRPSQAAKKEK---
tr|W1QFQ5|W1QFQ5_OGAPD/1-1263         VEVEGQSLLLVEEEEISDDCKPLYAGHVVAVVDRIPGQLFSGTLGLLRPSQAAKERD---
tr|A0A4P9ZBD2|A0A4P9ZBD2_9ASCO/1-1188 VEVEGQALLLVEEEEINDELKPLYAGHIVAVVDRIPGQVFSGTLGLLRPTQAAQA-----
tr|A0A1A0H5I6|A0A1A0H5I6_9ASCO/1-1194 VEVEGQSLLLVEEEEINDDVKPLYAGHVVAVVDRIPGQIFAGTLGLLRPAQAAQA-----
sp|Q5AK62|SSD1_CANAL/1-1274           VEVEGQSLLLVEEEEINDEIKPLYAGHVVAVVDRIPGQLFAGTLGLLRPAQAAQA-----
tr|A0A1E3NPD2|A0A1E3NPD2_9ASCO/1-1087 VEVEGQSLLLVEEEEINDDAKPLYAGHVVAVIDRIPGQLFSGTLGLLRPSQAAKKEK---
tr|Q6BH95|Q6BH95_DEBHA/1-1293         VEVEGQSLLLVEEEEINDEIKPLYAGHVVAVVDRIPGQLFAGTLGLLRPAQAAQA-----
tr|A3LNR8|A3LNR8_PICST/1-1251         VEVEGQSLLLVEEEEINDDVKPLYAGHVVAVVDRIPGQLFAGTLGLLRPAQAAQA-----
tr|A0A1E4T168|A0A1E4T168_9ASCO/1-1193 VEVEGQSLLLVEEEEISDDCKPLYAGHVVAVVDRIPGQLFSGTLGLLRPSQASKEKD---
tr|M3JW26|M3JW26_CANMX/1-1280         VEVEGQSLLLVEEEEINDDIKPLYAGHVVAVVDRIPGQLFAGTLGLLRPAQAAQA-----
tr|A0A421JQ80|A0A421JQ80_9ASCO/1-1286 VEVEGQSLLLVEEEEINDEIKPLYAGHVVAVVDRIPGQLFAGTLGLLRPAQAAQV-----
tr|A0A448YNY1|A0A448YNY1_BRENA/1-1285 VEVEGQSLLLVEEEQISDDQRPLYAGHIVAVIDRIPGQLFSGTLGLLRPSQASKDGKK--
tr|A5DID9|A5DID9_PICGU/1-1258         VEVEGQSLLLVEEEEINDEVKPLYAGHIVAVVDRIPGQLFSGTLGLLRPAQAAQA-----
tr|G8B6J2|G8B6J2_CANPC/1-1281         VEVEGQSLLLVEEEEINDEVKPLYAGHVVAVVDRIPGQLFAGTLGLLRPAQAAQA-----
tr|A0A0L0NYI1|A0A0L0NYI1_CANAR/1-1246 VEVEGQALLLVEEEEINDEVKPLYAGHVVAVVDRIPGQIFAGTLGLLRPAQAAQA-----
tr|A0A1E4RL03|A0A1E4RL03_9ASCO/1-1340 VEVEGQSLLLVEEEEINDEVKPLYAGHVVAVVDRIPGQIFSGTLGLLRPAQAAQA-----
tr|A0A1E4SH28|A0A1E4SH28_9ASCO/1-1264 VEVEGQSLLLVEEEEINDDIKPLYAGHVVAVVDRIPGQLFAGTLGLLRPAQAAQA-----
tr|A0A1E4U015|A0A1E4U015_PACTA/1-1378 VEVEGQSLLLVEEEEISDEYKPLYAGHIVAVVDRIPGQLFSGTLGLLRPSQASKEKDKNK
tr|A0A2V1AV44|A0A2V1AV44_9ASCO/1-1211 VEVEGQALLLVEEEEINDEVKPLYAGHVVAVVDRIPGQIFVGTLGLLRPAQAAQA-----
tr|G8YUH9|G8YUH9_PICSO/1-1272         VEVEGQSLLLVEEEQINDEVKPLYAGHIVAVVDRIPGQLFAGTLGLLRPSQAAQV-----
tr|A0A371C3I8|A0A371C3I8_YARLL/1-1212 VEVEGQSLLLSEEEELTDAAKPLYAGHIVAVIERVPGQLFSGTLGLLRPSSQATKDRQER
tr|A0A2P7YQU3|A0A2P7YQU3_9ASCO/1-1184 VEVEGQSLLLVEEEEINDDVKPLYAGHVVAVVDRIPGQIFTGTLGLLRPAQAAQA-----
tr|A0A0J9X5T2|A0A0J9X5T2_GEOCN/1-1202 VEVEGQSLLLVEEEALSDEVKPLYAGHVVAIIDRVPAQTFSGTLGLLRPSSQATKNKQDA
tr|A0A5E8B0Y1|A0A5E8B0Y1_9ASCO/1-1329 VEVEGQSLLLVEEEALSDEIKPLYAGHIVAVIDRFPGQMFSGTLGLLRPSSQATKDKQDA
tr|A0A1E5R8W0|A0A1E5R8W0_9ASCO/1-1229 VEVEGQSLLLVEEEDINDEFKPLYAGHIVAVLDRIPGQLFTGTLGLLRPSQ------NN-
tr|A0A1B7TCV0|A0A1B7TCV0_9ASCO/1-1253 VEVEGQSLLLVEEEDINDEFKPLYAGHIVAVLDRIPGQLFTGTLGLLRPSQHTNKDNNNN
tr|A0A1E5RXP5|A0A1E5RXP5_HANUV/1-1243 VEVEGQSLLLVEEEDINDEFKPLYAGHIVAVLDRIPGQLFTGTLGLLRPSQ------NNN
tr|A0A060T1G8|A0A060T1G8_BLAAD/1-1212 VEVEGQSLLLVEEEEINDEVKPLYAGHIVAVIERIPGQMFSGTLGLLRPSSQATKDKQEA
tr|A0A1E3PZJ4|A0A1E3PZJ4_LIPST/1-1295 VEVEGQGLLLVEEDEISDDSKPLYAGHVVAVIERTPGQVYSGTLGLLRPSSQAAKEKQES
tr|A5E347|A5E347_LODEL/1-1404         VEVEGQSLLLVEEEEINDDVKPLYAGHVVAVVDRIPGQLFAGTLGLLRPAQAAQA-----
tr|A0A167EJ91|A0A167EJ91_9ASCO/1-1315 VEVEGQSLLLAEEEELTDEIKPLYAGHVVAVIERIPGQMFSGTLGLLRPSSQATKDKQ-A
tr|A0A061BI84|A0A061BI84_CYBFA/1-1295 VEVEGQSLLLVEEEEISDEYKPLYAGHVVAVIDRIPGQLFAGTLGLLRPSQHQ-------
tr|A0A0J9X340|A0A0J9X340_GEOCN/1-1109 VEVEGQSLLLVEEEALTDEVKPLYAGHIVAIISRIPNQTFSGTLGLLRPSSQATKEKQEA
tr|A0A5J5EUE3|A0A5J5EUE3_9PEZI/1-1449 VEVEGQSLLLVEEEEISDEQKPLYAGHVVAVIERVAGQMFSGTLGLLRPSSQATKEKQEA
tr|W3X2I1|W3X2I1_PESFW/1-1356         VEVEGQSLLLVEEEEISDEAKPLYAGHIVAVIERVAGQMFSGTLGLLRPSSQATKEKQEA
tr|A0A1L9SRB9|A0A1L9SRB9_9EURO/1-1377 VEVEGQSLLLVEEDEISDEQKPLYAGHVVAVIERIAGQMFSGTLGLLRPSSQATKEKQEA
tr|A0A0U1LP43|A0A0U1LP43_TALIS/1-1347 VEVEGQSLLLVEEDEISDEQKPLYAGHVVAVIERVAGQMFSGTLGLLRPSSQATKEKQEA
tr|A0A1Y2W5X8|A0A1Y2W5X8_9PEZI/1-1347 VEVEGQSLLLVEEEEINDESKPLYAGHIVAVIERVAGQMFSGTLGLLRPSSQATKEKQEA
tr|A0A4Q4YBZ6|A0A4Q4YBZ6_9PEZI/1-1359 VEVEGQSLLLVEEEEISDESKPLYAGHIVAVVERVAGQMFSGTLGLLRPSSQATKEKQEA
tr|A0A165JPD3|A0A165JPD3_XYLHT/1-1395 VEVEGQSLLLMEEEEVNDEQKPLYAGHVVAVIERIAGQMFSGTLGLLRPSSQATKEKQEA
tr|A0A3N4HJU3|A0A3N4HJU3_ASCIM/1-1326 VEVEGQALLLVEEEEISDEHKPLYAGHIVAVIERVAGQMFSGTLGLLRPSSQATKEKQEA
tr|C4JTU8|C4JTU8_UNCRE/1-1295         VEVEGQSLLLVEEDEISDDHKPLYAGHVVAVIERVPGQMFSGSLGLLRPSSQATKEKQEA
tr|J3K9D1|J3K9D1_COCIM/1-1381         VEVEGQSLLLVEEDEISDEHKPLYAGHVVAVIERVPGQMFSGSLGLLRPSSQATKEKQEA
tr|A0A162IL72|A0A162IL72_9EURO/1-1430 VEVEGQSLLLVEEDEISDDQKPLFAGHIVAVIERTPGQMFSGTLGLLRPSSQATKEKQEA
tr|A0A1L9UQA1|A0A1L9UQA1_ASPBC/1-1370 VEVEGQSLLLVEEDEISDEQKPLYAGHIVAVIERIAGQMFSGTLGLLRPSSQATKEKQEA
tr|A0A423XH12|A0A423XH12_9PEZI/1-1350 VEVEGQSLLLVEEEEINDEQKPLYAGHIVAVIERVAGQMFSGNLGLLRPSSQATKEKQEA
tr|A0A447C1C6|A0A447C1C6_9PEZI/1-1369 VEVEGQSLLLVEEEEINDESKPLYAGHIVAVIERVAGQMFSGTLGLLRPSSQATKEKQEA
tr|J3P037|J3P037_GAGT3/1-1339         VEVEGQSLLLVEEEEISDEAKPLYAGHIVAVIERVAGQMFSGTLGLLRPSSQATKEKQEA
tr|A0A1Y2EI16|A0A1Y2EI16_9PEZI/1-1343 VEVEGQSLLLVEEEEINDESKPLYAGHIVAVIERVAGQMFSGTLGLLRPSSQATKEKQEA
tr|A0A507ATD7|A0A507ATD7_9PEZI/1-1346 VEVEGQSLLLVEEEEINDEQKPLYAGHIVAVIERVAGQMFSGTLGLLRPSSQATKEKQEA
tr|A0A553HNK2|A0A553HNK2_9PEZI/1-1344 VEVEGQSLLLVEEEEINDESKPLYAGHIVAVIERVAGQMFSGTLGLLRPSSQATKEKQEA

sp|P24276|SSD1_YEAST/1-1250           ---NS--D-----------------N-NKPPQSPKIAWFKPTDKKVPLIAIPTELAPKDF
tr|G8ZVB9|G8ZVB9_TORDC/1-1257         ---HN--D-----------------N-NKPQQAPKIVWFKPTDKKVPLIAIPTELAPKDF
tr|A0A1G4JD13|A0A1G4JD13_9SACH/1-1226 ---NS--D-----------------S-NKP-NKPKIVWFKPTDKKVPLIAIPTEQAPKDF
tr|A0A1G4MFK9|A0A1G4MFK9_LACFM/1-1220 ---NS--D-----------------A-NKP-HKPKIVWFKPTDKKVPLIAIPTEQAPKDF
tr|H2AV93|H2AV93_KAZAF/1-1217         -LHSN--D-----------------S-AVPQNKPKIAWFKPTDKKVPLIAIPTELAPKDF
tr|J7RSX7|J7RSX7_KAZNA/1-1297         ---NK--NKNDD---------SHESS-NRPQQAPKIAWFKPTDKKVPLIAIPTELAPRDF
tr|A0A1G4KFW0|A0A1G4KFW0_9SACH/1-1226 ---NS--D-----------------A-NKP-NKPKIVWFKPTDKKVPLIAIPTEQAPKDF
tr|G0W8F4|G0W8F4_NAUDC/1-1260         ---HS--D-------------------DKPPKAPKIAWFKPTDKKVPLIAIPTELAPKDF
tr|G0VGX0|G0VGX0_NAUCC/1-1245         ---NN--D-------------------GKPPQSPKIAWFKPTDKKVPLIAIPTDLAPKDF
tr|Q75F00|Q75F00_ASHGO/1-1220         ---NN--S-------------------DKP-QKPKIVWFKPTDKKVPLIAIPIEQAPKDF
tr|C5DM61|C5DM61_LACTC/1-1225         ---NN--E-----------------A-HKP-QKPKIVWFKPTDKKVPLIAIPTEQAPKDF
tr|A0A1G4KMC7|A0A1G4KMC7_9SACH/1-1260 ---NS--D-----------------A-NKP-HKPKIVWFKPTDKKVPLIAIPTEQAPKDF
tr|Q6FSE0|Q6FSE0_CANGA/1-1324         ---NN--E-----------------N-AKAPQSPKIAWFKPTDKKVPLIAIPTELAPKDF
tr|I2GVD4|I2GVD4_TETBL/1-1313         ---NN--DDNNNN-------NNNNNH-HKMTHTPKIVWFKPTDKKVPLIAIPTELAPKDF
tr|A7TFS3|A7TFS3_VANPO/1-1253         ---QS--E-----------------N-TKLSHAPKIVWFKPTDKKVPLIAIPTELAPKDF
tr|A0A0C7MV35|A0A0C7MV35_9SACH/1-1254 ---NS--D-----------------A-NKP-NKPKIVWFKPTDKKVPLIAIPTEQAPKDF
tr|C5E0Z7|C5E0Z7_ZYGRC/1-1273         ---HN--DNNNNNNNNNNNNNNNNNN-NKQAQSPKIVWFKPTDKKVPLIAIPTELAPKDF
tr|A0A1G4JA68|A0A1G4JA68_9SACH/1-1233 ---NN--D-----------------A-NKP-QKPKIVWFKPTDKKVPLIAIPTEQAPKDF
tr|A0A1X7R5I0|A0A1X7R5I0_9SACH/1-1348 --KNN--NNNDDE-----KDKEKETE-NRPVQAPKIAWFKPTDKKVPLIAIPTELAPKDF
tr|G8JRB6|G8JRB6_ERECY/1-1241         ---NN--S-------------------DKP-HKPKIVWFKPTDKKVPLIAIPIEQAPKDF
tr|W0T9I6|W0T9I6_KLUMD/1-1179         ---NN--D-----------------V-NKP-NKPKIVWFKPTDKKVPLIAIPIEQAPKDF
tr|Q6CTR8|Q6CTR8_KLULA/1-1177         ---NN--D-----------------V-NKP-NKPKIVWFKPTDKKVPLIAISIEQAPKDF
tr|G8BSK0|G8BSK0_TETPH/1-1287         ---HN--D-----------------R-NQS-HAPRIVWFKPTDKKVPLLAIPTEFAPKDF
tr|G8BTK5|G8BTK5_TETPH/1-1219         ---QH--D-------------------NKPPHVPKIVWFKPTDKKVPLIAIPTELAPKKF
tr|A0A109UY01|A0A109UY01_9SACH/1-1212 ---CD--S-------------------DKP-QKPKIVWFKPTDKKVPLIAIPIEQAPKDF
tr|A0A1E3NW52|A0A1E3NW52_WICAA/1-1271 ----K--DQQ-------------------SSSRPKIVWFKPTDKKVPLIAIPTEQAPKDF
tr|K0KRT8|K0KRT8_WICCF/1-1328         ----K--DQS-------------------TPSRPKIVWFKPTDKKVPLIAIPTEQAPKDF
tr|A0A1D2VLF2|A0A1D2VLF2_9ASCO/1-1448 ----------------------KDNS-NLINKPPKIVWFKPTDKKVPLIAIPTEQAPKDF
tr|I2H180|I2H180_TETBL/1-1313         ---EN--NMK---------------P-IKPNHQPKIIWFKPTDKKVPLIAIPTELVPKDF
tr|A0A1L0B7B6|A0A1L0B7B6_9ASCO/1-1206 ---AI--DKKSG----------KESS-VHTPKAPKIVWFKPTDKRVPLIAIPTEQAPRDF
tr|A0A376BAV1|A0A376BAV1_9ASCO/1-1331 ---HN--N-----------------N-NHEHRKPKIVWFKPTDKKVPLVAIPTEQAPKDF
tr|A0A1B2JB87|A0A1B2JB87_PICPA/1-1191 ---NP--NKDIN-------------------VKPKIVWFKPTDKKVPLIAIPTEQAPKDF
tr|C4Y0S0|C4Y0S0_CLAL4/1-1179         ---AM--DKKYG----------KESS-VQTPRTPKIVWFKPTDKRVPLIAIPTEQAPRDF
tr|W6MPH8|W6MPH8_9ASCO/1-1264         -F-----------------------S-PEDLKRLKIVWFKPTDKKVPLIAIPVEQAPKDF
tr|A0A4T0WYX2|A0A4T0WYX2_9ASCO/1-1220 ---EK--DEGSV-------------D-NSDRPKPKIVWFKPIDKKVPLIAIPTEQAPKDF
tr|A0A4P6XIK7|A0A4P6XIK7_9ASCO/1-1192 ---AN--DKRSG----------KDPS-VQTPKAPKIVWFKPTDKRVPLIAIPTEQAPRDF
tr|A0A512U8A1|A0A512U8A1_9ASCO/1-1199 ---AN--DKRTG----------KDSS-VQTPKAPKIVWFKPTDKRVPLIAIPTEQAPRDF
tr|A0A1E5R1J8|A0A1E5R1J8_9ASCO/1-1342 ---NN--NNKDNN------NNNNNNN-NEHVRKPKIVWFKPTDKKVPLVAIPTEQAPEDF
tr|C5MJ33|C5MJ33_CANTT/1-1288         ---AR--DKKNG----------NESS-VQTPKAPKIVWFKPTDKKVPLIAIPTEQAPKDF
tr|A0A1E3QST6|A0A1E3QST6_9ASCO/1-1254 ---NK--DNQNL---------------QNPPPRPKIVWFKPTDKKVPLIAIPTEQAPKDF
tr|A0A099NY57|A0A099NY57_PICKU/1-1221 ---ER--EENGGD-------FSKN-E-HKPKPKPKIVWFKPIDKKVPLIAIPTEQAPKDF
tr|W1QFQ5|W1QFQ5_OGAPD/1-1263         ---NK--DKDDQ-------------K-QSNNSRPKIVWFKPTDKKVPLIAIPTEQVPKDF
tr|A0A4P9ZBD2|A0A4P9ZBD2_9ASCO/1-1188 ---AN--DKRHG----------KEPL-VQTPKAPKIVWFKPIDKRVPLIAIPTEQAPRDF
tr|A0A1A0H5I6|A0A1A0H5I6_9ASCO/1-1194 ---AN--DKRSG----------KESS-VQTPKAPKIVWFKPTDKRVPLIAIPTEQAPRDF
sp|Q5AK62|SSD1_CANAL/1-1274           ---AR--DKKNG----------KEST-VQNPKAPKIVWFKPTDKKVPLIAIPTEQAPKDF
tr|A0A1E3NPD2|A0A1E3NPD2_9ASCO/1-1087 ---EK--DNDSDK-------KSSNHD-NDNRPKPKIVWFKPIDKKVPLIAIPTEQAPKDF
tr|Q6BH95|Q6BH95_DEBHA/1-1293         ---AK--DKKYG----------KEPS-IQQPKAPKIVWFKPTDKKVPLIAIPTEQAPKDF
tr|A3LNR8|A3LNR8_PICST/1-1251         ---AL--DKKSG----------KESS-VQTPKSPKIVWFKPTDKKVPLIAIPTEQAPRDF
tr|A0A1E4T168|A0A1E4T168_9ASCO/1-1193 ---NK--SKDDT-------------K--VNTYRPKIVWFKPTDKKVPLIAIPTEQAPKDF
tr|M3JW26|M3JW26_CANMX/1-1280         ---AR--DKKNG----------NESS-VPTPKAPKIVWFKPTDKKVPLIAIPTEQAPKDF
tr|A0A421JQ80|A0A421JQ80_9ASCO/1-1286 ---AR--DKKSG----------KESS-VHTPKSPKIVWFKPTDKKVPLIAIPTEQAPRDF
tr|A0A448YNY1|A0A448YNY1_BRENA/1-1285 ---GK--DNNNG-----------N-S-NYSHSRPKIVWFKPTDKKVPLIAIPTEQAPRDF
tr|A5DID9|A5DID9_PICGU/1-1258         ---AR--DKRDG----------KESS-VQTPRVPKIVWFKPTDKKVPLIAIPTEQAPKDF
tr|G8B6J2|G8B6J2_CANPC/1-1281         ---AR--DKKSG----------NEPS-VQTPKSPKIVWFKPTDKKVPLIAIPTEQAPSDF
tr|A0A0L0NYI1|A0A0L0NYI1_CANAR/1-1246 ---AI--DKKTG----------KEPS-VQTPKAPKIVWFKPTDKRVPLIAIPTEQAPKDF
tr|A0A1E4RL03|A0A1E4RL03_9ASCO/1-1340 ---AK--DKKSG----------KESS-VHTPKAPKIVWFKPTDKKVPLIAIPTEQAPKDF
tr|A0A1E4SH28|A0A1E4SH28_9ASCO/1-1264 ---AK--DKKSG----------RESS-VQTPKAPKIVWFKPTDKKVPLIAIPTDQAPKDF
tr|A0A1E4U015|A0A1E4U015_PACTA/1-1378 NSRED--DKDAE--------VMTN-S-NGKHKRPKIVWFKPTDKKVPLIAIPTEQAPKNF
tr|A0A2V1AV44|A0A2V1AV44_9ASCO/1-1211 ---AI--DKKSG----------KEPS-VQTPKAPKIVWFKPTDKRVPLIAIPTEQAPKDF
tr|G8YUH9|G8YUH9_PICSO/1-1272         ---AK--DKKNG----------KESS-FQEPKAPKIVWFKPIDKKVPLIAIPTEQAPKDF
tr|A0A371C3I8|A0A371C3I8_YARLL/1-1212 E------GGHNNN---------NNNQ-HQEPPRPKIVWFKPTDKRVPLIAIPTEQAPKDF
tr|A0A2P7YQU3|A0A2P7YQU3_9ASCO/1-1184 ---AI--DKKSG----------KEPS-VQTPKAPKIVWFKPTDKRVPLIAIPTEQAPKDF
tr|A0A0J9X5T2|A0A0J9X5T2_GEOCN/1-1202 ERKD---RG-------------EGPS-RPYQDKPKIVWFKPTDKRVPLIAIPTDQAPSDF
tr|A0A5E8B0Y1|A0A5E8B0Y1_9ASCO/1-1329 ERKE---RGNNNNN-----NHYENNH-HHHVNKPKIVWFKPTDKRVPLIAIPTEQAPKDF
tr|A0A1E5R8W0|A0A1E5R8W0_9ASCO/1-1229 ----N--DSNN-Q---------NGS--SMANKKPKIIWFKPTDKKVPLVAIPTEQAPEDF
tr|A0A1B7TCV0|A0A1B7TCV0_9ASCO/1-1253 ---NN--NNNNNN---------NSDT-PHFNKKPKIIWFKPTDKKVPLVAIPTEQAPEDF
tr|A0A1E5RXP5|A0A1E5RXP5_HANUV/1-1243 ---SN--ESNNSQ---------NGNP-NNVNKKPKIIWFKPTDKKVPLVAIPTEQAPEDF
tr|A0A060T1G8|A0A060T1G8_BLAAD/1-1212 ERRE---KGQ------------PPSP-EKPIDRPKIVWFKPTDKRVPLIAIPTEQAPDDF
tr|A0A1E3PZJ4|A0A1E3PZJ4_LIPST/1-1295 DRRER-SDGH----------E------SHRTDKPKIVWFKPTDKRVPLIAIPTEQAPRDF
tr|A5E347|A5E347_LODEL/1-1404         ---AR--DRKSG----------NEPS-VQTPKAPKIVWFKPTDKKVPLIAIPTEQAPRDF
tr|A0A167EJ91|A0A167EJ91_9ASCO/1-1315 EKKDH-HRSN------------TNSN-EAEFNKPKIVWFKPTDKRVPLIAIPTEQAPKDF
tr|A0A061BI84|A0A061BI84_CYBFA/1-1295 ----K--EQQ------------------HPPQRPKIVWFKPTDKKVPLIAIPTEQAPRDF
tr|A0A0J9X340|A0A0J9X340_GEOCN/1-1109 ERKEKFPQKQ------------QQQE-STPVNRPKIVWFKPTDKRVPLIAIPTEQAPPDF
tr|A0A5J5EUE3|A0A5J5EUE3_9PEZI/1-1449 ERAAR--EG--HNA--------RPHQ-DRQQEKPKIVWFKPTDKRVPLIAIPTEQAPRDF
tr|W3X2I1|W3X2I1_PESFW/1-1356         ERAAR--DG--G----------RPQEHSRQQDKPKIVWFKPTDKRVPLIAIPTEQAPRDF
tr|A0A1L9SRB9|A0A1L9SRB9_9EURO/1-1377 ERMAR--DG--GHS--------RPQQ-DRQQDKPKIVWFKPTDKRVPLIAIPTEQAPRDF
tr|A0A0U1LP43|A0A0U1LP43_TALIS/1-1347 ERAAR--DG--GHG--------R-QS-DRHQDKPKIVWFKPTDKRVPLIAIPTEQAPRDF
tr|A0A1Y2W5X8|A0A1Y2W5X8_9PEZI/1-1347 ERAAR--DG--G----------RNHD-SRQQDKPKIVWFKPTDKRVPLIAIPTEQAPRDF
tr|A0A4Q4YBZ6|A0A4Q4YBZ6_9PEZI/1-1359 ERAAR--DG--G----------RSHE-NKQQEKPKIVWFKPTDKRVPLIAIPTEQAPRDF
tr|A0A165JPD3|A0A165JPD3_XYLHT/1-1395 ERQAR--EG--S-G--------RSAP-DRHQEKPKIVWFKPTDKRVPLIAIPTEQAPRDF
tr|A0A3N4HJU3|A0A3N4HJU3_ASCIM/1-1326 ERQAR--EG--ANS--------RPQQ-DRQQDKPKIVWFKPTDKRVPLIAIPTEQAPRDF
tr|C4JTU8|C4JTU8_UNCRE/1-1295         ERQAR--DG--GHS--------RPQQ-ERHQDKPKIVWFKPTDKRVPLIAIPTEQAPRDF
tr|J3K9D1|J3K9D1_COCIM/1-1381         ERQAR--DG--GHS--------RPQQ-ERQQDKPKIVWFKPTDKRVPLIAIPTEQAPRDF
tr|A0A162IL72|A0A162IL72_9EURO/1-1430 ERQAR--EGASGNR--------RHQQQESQMEKPKIVWFKPTDKRVPLIAIPTEQAPADF
tr|A0A1L9UQA1|A0A1L9UQA1_ASPBC/1-1370 ERLAR--DG--GHG--------RQQQ-ERQQDKPKIVWFKPTDKRVPLIAIPTEQAPRDF
tr|A0A423XH12|A0A423XH12_9PEZI/1-1350 ERAAR--DG--G----------RHQD-SRQQEKPKIVWFKPTDKRVPLIAIPTEQAPRDF
tr|A0A447C1C6|A0A447C1C6_9PEZI/1-1369 ERAAR--DG--SNS--------RHHD-NRAQEKPKIVWFKPTDKRVPLIAIPTEQAPRDF
tr|J3P037|J3P037_GAGT3/1-1339         ERAAR--DG--G----------RHQD-SRHQEKPKIVWFKPTDKRVPLIAIPTEQAPRDF
tr|A0A1Y2EI16|A0A1Y2EI16_9PEZI/1-1343 ERAAR--DG--G----------RQQD-SRQQDKPKIVWFKPTDKRVPLIAIPTEQAPRDF
tr|A0A507ATD7|A0A507ATD7_9PEZI/1-1346 ERAAR--DG--G-S--------RHQD-SRQQEKPKIVWFKPTDKRVPLIAIPTEQAPRDF
tr|A0A553HNK2|A0A553HNK2_9PEZI/1-1344 ERAAR--DG--G----------RAHD-HRQQDKPKIVWFKPTDKRVPLIAIPTEQAPRDF

sp|P24276|SSD1_YEAST/1-1250           VENADKYSEKLFVASIKRWPITSLHPFGILVSELGDIHDPDTEIDSILRDNNFLSNEYL-
tr|G8ZVB9|G8ZVB9_TORDC/1-1257         VENADKYADKLFVASIKRWPITSLHPFGILVSELGEISDPNTEIDSILRDSNFLSNEYL-
tr|A0A1G4JD13|A0A1G4JD13_9SACH/1-1226 VENSEKYANKLFVASIKRWPITSLHPFGTLVSQLGEINEPETEVDAILRDNNFLSDEYL-
tr|A0A1G4MFK9|A0A1G4MFK9_LACFM/1-1220 VENADKYADKLFVASIKRWPITSLHPFGTLISQLGTINDPDTEIDAILRDNNFLSDEYL-
tr|H2AV93|H2AV93_KAZAF/1-1217         VENADKYADKLFVASIKRWPITSLHPFGILVSELGEINDPNTEIDSILRDNNFLSNEYS-
tr|J7RSX7|J7RSX7_KAZNA/1-1297         VENADKYSDRLFVASIKRWPITSLHPFGILVSELGEINDPNTEIDSILRDNNFLSNEYL-
tr|A0A1G4KFW0|A0A1G4KFW0_9SACH/1-1226 VENADKYSSKLFVASIKRWPITSLHPFGTLVSQLGEINEPETEIDAILRDNNFLSDEYL-
tr|G0W8F4|G0W8F4_NAUDC/1-1260         VENADKYSDKLFVASIKRWPITSLHPFGILVSELGEINDPNTEIDSILRDNNFLSNEYL-
tr|G0VGX0|G0VGX0_NAUCC/1-1245         VENADKYADRLFVASIKRWPITSLHPFGVLVSELGEINDPNTEIDSILRDNNFLSNEYL-
tr|Q75F00|Q75F00_ASHGO/1-1220         VENADKYLDKMFVASIKRWPITSLHPFGTLVSQLGEINDPSSEIDAILRDNNFLLDEYL-
tr|C5DM61|C5DM61_LACTC/1-1225         VENADKYSNKLFVASIKRWPITSLHPFGTLVSQLGEINEPETEIDAILRDNNFLSDEYL-
tr|A0A1G4KMC7|A0A1G4KMC7_9SACH/1-1260 VENTDKYSNKLFVASIKRWPITSLHPFGTLVSQLGEINEPETEIDAILRDNNFLSDEYL-
tr|Q6FSE0|Q6FSE0_CANGA/1-1324         VENADKYTDRLFVASIKRWPITSLHPFGILVSELGEINDPNTEIDSILRDNNFLSNEYS-
tr|I2GVD4|I2GVD4_TETBL/1-1313         VENAEKYSDTLFVASIKRWPITSLHPFGILVSELGLINDPNVEIDSILRDNNFLSNEYQ-
tr|A7TFS3|A7TFS3_VANPO/1-1253         VENADKYTDKLFVAALKRWPITSLHPFGIIVSELGNINDPETQMLSILRDKNFLSNEYI-
tr|A0A0C7MV35|A0A0C7MV35_9SACH/1-1254 VESADKYSNKLFVASIKRWPITSLHPFGTLVSQLGEINEPETEIDAILRDNNFLSDEYL-
tr|C5E0Z7|C5E0Z7_ZYGRC/1-1273         VENADKYADKLFVASIKRWPITSLHPFGVLVSELGEINDPNTEIDSILRDNNFLSNEYQ-
tr|A0A1G4JA68|A0A1G4JA68_9SACH/1-1233 VENSESYANKLFVASIKRWPITSLHPFGTLISQLGVINDRDTEIDAILRDNNFLSDEYL-
tr|A0A1X7R5I0|A0A1X7R5I0_9SACH/1-1348 VENASAYADKQFVASIKRWPITSLHPFGILVSELGEINDPNTDIDAILRDNNFLSNEYL-
tr|G8JRB6|G8JRB6_ERECY/1-1241         VENAERYTDKMFVASIKRWPITSLHPFGTLVSQLGELNDPTAEIDAILRDNNFLSDEYL-
tr|W0T9I6|W0T9I6_KLUMD/1-1179         VENADKYQNKVFVASIKRWPITSLHPFGTLVSQLGELNDPKTEIDAILRDNNFLSDEYL-
tr|Q6CTR8|Q6CTR8_KLULA/1-1177         VENADKYLNKVFVASIKRWPITSLHPFGTLVSQLGDVNDPKTEIDSILRDNNFLSDEYL-
tr|G8BSK0|G8BSK0_TETPH/1-1287         VDNSDKYADKLFVASIKRWPITSLHPFGILISELGDINDPDIEINSILRDNNFSVNEYA-
tr|G8BTK5|G8BTK5_TETPH/1-1219         VENAENYNDTLFVAALKRWPITSLHPFGVIITELGVLSDPNIEIESILKDKNFLSNEYL-
tr|A0A109UY01|A0A109UY01_9SACH/1-1212 VENSENYTNKTFVASIKRWPITSLHPFGTLVSQLGEINDPATEIDSILRDNNFLLDEYP-
tr|A0A1E3NW52|A0A1E3NW52_WICAA/1-1271 VENHEKYSDKLFVASIKRWPITSLHPFGTLVSELGPMNDSNTEVDAILRDNNFLCEEYL-
tr|K0KRT8|K0KRT8_WICCF/1-1328         VENHDVYSNKLFVASIKRWPITSLHPFGTLVSELGPMNDPQTEVDAILRDNNFLCEEYL-
tr|A0A1D2VLF2|A0A1D2VLF2_9ASCO/1-1448 VPNHEKYSEKLFVASIKRWPITSLHPFGTLVSQLGSIDDPRTEIKSILRDNNFLCDEFP-
tr|I2H180|I2H180_TETBL/1-1313         IQNNAKYENKLFIASIKRWPITSLHPFGILIAELGKIDDPNIEIDSIFRDNNFPGNEYS-
tr|A0A1L0B7B6|A0A1L0B7B6_9ASCO/1-1206 VDKHEKYADQLFIASIKRWPITSLHPFGTLVTKLGPIDDPNIEVDSILRDNNFLCDEYP-
tr|A0A376BAV1|A0A376BAV1_9ASCO/1-1331 VDNAEKYANKLFVAGIKRWPITSLHPFGTLVTQLGEINDPETEVEAILKDNNFLCDEYL-
tr|A0A1B2JB87|A0A1B2JB87_PICPA/1-1191 VDNHDNYVEKLFVASIKRWPITSLHPFGTLIAELGNMNDDNTEVDAILRDNNFLCDEY--
tr|C4Y0S0|C4Y0S0_CLAL4/1-1179         VENHEKYSDSLFIASIKRWPITSLHPFGTLVCKLGKIDDPAIEVDAILRDNNFSCDEYP-
tr|W6MPH8|W6MPH8_9ASCO/1-1264         IENEKKYSNQLFVGLIKRWPISSLHPFGNLVSQIGAMNEVETEISAILCDNNFMSDEYS-
tr|A0A4T0WYX2|A0A4T0WYX2_9ASCO/1-1220 VENHEKYANQTFIASIKRWPITSLHPFGTLIARLGATDDKSVEVESILRDNNFMCDEYI-
tr|A0A4P6XIK7|A0A4P6XIK7_9ASCO/1-1192 VDNHEKYADQLFIASIKRWPITSLHPFGTLVTRLGRIDDPAVEVDSILRDNNFLADEYP-
tr|A0A512U8A1|A0A512U8A1_9ASCO/1-1199 VDNHEKYSDQLFIASIKRWPITSLHPFGTLVTRLGTIDDSSVEVDSILRDNNFLADEYP-
tr|A0A1E5R1J8|A0A1E5R1J8_9ASCO/1-1342 VTNSENYANKLFIASIKRWPITSLHPFGTLVEQLGEINESATEVEAILKNNNFESNEYL-
tr|C5MJ33|C5MJ33_CANTT/1-1288         VENHEKYADQLFVASIKRWPITSLHPFGTLVSKLGPIDSSETEIDSILRDNNFLCDEYP-
tr|A0A1E3QST6|A0A1E3QST6_9ASCO/1-1254 VENHEAYLNKLFVASIKRWPITSLHPFGTLISQLGDIDASETDIESILRDNNFLCDEYP-
tr|A0A099NY57|A0A099NY57_PICKU/1-1221 VENHEKYANQTFIASIKRWPITSLHPFGTLVSRLGATDDKSVEVESILRDNNFMCDEYL-
tr|W1QFQ5|W1QFQ5_OGAPD/1-1263         VQNHEKYADQVFIASIKRWPITSLHPFGTLVAQLGPMNDPEVEIDSILRDNNFLCDEYP-
tr|A0A4P9ZBD2|A0A4P9ZBD2_9ASCO/1-1188 VENHESYLDTLFVASIKRWPITSLHPFGTLVSKLGKIDEPDIDIESILSDNNFLADEYA-
tr|A0A1A0H5I6|A0A1A0H5I6_9ASCO/1-1194 VENHENYADQLFIASIKRWPITSLHPFGTLVSRLGRIDDPAVEVDSILRDNNFLADEYP-
sp|Q5AK62|SSD1_CANAL/1-1274           VENHEKYADRLFVASIKRWPITSLHPFGTLVSNLGPIDSPETEIDSILRDNNFLCDEYP-
tr|A0A1E3NPD2|A0A1E3NPD2_9ASCO/1-1087 VENHDKYANQTFIASIKRWPITSLHPFGTLVARLGATDDAAVEVESILRDNNFMCDEYI-
tr|Q6BH95|Q6BH95_DEBHA/1-1293         VENHERYADQLFVASIKRWPITSLHPFGTLVSKLAKIDDPETEINSILRDNNFLCDEYP-
tr|A3LNR8|A3LNR8_PICST/1-1251         VENHEKYANRLFVASIKRWPITSLHPFGTLVSRLGKIEDPNTEIDSILRDNNFLCDEYP-
tr|A0A1E4T168|A0A1E4T168_9ASCO/1-1193 IQNHEKYMNQVFIASIKRWPITSLHPFGTLVSQLGTMNEPEIEVDSILRDNNFLCDEYP-
tr|M3JW26|M3JW26_CANMX/1-1280         VENHEKYADQLFVASIKRWPITSLHPFGTLVSKLGPIDSSETEIDSILRDNNFLCDEYP-
tr|A0A421JQ80|A0A421JQ80_9ASCO/1-1286 VENHEQYADQLFVASIKRWPITSLHPFGTLVSKLGKIEDPSTEIDSILRDNNFLCDEYP-
tr|A0A448YNY1|A0A448YNY1_BRENA/1-1285 VENHESYGDQIFVASIKRWPITSLHPFGTLVSQLGSIDDPQVEVTSILRDNNFQGDEYP-
tr|A5DID9|A5DID9_PICGU/1-1258         VENHEKYANELFVSSIKRWPITSLHPFGTLISKLGPINDPATEIDSILRESNFLCEEYP-
tr|G8B6J2|G8B6J2_CANPC/1-1281         VSNHEKYADQLFVASIKRWPITSLHPFGTLISKLGKIDSPEIEVDSILRDNNFLCDEYP-
tr|A0A0L0NYI1|A0A0L0NYI1_CANAR/1-1246 VENHEKYADQVFIALIKRWPITSLHPFGTLVSKLGKYDDPQVEIDSILRDNNFT-DEYY-
tr|A0A1E4RL03|A0A1E4RL03_9ASCO/1-1340 VENHEKYSDQLFVASIKRWPITSLHPFGTLVSKLGKIEDSSTEIDSILRDNNFLCDEYP-
tr|A0A1E4SH28|A0A1E4SH28_9ASCO/1-1264 VENHERYADQLFVASIKRWPITSLHPFGTLVSKLGKIEDASTEIDSILRDNNFLCDEYP-
tr|A0A1E4U015|A0A1E4U015_PACTA/1-1378 VEKHEKYANKLFVASIKRWPITSLHPFGTLISQLGPMDSATVEIDAILRDNNFLCDEYPI
tr|A0A2V1AV44|A0A2V1AV44_9ASCO/1-1211 VENHEKYADQMFVASIKRWPITSLHPFGTLVDKLGKVDDAGVEIDAIFRDNNFSCDEYP-
tr|G8YUH9|G8YUH9_PICSO/1-1272         VENHEHYADQLFLASIKRWPITSLHPFGTLISQLGKINEPETEILSILRDNNFSCDEYP-
tr|A0A371C3I8|A0A371C3I8_YARLL/1-1212 VENHESYANTLFAASIKRWPITSLHPFGTLVEEIGDANDDEIQIEAILRDNNFTADVFP-
tr|A0A2P7YQU3|A0A2P7YQU3_9ASCO/1-1184 VDNHEAYADQLFVASIKRWPITSLHPFGTLGDKLGCIDDPQVGIDAIFSDNNFLCSEYP-
tr|A0A0J9X5T2|A0A0J9X5T2_GEOCN/1-1202 VENHESYVDKIFTASIKRWPITSLHPFGTMGSLLGAAGDEDIEIEALLRDNNFPADIFS-
tr|A0A5E8B0Y1|A0A5E8B0Y1_9ASCO/1-1329 VENHENYSDKIFVASIKRWPITSLHPFGTLVEMLGSGEDFNIEIEAILRDNNFTANVFP-
tr|A0A1E5R8W0|A0A1E5R8W0_9ASCO/1-1229 IDNPGKYSNYMYMASIKRWPITSLHPFGTLVGPVGEVDDPQTNVECILKNNNFQSDEYL-
tr|A0A1B7TCV0|A0A1B7TCV0_9ASCO/1-1253 IDNPGKYMNQMYMASIKRWPITSLHPFGTLVGSVGETNDPNTNVECILKNNNFQSDEYL-
tr|A0A1E5RXP5|A0A1E5RXP5_HANUV/1-1243 IDNPGKYTKYMYMASIKRWPITSLHPFGTLVGPVGEIENPQTNVECILKNNNFQSDEYL-
tr|A0A060T1G8|A0A060T1G8_BLAAD/1-1212 VENHEQYADKIFVASIKRWPITSLHPFGTLVEELGPADNLDIEVEAILRDNNFTADVFP-
tr|A0A1E3PZJ4|A0A1E3PZJ4_LIPST/1-1295 VENHEKYANTLFVASIKRWPITSLHPFGMLIESLGTVGDHNVEINAILRDNSFMNDSFS-
tr|A5E347|A5E347_LODEL/1-1404         VENHEKYADQLFVASIKRWPITSLHPFGTLVNRLGKVESSETEIDSILRDNNFLCDEYP-
tr|A0A167EJ91|A0A167EJ91_9ASCO/1-1315 VERHEHYANRTFVASIKRWPITSLHPFGTLVEELGQSDSTDIQLEAILRDNNFSSQKFS-
tr|A0A061BI84|A0A061BI84_CYBFA/1-1295 VENCDHYANKLFVASIKRWPITSLHPFGTLISELGIMNDSKIEVDAILRDNNFLCEEYL-
tr|A0A0J9X340|A0A0J9X340_GEOCN/1-1109 VENSEKYLTQIFVASIKRWPETSLHPFGNIVDRLGSSEDDNTRIEAMLRDNNFGPSEFP-
tr|A0A5J5EUE3|A0A5J5EUE3_9PEZI/1-1449 VENHQAYANRIFVACIKRWPITSLHPFGTLVEQLGEMGDIKVETDALLRDNNFGPDEFS-
tr|W3X2I1|W3X2I1_PESFW/1-1356         VEKHQDYADRIFVACIKRWPITSLHPFGTLVEQLGKMGDLKVETDALLRDNNFSSDEFS-
tr|A0A1L9SRB9|A0A1L9SRB9_9EURO/1-1377 VEKHQDYANRIFVACIKRWPITSLHPFGTLVEQLGEMGDLKVETDALLRDNNFASDEFS-
tr|A0A0U1LP43|A0A0U1LP43_TALIS/1-1347 VEKHQEYANRIFVACIKRWPITSLHPFGTLVEQLGEMGDLKVETDALLRDNNFAADEFS-
tr|A0A1Y2W5X8|A0A1Y2W5X8_9PEZI/1-1347 VEKHQDYADRIFVACIKRWPITSLHPFGTLVEQLGKMGDLKVETDALLRDNNFSSDEFS-
tr|A0A4Q4YBZ6|A0A4Q4YBZ6_9PEZI/1-1359 VEKHQEYADRIFVACIKRWPITSLHPFGTLVEQLGKMGDLKVETDALLRDNNFSSDEFS-
tr|A0A165JPD3|A0A165JPD3_XYLHT/1-1395 VEKHQEYANRIFVACIKRWPITSLHPFGTLVEQLGEMGNLKVETDALLRDNNFGPDEFA-
tr|A0A3N4HJU3|A0A3N4HJU3_ASCIM/1-1326 VENHQAYQNKIFVACIKRWPITSLHPFGTLVEQLGEMGEVKIETDAVLRDNNFGPDEFA-
tr|C4JTU8|C4JTU8_UNCRE/1-1295         VEKHQDYANNIFVAAIKRWPITSLHPFGTLVEQLGSMGDLNVETDALLRDNNFASDEFS-
tr|J3K9D1|J3K9D1_COCIM/1-1381         VEKHQDYANNIFVAAIKRWPITSLHPFGTLVEQLGTMGDLNVETDALLRDNNFASDEFS-
tr|A0A162IL72|A0A162IL72_9EURO/1-1430 VVNHKEYANSIFVASIKRWPITSLHPFGTLIERLGTMGDLKVETDALLRDNNFANDEFA-
tr|A0A1L9UQA1|A0A1L9UQA1_ASPBC/1-1370 VEKHQEYANRIFVACIKRWPITSLHPFGTLVEQLGEMGDLKVETEALLRDNNFGSDEFS-
tr|A0A423XH12|A0A423XH12_9PEZI/1-1350 VEKHQDYADRIFVACIKRWPITSLHPFGTLVEQLGRMGDLKVETDALLRDNNFSSDEFS-
tr|A0A447C1C6|A0A447C1C6_9PEZI/1-1369 VEKHQDYADQIFVACIKRWPITSLHPFGTLVEKLGKMGDLKVETDALLRDNNFSSDEFS-
tr|J3P037|J3P037_GAGT3/1-1339         VEKHQDYADRIFVACIKRWPITSLHPFGTLVEQLGKMGDLKVETDALLRDNNFASDEFS-
tr|A0A1Y2EI16|A0A1Y2EI16_9PEZI/1-1343 VEKHQDYADRIFVACIKRWPITSLHPFGTLVEQLGRMGDLKVETDALLRDNNFSSDEFS-
tr|A0A507ATD7|A0A507ATD7_9PEZI/1-1346 VEKHQDYADRIFVACIKRWPITSLHPFGTLVEQLGRMGDLKVETDALLRDNNFSSDEFS-
tr|A0A553HNK2|A0A553HNK2_9PEZI/1-1344 VEKHQDYADRIFVACIKRWPITSLHPFGTLVEQLGKMGDLKVETDALLRDNNFSSDEFA-

sp|P24276|SSD1_YEAST/1-1250           -DQKNPQKE---------------------------------KPSFQ---PLPLTAE---
tr|G8ZVB9|G8ZVB9_TORDC/1-1257         -DPKDPKSE---------------------------------KSTFH---SLPIAQE---
tr|A0A1G4JD13|A0A1G4JD13_9SACH/1-1226 -DPQDRSKE---------------------------------RTTFQ---PIALSED---
tr|A0A1G4MFK9|A0A1G4MFK9_LACFM/1-1220 -DPQDRSKE---------------------------------RSSFQ---PLEISEQ---
tr|H2AV93|H2AV93_KAZAF/1-1217         -DPRDPRRE---------------------------------KSNLQ---AIPISSE---
tr|J7RSX7|J7RSX7_KAZNA/1-1297         -DPRDPTHE---------------------------------KATYQ---PFPISEE---
tr|A0A1G4KFW0|A0A1G4KFW0_9SACH/1-1226 -DPQDRSKE---------------------------------RTTFQ---PSPLSEE---
tr|G0W8F4|G0W8F4_NAUDC/1-1260         -DNKDPTKE---------------------------------KAMFQ---ALPIPEN---
tr|G0VGX0|G0VGX0_NAUCC/1-1245         -DMKDPTKE---------------------------------KAIFQ---ALTISEE---
tr|Q75F00|Q75F00_ASHGO/1-1220         -DPHDRTRE---------------------------------RDTFK---PVEVPLS---
tr|C5DM61|C5DM61_LACTC/1-1225         -DPHDRSKE---------------------------------RSTFQ---PTPLSEE---
tr|A0A1G4KMC7|A0A1G4KMC7_9SACH/1-1260 -DPQDRSRE---------------------------------RTTFQ---PNALSED---
tr|Q6FSE0|Q6FSE0_CANGA/1-1324         -DPKDPSKE---------------------------------KTTFH---PLEVSDS---
tr|I2GVD4|I2GVD4_TETBL/1-1313         -DPNNPSQE---------------------------------RSTLY---ALPLTDE---
tr|A7TFS3|A7TFS3_VANPO/1-1253         -DPKNPSQE---------------------------------RSTFQ---ANKIQPD---
tr|A0A0C7MV35|A0A0C7MV35_9SACH/1-1254 -DPQDRSKE---------------------------------RTTFQ---PSSLSEE---
tr|C5E0Z7|C5E0Z7_ZYGRC/1-1273         -DAKDPTLE---------------------------------KSVFQ---ALPIPQE---
tr|A0A1G4JA68|A0A1G4JA68_9SACH/1-1233 -DPVDKTKE---------------------------------RDIYQ---PLQLSSE---
tr|A0A1X7R5I0|A0A1X7R5I0_9SACH/1-1348 -DSKDPTKE---------------------------------RNIFQ---ANLVAPE---
tr|G8JRB6|G8JRB6_ERECY/1-1241         -DPQNRTKE---------------------------------RDTFK---PVELSAT---
tr|W0T9I6|W0T9I6_KLUMD/1-1179         -DPRDRTKE---------------------------------RDSFQ---PVILSQE---
tr|Q6CTR8|Q6CTR8_KLULA/1-1177         -DPQDRTKE---------------------------------RDSFA---PVLLSEE---
tr|G8BSK0|G8BSK0_TETPH/1-1287         -DPKNQLME---------------------------------KPSFE---TIPLTED---
tr|G8BTK5|G8BTK5_TETPH/1-1219         -DANDKTKE---------------------------------RSNFK---PLEIKNE---
tr|A0A109UY01|A0A109UY01_9SACH/1-1212 -EHGDYTKD---------------------------------KELYS---PKVLSAE---
tr|A0A1E3NW52|A0A1E3NW52_WICAA/1-1271 --DVETGEER--------------------------------EDF-----EINDVDF---
tr|K0KRT8|K0KRT8_WICCF/1-1328         --D-ENGVER--------------------------------EDF-----EINEIDY---
tr|A0A1D2VLF2|A0A1D2VLF2_9ASCO/1-1448 ---DVGERSGPK-----------------------D------LVLFN---DLPKLED---
tr|I2H180|I2H180_TETBL/1-1313         -DQRNTVKE---------------------------------KPILL---AKSISKE---
tr|A0A1L0B7B6|A0A1L0B7B6_9ASCO/1-1206 --ANPDADDTYL------------------------------ASFFG---PIPNVAV---
tr|A0A376BAV1|A0A376BAV1_9ASCO/1-1331 -DPVNRAVE---------------------------------KSTFR---ATPLSEE---
tr|A0A1B2JB87|A0A1B2JB87_PICPA/1-1191 -----DNPD----------------------------------EFVS---DITSTVN---
tr|C4Y0S0|C4Y0S0_CLAL4/1-1179         --NENDFAEDYM------------------------------TSFFG---PLPSIEA---
tr|W6MPH8|W6MPH8_9ASCO/1-1264         ----EGNPEKA-------------------------------ALYLK---DIPDPAS---
tr|A0A4T0WYX2|A0A4T0WYX2_9ASCO/1-1220 -----DGEE----------------------------------KYML---DFPSTEY---
tr|A0A4P6XIK7|A0A4P6XIK7_9ASCO/1-1192 --SDNELDDSYS------------------------------SAFYD---PLPDMNV---
tr|A0A512U8A1|A0A512U8A1_9ASCO/1-1199 --SENEPDEVYS------------------------------SSFYD---ALPDVDV---
tr|A0A1E5R1J8|A0A1E5R1J8_9ASCO/1-1342 -DPQNRSRE---------------------------------KPIFK---PYPFQSD---
tr|C5MJ33|C5MJ33_CANTT/1-1288         ---DDNDDEATI------------------------------AANIY---DLPSIEP---
tr|A0A1E3QST6|A0A1E3QST6_9ASCO/1-1254 --EDSLGAEK--------------------------------YNYVEDLPSIKDID----
tr|A0A099NY57|A0A099NY57_PICKU/1-1221 -----DGEE----------------------------------KYML---DFPTSDY---
tr|W1QFQ5|W1QFQ5_OGAPD/1-1263         -----EDED----------------------------------KYVA---ELPDVTA---
tr|A0A4P9ZBD2|A0A4P9ZBD2_9ASCO/1-1188 --GEEGLGSDYL------------------------------TSTFG---VIPDLQS---
tr|A0A1A0H5I6|A0A1A0H5I6_9ASCO/1-1194 --SENSRDDGYS------------------------------SSFHD---SLPNVEQ---
sp|Q5AK62|SSD1_CANAL/1-1274           ---DDDNDD-IV------------------------------SVNAY---DLPSIEP---
tr|A0A1E3NPD2|A0A1E3NPD2_9ASCO/1-1087 -----DGQE----------------------------------KYMM---DFPNTDY---
tr|Q6BH95|Q6BH95_DEBHA/1-1293         ---EDDDNG-II------------------------------SSFIN---DFSSIES---
tr|A3LNR8|A3LNR8_PICST/1-1251         ---DDYSDP---------------------------------SSNVY---DLPSTEA---
tr|A0A1E4T168|A0A1E4T168_9ASCO/1-1193 -----DDDE----------------------------------KYLS---DIPDIKS---
tr|M3JW26|M3JW26_CANMX/1-1280         ---DDNDEN-ET------------------------------TANVY---DLPAVDV---
tr|A0A421JQ80|A0A421JQ80_9ASCO/1-1286 ---EEEDRGETEEP----------------------------PVNIY---DLPLADS---
tr|A0A448YNY1|A0A448YNY1_BRENA/1-1285 ----EKPAE----------------------------------RYLS---DLPSVEE---
tr|A5DID9|A5DID9_PICGU/1-1258         --PASEQDD-PS------------------------------RGLLS---DIPDAEP---
tr|G8B6J2|G8B6J2_CANPC/1-1281         ---DDNHDDEEL-------------------------------LGTF---DIPSVES---
tr|A0A0L0NYI1|A0A0L0NYI1_CANAR/1-1246 --SGLDGDDGLV------------------------------KSLIA---SLPSVES---
tr|A0A1E4RL03|A0A1E4RL03_9ASCO/1-1340 --VDDDADNEVI------------------------------ASYVR---DLPLIEP---
tr|A0A1E4SH28|A0A1E4SH28_9ASCO/1-1264 ---DD-DIT---------------------------------STNTY---DIPSIDP---
tr|A0A1E4U015|A0A1E4U015_PACTA/1-1378 EGSAKEETEN--------------------------------IKLFN---DLPHIQE---
tr|A0A2V1AV44|A0A2V1AV44_9ASCO/1-1211 --SSLDGDDGYL------------------------------QSLLN---SVPSVET---
tr|G8YUH9|G8YUH9_PICSO/1-1272         ---EETDAESSW------------------------------NPYLS---DIPDVEI---
tr|A0A371C3I8|A0A371C3I8_YARLL/1-1212 ------------------------------------------DSALR---AVPEETA---
tr|A0A2P7YQU3|A0A2P7YQU3_9ASCO/1-1184 --I---GDEGYV------------------------------KSLLS---SVPSVET---
tr|A0A0J9X5T2|A0A0J9X5T2_GEOCN/1-1202 ------------------------------------------EQVLS---SVPQSTS---
tr|A0A5E8B0Y1|A0A5E8B0Y1_9ASCO/1-1329 ------------------------------------------EQVVS---SLPPPED---
tr|A0A1E5R8W0|A0A1E5R8W0_9ASCO/1-1229 -DPNDSSKE---------------------------------RKNLN---GLXVDEX---
tr|A0A1B7TCV0|A0A1B7TCV0_9ASCO/1-1253 -DPNDKSKE---------------------------------RKNFV---ALPIDPN---
tr|A0A1E5RXP5|A0A1E5RXP5_HANUV/1-1243 -DPNDKKKE---------------------------------RKNFN---SLEIDET---
tr|A0A060T1G8|A0A060T1G8_BLAAD/1-1212 ------------------------------------------ESVKR---AVSTMKD---
tr|A0A1E3PZJ4|A0A1E3PZJ4_LIPST/1-1295 ------------------------------------------DSVLN---SLS-------
tr|A5E347|A5E347_LODEL/1-1404         ---EENEFDTEIEEANKIGNGNKNIENDNEKDNENDSKVATQQTANY---ELPLAEP---
tr|A0A167EJ91|A0A167EJ91_9ASCO/1-1315 ------------------------------------------ESVQK---VIPTVEEQQQ
tr|A0A061BI84|A0A061BI84_CYBFA/1-1295 --N-EEGREK--------------------------------EHF-----ELIDVDM---
tr|A0A0J9X340|A0A0J9X340_GEOCN/1-1109 ------------------------------------------ESVIA---QIPSLDT---
tr|A0A5J5EUE3|A0A5J5EUE3_9PEZI/1-1449 ------------------------------------------DAVLR---NVGFEYW---
tr|W3X2I1|W3X2I1_PESFW/1-1356         ------------------------------------------DAVLR---SVSLQDW---
tr|A0A1L9SRB9|A0A1L9SRB9_9EURO/1-1377 ------------------------------------------DAVLK---SIGWEDW---
tr|A0A0U1LP43|A0A0U1LP43_TALIS/1-1347 ------------------------------------------EAVLK---NVGWEDW---
tr|A0A1Y2W5X8|A0A1Y2W5X8_9PEZI/1-1347 ------------------------------------------EAVLR---SVGLQDW---
tr|A0A4Q4YBZ6|A0A4Q4YBZ6_9PEZI/1-1359 ------------------------------------------DAVLR---SVGLQDW---
tr|A0A165JPD3|A0A165JPD3_XYLHT/1-1395 ------------------------------------------EAVLK---DVGHENW---
tr|A0A3N4HJU3|A0A3N4HJU3_ASCIM/1-1326 ------------------------------------------DAVVR---SVQLDDW---
tr|C4JTU8|C4JTU8_UNCRE/1-1295         ------------------------------------------DAVLK---NVGFENW---
tr|J3K9D1|J3K9D1_COCIM/1-1381         ------------------------------------------DAVLK---NVGFENW---
tr|A0A162IL72|A0A162IL72_9EURO/1-1430 ------------------------------------------ENLLK---EVELNTW---
tr|A0A1L9UQA1|A0A1L9UQA1_ASPBC/1-1370 ------------------------------------------DAVLK---SIGWEDW---
tr|A0A423XH12|A0A423XH12_9PEZI/1-1350 ------------------------------------------EAVLR---SVGLQDW---
tr|A0A447C1C6|A0A447C1C6_9PEZI/1-1369 ------------------------------------------DAVLR---SVNPSDW---
tr|J3P037|J3P037_GAGT3/1-1339         ------------------------------------------DAVLR---SVGLQDW---
tr|A0A1Y2EI16|A0A1Y2EI16_9PEZI/1-1343 ------------------------------------------DAVLR---SVGLQDW---
tr|A0A507ATD7|A0A507ATD7_9PEZI/1-1346 ------------------------------------------DAVLR---SVGLQDW---
tr|A0A553HNK2|A0A553HNK2_9PEZI/1-1344 ------------------------------------------EAVLR---SVGFQDW---

sp|P24276|SSD1_YEAST/1-1250           ----------SLE--------YRRNFTDTNEY------NIFAISEL-G-WVSEFALHVRN
tr|G8ZVB9|G8ZVB9_TORDC/1-1257         ----------DLE--------SRRQFTDQNTY------DILAITES-A-NYCDFAVHIKN
tr|A0A1G4JD13|A0A1G4JD13_9SACH/1-1226 ----------NLK--------ARKFFE-----------NAVAISET-N-DFSDLALHLQK
tr|A0A1G4MFK9|A0A1G4MFK9_LACFM/1-1220 ----------DLE--------SRRAYE-----------NVTAIAEN-D-SLSDLAIHVKV
tr|H2AV93|H2AV93_KAZAF/1-1217         ----------NYS--------KRRFFTPERGY-----DDVLALTFN-N-SLSDFAIHIKE
tr|J7RSX7|J7RSX7_KAZNA/1-1297         ----------NWA--------KRHRL---INE------NITAVIHN-G-QISEFALHITE
tr|A0A1G4KFW0|A0A1G4KFW0_9SACH/1-1226 ----------NIS--------ARKVFD-----------NVMAIYET-G-ALSDLALHLET
tr|G0W8F4|G0W8F4_NAUDC/1-1260         ----------ELA--------VRTDFTDPSEY------SILAIAEN-D-SLSEFALHVKN
tr|G0VGX0|G0VGX0_NAUCC/1-1245         ----------DLA--------ARKSFTNREQY------NIMAISEK-Q-SLSEFAIHVRN
tr|Q75F00|Q75F00_ASHGO/1-1220         ----------ELA--------QRKFYD-----------GAIAISEN-G-ILSDLAIHVSH
tr|C5DM61|C5DM61_LACTC/1-1225         ----------NIQ--------SRKIFL-----------NTTAVFET-D-SLSDLALHTKV
tr|A0A1G4KMC7|A0A1G4KMC7_9SACH/1-1260 ----------NIK--------ARKVFD-----------NAVAIYET-K-SLSDLALHIDA
tr|Q6FSE0|Q6FSE0_CANGA/1-1324         ----------AVA--------ARKQFDNAHGY------SVLCIEEN-G-SISEFATHLRR
tr|I2GVD4|I2GVD4_TETBL/1-1313         ----------QMA--------SRRDLTNE---------STVAISSN-G-IVSEFAVHIKE
tr|A7TFS3|A7TFS3_VANPO/1-1253         ----------AMK--------KRRKFTSEEDY------DVVAITPD-N-NLSELAFHLRT
tr|A0A0C7MV35|A0A0C7MV35_9SACH/1-1254 ----------NIS--------ARKVFD-----------DAVAVYET-G-SLSDLAIHLRT
tr|C5E0Z7|C5E0Z7_ZYGRC/1-1273         ----------ELA--------TRKRFTEQ----------VVALADR-P-ALSDFAIHIKR
tr|A0A1G4JA68|A0A1G4JA68_9SACH/1-1233 ----------DLE--------SRLHID-----------GVVAL-QT-G-DLSDMAVHIEK
tr|A0A1X7R5I0|A0A1X7R5I0_9SACH/1-1348 ----------NLA--------KRVRFDAANDY------NVIATTFN-N-KYAEFAVHVKH
tr|G8JRB6|G8JRB6_ERECY/1-1241         ----------EIG--------SRPFYE-----------GAVAISEN-G-NISDLALHVKK
tr|W0T9I6|W0T9I6_KLUMD/1-1179         ----------ETN--------SRRLYE-----------NVIAISET-G-ELSNYSVHLRD
tr|Q6CTR8|Q6CTR8_KLULA/1-1177         ----------QSK--------TRRTYE-----------NVIAISET-G-EVSDYAVHLRD
tr|G8BSK0|G8BSK0_TETPH/1-1287         ----------DFK--------ERLSFSSDAKTINHNQCNILAFSET-G-TYSEFAIHVKN
tr|G8BTK5|G8BTK5_TETPH/1-1219         ----------TYE--------TRKNFFNE---------NIVAISTL-E-SITDFSFHINE
tr|A0A109UY01|A0A109UY01_9SACH/1-1212 ----------ELA--------ERKVYD-----------ETVAISED-G-ILSNLALHVET
tr|A0A1E3NW52|A0A1E3NW52_WICAA/1-1271 ----------EQEFN------KRRDFTNE---------YVLAISET-G-VNSDNALHVKR
tr|K0KRT8|K0KRT8_WICCF/1-1328         ----------ELEFE------KRRDFSNE---------YVLAISET-G-ITSDNALHVKR
tr|A0A1D2VLF2|A0A1D2VLF2_9ASCO/1-1448 ----------ELKNP------ERKRFEHE---------YVIGLTPT-G-EISDSAIHIER
tr|I2H180|I2H180_TETBL/1-1313         ----------LLK--------DRVDFTDLNTY------NVLAISTS-D-NLSEFAVHVKD
tr|A0A1L0B7B6|A0A1L0B7B6_9ASCO/1-1206 ----------ELQSP------NRIEYISD---------YVIAFTAN-K-QFSEVALHVKR
tr|A0A376BAV1|A0A376BAV1_9ASCO/1-1331 ----------SIA--------KRPIFDSEENG------GIAIIKQN-PFTASDLALNLQT
tr|A0A1B2JB87|A0A1B2JB87_PICPA/1-1191 ----------LEE--------SRKVFEDQ---------YIIAASPT-G-ACFDHALHVKR
tr|C4Y0S0|C4Y0S0_CLAL4/1-1179         ----------ELTNP------DRVEYLND---------YIISFTQN-N-EFVDHAFHVKR
tr|W6MPH8|W6MPH8_9ASCO/1-1264         ----------GFVQA------NRRDFTRE---------YVIACTQT-G-SFCDHALHVKR
tr|A0A4T0WYX2|A0A4T0WYX2_9ASCO/1-1220 ----------VLSRK------PRKDFKDE---------YLIAFSQN-G-QFCDHALHAKS
tr|A0A4P6XIK7|A0A4P6XIK7_9ASCO/1-1192 ----------ELDNN------HRTEFLTD---------YIISFTQN-S-QFVDHALHVKR
tr|A0A512U8A1|A0A512U8A1_9ASCO/1-1199 ----------EINKG------ERVEYLTD---------YIISFTQN-N-QFVDHAMHVKR
tr|A0A1E5R1J8|A0A1E5R1J8_9ASCO/1-1342 ----------T-T--------QRPVYQSP---------NIHTIKQS-LNGPHDMALQVEH
tr|C5MJ33|C5MJ33_CANTT/1-1288         ----------EFENT------KRAEYLND---------YIIAFTQT-G-GFVDHALHVKR
tr|A0A1E3QST6|A0A1E3QST6_9ASCO/1-1254 --------------D------SRKVFTSE---------YILSFTQA-N-TISDHAIHVKR
tr|A0A099NY57|A0A099NY57_PICKU/1-1221 ----------ILAKR------PRKEF-DD---------YVIACSQN-G-QFSDHAFHVRG
tr|W1QFQ5|W1QFQ5_OGAPD/1-1263         ----------ALEDE------HRRNFKDE---------YVIAFTQT-G-SFCDHALHVKV
tr|A0A4P9ZBD2|A0A4P9ZBD2_9ASCO/1-1188 ----------EIANP------RRTEYFNH---------YIIAFSQN-G-QFVDHALHVRR
tr|A0A1A0H5I6|A0A1A0H5I6_9ASCO/1-1194 ----------EIKVN------KRMEYISE---------YIISFTQN-N-QFVDHAMHVKR
sp|Q5AK62|SSD1_CANAL/1-1274           ----------EFENT------QREEYLND---------YIIAFTQN-G-EFVDHALHVKR
tr|A0A1E3NPD2|A0A1E3NPD2_9ASCO/1-1087 ----------ILSNS------NRKQFNDD---------YIIACSQN-G-QFCDHAFHVKG
tr|Q6BH95|Q6BH95_DEBHA/1-1293         ----------ELNNI------DRTEYLND---------YIISFSQN-G-EFVDHALHVKR
tr|A3LNR8|A3LNR8_PICST/1-1251         ----------ELSNP------DRIEYLND---------YIIAFTQN-G-TFVDHALHVKR
tr|A0A1E4T168|A0A1E4T168_9ASCO/1-1193 ----------ELELN------RRRPFIDE---------YVIAYSQT-G-AFSDHAIHIKI
tr|M3JW26|M3JW26_CANMX/1-1280         ----------EFDNE------NRAEYLND---------YIIAFTQI-G-EFVDHALHVKR
tr|A0A421JQ80|A0A421JQ80_9ASCO/1-1286 ----------EFENH------SRTEYLND---------YIIAFTQN-G-DFVDHALHVKR
tr|A0A448YNY1|A0A448YNY1_BRENA/1-1285 ----------GLH--------GRRDLTGE---------YVLAFSKD-G-KVSDHAMHVKV
tr|A5DID9|A5DID9_PICGU/1-1258         ----------ELTNL------NRTEYLND---------YIISFTQN-N-QFVDHALHVKR
tr|G8B6J2|G8B6J2_CANPC/1-1281         ----------ELENS------NRTEYVND---------YIIAFSPN-G-DFVDHALHVKR
tr|A0A0L0NYI1|A0A0L0NYI1_CANAR/1-1246 ----------EMSNP------DRAGFFND---------YIIAFTEN-K-LFVDNAMHVKR
tr|A0A1E4RL03|A0A1E4RL03_9ASCO/1-1340 ----------ELQNP------DRVEYSYD---------YIIAFTQN-N-LFSDHALHIKR
tr|A0A1E4SH28|A0A1E4SH28_9ASCO/1-1264 ----------ELKNS------ERVEFLND---------YIIAFTQT-N-EFVDHALHVKR
tr|A0A1E4U015|A0A1E4U015_PACTA/1-1378 ----------SLATEEL----RRRLFKNE---------YVISCTQT-N-LISDHAFHVKR
tr|A0A2V1AV44|A0A2V1AV44_9ASCO/1-1211 ----------ELANP------NRAEFFND---------YVIAFTED-N-QFIDHAMHVKR
tr|G8YUH9|G8YUH9_PICSO/1-1272         ----------EMNLS------GRMEYLND---------YVISFTQN-G-SFIDHALHVKR
tr|A0A371C3I8|A0A371C3I8_YARLL/1-1212 ----------TGTPLTDEETEGRRDFTEE---------YTLGLSP--NGILADQAFHIKK
tr|A0A2P7YQU3|A0A2P7YQU3_9ASCO/1-1184 ----------ELANP------NRAEFFND---------YVVAFTEN-S-QFVDHAMHVKR
tr|A0A0J9X5T2|A0A0J9X5T2_GEOCN/1-1202 --------------ITEEDLGKRRNLNSE---------YVLGFAP--KENLVEQAFHVTK
tr|A0A5E8B0Y1|A0A5E8B0Y1_9ASCO/1-1329 -----------DELITEEDVETRRDFTSE---------FVVAFSPSGSDDLVEQAVHIKK
tr|A0A1E5R8W0|A0A1E5R8W0_9ASCO/1-1229 ----------KNE--------FRPVYENP---------KICIVSEN-EDLGSDLSLSVEK
tr|A0A1B7TCV0|A0A1B7TCV0_9ASCO/1-1253 ----------TTK--------GRPVYESP---------SIAIVSED-INLGSDIAVQLET
tr|A0A1E5RXP5|A0A1E5RXP5_HANUV/1-1243 ----------KNE--------FRPVYENP---------NICIINEN-ENLGSDLSLSVEQ
tr|A0A060T1G8|A0A060T1G8_BLAAD/1-1212 -----------TNAFASIDHDRRKDLSSE---------TVTAFRA--AGGYADLAVHVKK
tr|A0A1E3PZJ4|A0A1E3PZJ4_LIPST/1-1295 ----------GLSRISDDTI-GRRSFENE---------DVYALFLN-SARESDQAVHVKR
tr|A5E347|A5E347_LODEL/1-1404         ----------EFSKAEAS--QSRVEYSND---------YIIAFSQT-G-DFVDHSLHVKR
tr|A0A167EJ91|A0A167EJ91_9ASCO/1-1315 TEAKQEAAGAIKNVFPS-----HRDFSSE---------FVMAFSS--NDLLTDEAIHIKK
tr|A0A061BI84|A0A061BI84_CYBFA/1-1295 ----------EKEFA------KRRDFSAE---------YVLAVSET-G-ATSDHAVHVKR
tr|A0A0J9X340|A0A0J9X340_GEOCN/1-1109 -----------LEKIVDASKFGKRDFLNE---------VVVGYAA--RTDLVEEAIHIKK
tr|A0A5J5EUE3|A0A5J5EUE3_9PEZI/1-1449 ----------TVESEAEEVRAARKDLREE---------HTFSILPK-DGVEINNAFHMKK
tr|W3X2I1|W3X2I1_PESFW/1-1356         ----------SLAKEDEDAIATRRDFRSE---------TTFTLDLA-GTGELGNAVHVKT
tr|A0A1L9SRB9|A0A1L9SRB9_9EURO/1-1377 ----------SVANEAEALLASRRDFRDE---------TTFTIDPS-GTKALDDAIHVKK
tr|A0A0U1LP43|A0A0U1LP43_TALIS/1-1347 ----------STASEGDALLASRRDFRDE---------KTFTIHPT-GTKELADAFHVKK
tr|A0A1Y2W5X8|A0A1Y2W5X8_9PEZI/1-1347 ----------SIAKEDEASISARRDFRDE---------KTFTLDLA-GTGELGNAVHVKT
tr|A0A4Q4YBZ6|A0A4Q4YBZ6_9PEZI/1-1359 ----------SLAKEDEAALSARRDFRNE---------ATFTLDLA-GTGELGDAIHVKT
tr|A0A165JPD3|A0A165JPD3_XYLHT/1-1395 ----------SVAAEDESVVSARKDLREE---------KTFTIDPN-GAQQLDNAIHVKT
tr|A0A3N4HJU3|A0A3N4HJU3_ASCIM/1-1326 ----------NLETEDKDALSTRKDFRDE---------KLFTIVTE-NGGSSDSAYHVKD
tr|C4JTU8|C4JTU8_UNCRE/1-1295         ----------TVESESAASLAARRDFRDE---------KIFTIDPN-GSNELDNAIHLKQ
tr|J3K9D1|J3K9D1_COCIM/1-1381         ----------SLESESAASLASRRDFRDE---------RTLTIDPN-GSNALDNAIHVKP
tr|A0A162IL72|A0A162IL72_9EURO/1-1430 ----------SAQAESMETLKDRRDFRGE---------TLFALDL--GAGEMDNAFHIKV
tr|A0A1L9UQA1|A0A1L9UQA1_ASPBC/1-1370 ----------SVANEGEAVLATRRDFRQE---------TTFTVNPS-GTKELDNAFHIKP
tr|A0A423XH12|A0A423XH12_9PEZI/1-1350 ----------SLAKEEEEAIAARRDFRDD---------KTFTLDLD-GSAELSNAVHVKT
tr|A0A447C1C6|A0A447C1C6_9PEZI/1-1369 ----------TIAKEDEAALGSRRDFRGE---------KVFTLDLE-STAELGNGVHVKT
tr|J3P037|J3P037_GAGT3/1-1339         ----------SIAKEDEAAIAERRDYRDE---------KTFTLDLD-GSTELGNAVHVKT
tr|A0A1Y2EI16|A0A1Y2EI16_9PEZI/1-1343 ----------SIAKEDETAISARRDFRGE---------TTFTLDLA-GTEELGDAIHVKT
tr|A0A507ATD7|A0A507ATD7_9PEZI/1-1346 ----------SLAKEDETAITARRDFRDE---------KTFTLDLD-GSADLGNAVHVKT
tr|A0A553HNK2|A0A553HNK2_9PEZI/1-1344 ----------SIAKEDEASIGARRDFRNE---------KIFTFDLA-GTGELGDAVHVKT

sp|P24276|SSD1_YEAST/1-1250           NGN-------GTLELGCHVVDVTSHIEEGSSVDRRARKRSSAVFMPQKLV-NLLPQSFND
tr|G8ZVB9|G8ZVB9_TORDC/1-1257         NTDD-----AGSIELGCHVVDATAYIEEDSSLDRRARKRSTAVFMPQKFV-DLLPQALNK
tr|A0A1G4JD13|A0A1G4JD13_9SACH/1-1226 LPD-------GTFEIGCHIVDVTAHIEEGSSLDRRARKRSSGVFIPQKVV-HLLPQTLND
tr|A0A1G4MFK9|A0A1G4MFK9_LACFM/1-1220 LDN-------NSIEFGCHIVDVTAHIEEGSSLDRRARKRSSSVFMPQKIV-NLLPKAFNS
tr|H2AV93|H2AV93_KAZAF/1-1217         IDA-------DRIELGCHVVDVTAHIEEGSSLDKRARKRSTSVFMPQKTV-DLLPQLLNE
tr|J7RSX7|J7RSX7_KAZNA/1-1297         NPE------SGTIELGCHVVDVTAEIEANSSLDRRARKRSTAVFMPQKVV-HLLPHALNA
tr|A0A1G4KFW0|A0A1G4KFW0_9SACH/1-1226 FAD-------GSFEIGCHVLDVTAHIEEGSSLDRRARKRSSSVFIPQKVV-NLLPQTIND
tr|G0W8F4|G0W8F4_NAUDC/1-1260         NND-------GTFELGCHVVDATAHIEENSSLDRRARKRSSGVFMPQKVV-NLLPKALNE
tr|G0VGX0|G0VGX0_NAUCC/1-1245         KDE-------STIELGCHVVDVTSYIEENSSLDRRARKRSSGVFMPQKSV-ELLPRAVNN
tr|Q75F00|Q75F00_ASHGO/1-1220         LPN-------GSIELGCHVVDATAHIEEGSSLDRRARKRSSAVFMPQKTL-YLLPEALNK
tr|C5DM61|C5DM61_LACTC/1-1225         LDD-------GSLEVGCHILDVTAHIEEGSSLDRRARKRSSGVFIPQKVV-HLLPQTLND
tr|A0A1G4KMC7|A0A1G4KMC7_9SACH/1-1260 FND-------GSFEVGCHILDVTAHIDEGSSLDRRARKRSSGVFIPQKVV-HLLPLTLND
tr|Q6FSE0|Q6FSE0_CANGA/1-1324         DNE-------GNLELGCHVVDVTSYIEEGSSLDRRARKRSSGVYMPQKVV-DLLPETLND
tr|I2GVD4|I2GVD4_TETBL/1-1313         IDN-------DIIEFGAHVIDATAHIEENSSLDRRARKRSSAVFMPQKIV-NLLPKVLND
tr|A7TFS3|A7TFS3_VANPO/1-1253         VDD-------STIEFGCHVVDVTAHIEEGLSLDRRARKRSSAVFMPQTTV-NLLPKTLNE
tr|A0A0C7MV35|A0A0C7MV35_9SACH/1-1254 FKD-------GSFEVGCHILDVTAHIEEGSSLDRRARKRSSSVFIPQKVV-NLLPQTLND
tr|C5E0Z7|C5E0Z7_ZYGRC/1-1273         GPD--------TIELGCHVVDATAHIEEGSSLDRRARKRSTAVFMPQKVV-DLLPQALNK
tr|A0A1G4JA68|A0A1G4JA68_9SACH/1-1233 LSD-------G-ISLGCHILDVTSHIESGSSLDRRARKRSSSVFIPQKVV-NLLPEALNA
tr|A0A1X7R5I0|A0A1X7R5I0_9SACH/1-1348 DRT------HNIIELGCHITDITEQIEANSSLDKRARKRSTSVFMPQKTV-NLLPVAVNE
tr|G8JRB6|G8JRB6_ERECY/1-1241         LSD-------GRIELGCHVIDVTAHIEEGSSLDRRARKRSSAVFMPQKTV-YLLPQAMNE
tr|W0T9I6|W0T9I6_KLUMD/1-1179         TEN-------GNIELGFHVVDVTLHIEESSSLDRRARKRSSAVFMPQTTV-HLLPASLNE
tr|Q6CTR8|Q6CTR8_KLULA/1-1177         TDN-------GNLELGFHVVDVTVHIEEGSSLDRRARKRSSAVFMPQKTV-GLLPAALNE
tr|G8BSK0|G8BSK0_TETPH/1-1287         NDD-------GTIELGCHVVDITAHIEDGSSLDRRIRKRSTGVFLPQKYV-NLLPEQLTK
tr|G8BTK5|G8BTK5_TETPH/1-1219         SIK-------GKLQFGCHIVDATESIEPNSSLDRRARKRSTGVFLPQKSV-NLLPKVFNE
tr|A0A109UY01|A0A109UY01_9SACH/1-1212 LPD-------GNIELGCHVVDVTAHIEEGSSLDRRARKRSTAVFMPQRSV-QLLPDSVNK
tr|A0A1E3NW52|A0A1E3NW52_WICAA/1-1271 ISN-------DKIELGVHVSDVCAFIKEGSLLDKKARKRSSSVFLAQKVV-DLLPKSINE
tr|K0KRT8|K0KRT8_WICCF/1-1328         VSN-------EKIELGVHISDVSAFIKEGSLLDKKARKRSSSVFLAQKTV-HLLPNSINE
tr|A0A1D2VLF2|A0A1D2VLF2_9ASCO/1-1448 LDD-------DKIEIGIHVADVTHFVRAGTLLDKKIKKRNVSVHLIQNVVKNLLPPKINE
tr|I2H180|I2H180_TETBL/1-1313         NSD-------GTLELACHVIDITAHIEEGGSVDRRARRRSTGVIMPQEKM-ALLPKAVND
tr|A0A1L0B7B6|A0A1L0B7B6_9ASCO/1-1206 LSN-------TIIELGFHSVDVSHYVQQSSTLERKAKKRSSSVFLPQKVS-HLYPVELND
tr|A0A376BAV1|A0A376BAV1_9ASCO/1-1331 STDGKT--GDSVLQLGVHIVDVTEQIESGSSLDRRARKRSTGVSIPQKNV-ALLPIKVNE
tr|A0A1B2JB87|A0A1B2JB87_PICPA/1-1191 LED-------TTIEFGIHISDVSHYVKPGSNLDKKAKKRSHSVFLPQRET-HLYPKIVND
tr|C4Y0S0|C4Y0S0_CLAL4/1-1179         LSS-------TKIEFGFHSADVSHFVHPGSLLERKAKKRSCSAFLPQKSS-HLYPEQFNK
tr|W6MPH8|W6MPH8_9ASCO/1-1264         ISE-------TKIELGVHFADTTFFIKQDSFLDKMSRKRSHSVFLPQRAV-HLLPEKLNE
tr|A0A4T0WYX2|A0A4T0WYX2_9ASCO/1-1220 IDN-------NKVELGVHILDVSEYVISESNLDRRAKKRSHGVFLPQKSV-NLFPDHINK
tr|A0A4P6XIK7|A0A4P6XIK7_9ASCO/1-1192 LND-------TKIELGFHCVDISFFIQPGTTLERKAKKRSLSVFLPQKVS-HLYPSQLNK
tr|A0A512U8A1|A0A512U8A1_9ASCO/1-1199 LSE-------TKIELGFHCVDVSFFIQPGTTLERKAKKRSLSVFLPQKVS-HLYPQQLNK
tr|A0A1E5R1J8|A0A1E5R1J8_9ASCO/1-1342 FAPGGSNAGAEIVRFSVHVVDVTEHIENGSSLDRRARKRSTGVYLPQKTV-YLLPQKVNS
tr|C5MJ33|C5MJ33_CANTT/1-1288         ISN-------TKIELGFHVVDISYFIKPGSTLDRKSKKRSSSVFLPQKVV-NLFPNQVNK
tr|A0A1E3QST6|A0A1E3QST6_9ASCO/1-1254 LSD-------SKIELGVHIADVTYYILQGSVLDKKARKRSSSVFLAQKTA-HLLPDLVNK
tr|A0A099NY57|A0A099NY57_PICKU/1-1221 VSD-------NTIELGVHIVDVSEYVQNGTNLDKRAKKRSHGVFLPQKSV-NLFPDTINK
tr|W1QFQ5|W1QFQ5_OGAPD/1-1263         ISE-------TKIELGIHIVDITHFIKQGSGLDKRSKKRSHSVFLPQKTV-HLFPGKVND
tr|A0A4P9ZBD2|A0A4P9ZBD2_9ASCO/1-1188 LSD-------SSIELGFHAADISYFVQPGSSLERKAKKRSTSVFLPQKVS-HLYPKQLID
tr|A0A1A0H5I6|A0A1A0H5I6_9ASCO/1-1194 LNE-------TKIELGFHCVDISFFVQPGSTLERKAKKRSLSVFLPQKVS-HLYPLQLNK
sp|Q5AK62|SSD1_CANAL/1-1274           ISN-------TKIELGFHVADIAYFIKPGSSLDRKSKKRSSSVFLPQKTV-NLFPKQVNK
tr|A0A1E3NPD2|A0A1E3NPD2_9ASCO/1-1087 IDG-------NKIELGVHILDVSEYVLNDTNLDKRAKKRSHGVFLPQKSV-NLFPDNINK
tr|Q6BH95|Q6BH95_DEBHA/1-1293         LSD-------TKIEVGFHAADIAFYIKPGSVLDRKAKKRSSSVFLPQKIT-HLFPQQVNN
tr|A3LNR8|A3LNR8_PICST/1-1251         LSN-------TRIELGFHVVDVSYYIKPGSTLDRKSKKRSSSVFLPQKIA-HLFPEQVNE
tr|A0A1E4T168|A0A1E4T168_9ASCO/1-1193 ISD-------TKIELGVHIADVTHFVKQGSSLDKRSKKRSHSVFLPQKAV-HLFPQKVND
tr|M3JW26|M3JW26_CANMX/1-1280         ISN-------TKIELGFHVVDIAYFIKPGSTLDRKSKKRSSSVFLPQKSV-NLFPKQVNK
tr|A0A421JQ80|A0A421JQ80_9ASCO/1-1286 LSS-------TKIEFGFHAADVSYFIKPGSTLERKCKKRSSSVFLPQKSV-HLYPSYVNQ
tr|A0A448YNY1|A0A448YNY1_BRENA/1-1285 VSS-------TRIELGVHIADVTYFVRRDSSLDKRARKRSHGVALPQQTV-GLFPDSVAE
tr|A5DID9|A5DID9_PICGU/1-1258         ISN-------TKIELGYHVADISYFVRPGSIIDRKAKKRSSSVFLPQKVA-HLYPDRLNE
tr|G8B6J2|G8B6J2_CANPC/1-1281         LSN-------TKIELGFHVSDVSHFVKPGSVLDRKSKKRSSAVFLPQKVV-NLYPQQVNK
tr|A0A0L0NYI1|A0A0L0NYI1_CANAR/1-1246 LSD-------TIIELGFHAVDISHFVQPGSPLERKAKKISSSVFLPQKAL-HLYPNEFND
tr|A0A1E4RL03|A0A1E4RL03_9ASCO/1-1340 LSE-------LKIELGFHSADVSYFIPPGCVLDRKSKKRSSSVFLPQKVA-QLFPEQVNE
tr|A0A1E4SH28|A0A1E4SH28_9ASCO/1-1264 LSN-------TKIELGFHVADISYFIQPGSTLDRKAKKRFTSVFLPQKVT-HLYPKQVND
tr|A0A1E4U015|A0A1E4U015_PACTA/1-1378 LTS-------SKIELGCHIADVTYFVKQGSILDKKAKKRSQSVFLPQRST-HLLPTKVNN
tr|A0A2V1AV44|A0A2V1AV44_9ASCO/1-1211 LSN-------TIIELGFHAVDISHFVQPGSTLERKAKKISSSVFLPQKAA-HLYPAEFND
tr|G8YUH9|G8YUH9_PICSO/1-1272         LSN-------TKIELGFHVADISFYIKPGTLLDRKAKKRSSSVFLPQRSS-HLYPEKVNN
tr|A0A371C3I8|A0A371C3I8_YARLL/1-1212 LGD-------DKIELGVHVLDVTHYVQSNSALDREAKKRGSSCFLVQRDL-NMFPDNFNS
tr|A0A2P7YQU3|A0A2P7YQU3_9ASCO/1-1184 LSN-------TIIELGFHAVDISHYVQPGSVLERKAKKISSSVFLPQKAA-HLFPAEVND
tr|A0A0J9X5T2|A0A0J9X5T2_GEOCN/1-1202 IAD-------DKVEIGIHVVDVSHYVEENSPLDHEARKRGTSVFLKQRTV-NQFPDKFNE
tr|A0A5E8B0Y1|A0A5E8B0Y1_9ASCO/1-1329 LSD-------SKVELGIHITDLTHYCLENSPLDREAKKRGTSVFLQQRTV-PMFPSEFTK
tr|A0A1E5R8W0|A0A1E5R8W0_9ASCO/1-1229 IDN-------DRVKLSCHVIDISEHIESGSNLDKRIRKRSTGVYLPQRNV-PLLPRKVEG
tr|A0A1B7TCV0|A0A1B7TCV0_9ASCO/1-1253 IAS-------DKVRLSVHVVDIAEYVESGSNLDKRIRKRSTGVFLPQRTV-PLLPRKVEE
tr|A0A1E5RXP5|A0A1E5RXP5_HANUV/1-1243 IDN-------DRVKLSCHVIDISEHLESGSNLDKRIRKRSTGVFLPQRNV-PLLPRKVEN
tr|A0A060T1G8|A0A060T1G8_BLAAD/1-1212 ADD------GSAIQLGIHVADVAHFVKPNSPLDREAKKRASSVFLKQRML-HLFPKDFND
tr|A0A1E3PZJ4|A0A1E3PZJ4_LIPST/1-1295 LDS-------STVQVGVHIADVSHYIKPNTPIDREAKARGTSVFMAKKTV-PMLPEGLFE
tr|A5E347|A5E347_LODEL/1-1404         ISN-------TKIELGFHVCDIAYYVKPGSFLDRKSKKRSSSVFLPQRAV-HLYPKQVNE
tr|A0A167EJ91|A0A167EJ91_9ASCO/1-1315 VSD-------DRITLGIHISDVTHYCKENSPLDREAKKRGSAVFLKQRDI-HLFPPEFLE
tr|A0A061BI84|A0A061BI84_CYBFA/1-1295 ISN-------AKIELGVHISDVSAFIEEGSILDKNARKRSSSVFLAQKTV-HLFPRVVNE
tr|A0A0J9X340|A0A0J9X340_GEOCN/1-1109 LSN-------EYMELGVHIVDASRYITPKSPLDVEASKRGASAFLRNRTY-NMLPEDFNR
tr|A0A5J5EUE3|A0A5J5EUE3_9PEZI/1-1449 IGD-------GTWEIGVHVADVTHFVKPTSLVDREAKKRGTAVELVNRYV-PLLPQRLAE
tr|W3X2I1|W3X2I1_PESFW/1-1356         ESD-------GKIEIGIHVPDIAHFVKANSLVDREAKKRGTAVHLVNRTC-ALLPPQIAN
tr|A0A1L9SRB9|A0A1L9SRB9_9EURO/1-1377 LAD-------GKVEVGIHVADVSHFVKANSLVDREAKKRGTAVYLIDHVV-NLLPHRVAN
tr|A0A0U1LP43|A0A0U1LP43_TALIS/1-1347 LAD-------GKIELGIHVADIAHFVKQNSLVDREAKKRGTGVYLMNRVV-NMLPPRLST
tr|A0A1Y2W5X8|A0A1Y2W5X8_9PEZI/1-1347 EAD-------GKIEIGVHVADVTHFVKPNSLVDREAKKRGTAVHLVNRTC-ALLPPKIAA
tr|A0A4Q4YBZ6|A0A4Q4YBZ6_9PEZI/1-1359 EAD-------GKIEIGVHVPDVTHFVKPNSLVDREAKKRGTAVHLVNRVC-ALLPPKIAS
tr|A0A165JPD3|A0A165JPD3_XYLHT/1-1395 LGD-------GRVEIGVHVADVAHFIKRNSLVDREAKKRGTGVYLVNRAV-SMLPPRLAS
tr|A0A3N4HJU3|A0A3N4HJU3_ASCIM/1-1326 LGD-------GTLEVGVHVADVGHFIKPNSLVDREARKRGTAVYLINRTV-PLLPTKLAD
tr|C4JTU8|C4JTU8_UNCRE/1-1295         LSD-------GKVEIGFHVADVTHFIKPNSLVDREAKKRGTGVYLMTRIV-NMLPPRLSS
tr|J3K9D1|J3K9D1_COCIM/1-1381         LDD-------DKVEIGFHVADVTHFIKFNSLVDREAKKRGTGVYLMTRIV-NMLPPRLSG
tr|A0A162IL72|A0A162IL72_9EURO/1-1430 LSE-------SRVEIGVHVADVSYFVKPYSAADREAKKRGTSVYLVNRIV-DMLPPQLSR
tr|A0A1L9UQA1|A0A1L9UQA1_ASPBC/1-1370 LAD-------GKVEVGIHVTDIAHFIKANSLVDREAKKRGTAVYLMNRLV-NMLPTRVSN
tr|A0A423XH12|A0A423XH12_9PEZI/1-1350 LAD-------GKIEIGIHVADVTHFVKPNSLVDREAKKRGTAVHLVNRTC-AMLPPKLFA
tr|A0A447C1C6|A0A447C1C6_9PEZI/1-1369 LPD-------GKVEIGVHVPDVTHFVKPASLVDREAKKRGTAVQLMNRFC-ALLPPKLSG
tr|J3P037|J3P037_GAGT3/1-1339         KPD-------GKIEIGVHVADVAHFIKPNSLVDREAKKRGTAVHLVNRSC-ALLPPKLAK
tr|A0A1Y2EI16|A0A1Y2EI16_9PEZI/1-1343 ESD-------GKIEIGIHVPDIAHFVKANSLVDREAKKRGTAVHLVNRVC-ALLPPKIAS
tr|A0A507ATD7|A0A507ATD7_9PEZI/1-1346 RPD-------GKIEIGVHVADVTHFVKPNSLVDREAKKRGTAVHLVNRTC-ALLPPKLAT
tr|A0A553HNK2|A0A553HNK2_9PEZI/1-1344 QPD-------GKIEIGIHVPDVTHFVKPNSLVDREAKKRGTAVHLVNRTC-ALLPPKIAS

sp|P24276|SSD1_YEAST/1-1250           EL-SLAPGKESATLSVVYTLDSSTLRIKS---TWVGESTISPS-NILSLEQLDE-KL---
tr|G8ZVB9|G8ZVB9_TORDC/1-1257         SL-TLAPGKESACISVVYTLDGKTLKVKS---TWIGESVVQPS-GTISVDDLSSKSA---
tr|A0A1G4JD13|A0A1G4JD13_9SACH/1-1226 AL-MLKPGKATATISVVYRFN-TNFDIVS---TWMGESLVNPT-SSLTFQEINM-QL---
tr|A0A1G4MFK9|A0A1G4MFK9_LACFM/1-1220 AL-TLETGKVSPTISVVYQLD-SSFEIVS---TWIGEATALPS-SVKTFDEINN-EF---
tr|H2AV93|H2AV93_KAZAF/1-1217         FL-TLKPGNEAATISVVYTLDAETMKIKS---TWIGETIISPS-NIMDVQEFDD------
tr|J7RSX7|J7RSX7_KAZNA/1-1297         AL-TLQQGKESPTISVIYTLDMKTLKVKS---TWIGETNITPH-RVVTLEDIDT-AL---
tr|A0A1G4KFW0|A0A1G4KFW0_9SACH/1-1226 SL-TLKVGRTSATLSVVYGFS-SNYEITS---TWIGESIINPA-STITFEELDN-QL---
tr|G0W8F4|G0W8F4_NAUDC/1-1260         SL-SLKKDKKSATLSVIYTLNAETLEIRS---TTVCESIILPS-RFMTAKEIDD-NL---
tr|G0VGX0|G0VGX0_NAUCC/1-1245         SI-TLEANKESATISVVYDIDINSFQIKS---TWIGESVIKPS-TLLSIDEIDR-RL---
tr|Q75F00|Q75F00_ASHGO/1-1220         FL-TLEPGKRTCTISVVYTLAPETLAVTS---CWVGETSVSPK-AVLTFDEISD-VLG--
tr|C5DM61|C5DM61_LACTC/1-1225         AL-TLKEGKTSATISVVHRFD-KSFKVLS---TWIGETLITPE-SSITFQEINE-QV---
tr|A0A1G4KMC7|A0A1G4KMC7_9SACH/1-1260 AL-TLKQGRSSATISVVYRFN-PRYELIS---TWIGETIITPS-SSITFQELNE-QL---
tr|Q6FSE0|Q6FSE0_CANGA/1-1324         AI-SLKPNKSTLAISVVYTLDPSTLKIKE---TWIGTSNVTPT-GKMSVSELDK-RY---
tr|I2GVD4|I2GVD4_TETBL/1-1313         SL-TLAPGKKSATLSVICLLNKETYEIKS---TWIGETVINPT-ASLSISQIDE-AIT--
tr|A7TFS3|A7TFS3_VANPO/1-1253         SL-KLDQNKTSATLSVVYSLDVKSLEVKS---CWIGETVISPS-SVISIDDITD------
tr|A0A0C7MV35|A0A0C7MV35_9SACH/1-1254 AL-TLKAGRSSATISVIYGFD-RNYSITS---TWVGESIITPV-SNITFEELNT-QL---
tr|C5E0Z7|C5E0Z7_ZYGRC/1-1273         SL-TLEAGKTSATLSVVYTLDARTLKLRS---TWVGESVVLPS-AIMSTEDITD-TL---
tr|A0A1G4JA68|A0A1G4JA68_9SACH/1-1233 AL-TMEVGKPSATISVLYKLD-HNLKMQG---VTVCESLVVPS-LVKSLDDIEE-EI---
tr|A0A1X7R5I0|A0A1X7R5I0_9SACH/1-1348 SL-TLAPNKENATISVVYALDAETLAVKS---TWFGESIVVPS-ESKTIEQVE-------
tr|G8JRB6|G8JRB6_ERECY/1-1241         FL-TFQPGKNSPTISVIYTLDANNFGVIS---CRICEGLVLPH-MVSTYDGLNK-ELL--
tr|W0T9I6|W0T9I6_KLUMD/1-1179         FL-SLQPDKISNTLSVVYELHPENFDVIS---TWIGETRVKPT-TTLTHERLNQ-ELE--
tr|Q6CTR8|Q6CTR8_KLULA/1-1177         FL-SLQPEKLSNTVSIIYELKPENFDIVT---TWIGETRVKPN-TSLTHDRLNQ-ELE--
tr|G8BSK0|G8BSK0_TETPH/1-1287         LW-SFEKDKKSATLSVLFTLDPKTYAIES---TWVGESSIKPD-LLMTIEDINN-ELK--
tr|G8BTK5|G8BTK5_TETPH/1-1219         FL-TFKEDKVSLAISVVFTLDAETFETES---IWIGETTIKPS-MVISEESLND------
tr|A0A109UY01|A0A109UY01_9SACH/1-1212 HL-NLEAGRQTATLSVIYKIHPKTYEVIS---YEINESLVEPK-ALLTFEQLNR-EFD--
tr|A0A1E3NW52|A0A1E3NW52_WICAA/1-1271 LL-SFVKNEKSLALSVVFEIDTLKFEVDN---VWIGESFIQPK-NRLTFDQIDS-ILDD-
tr|K0KRT8|K0KRT8_WICCF/1-1328         IL-SFKKNEKNLSISVVFEIDTNKFEVDN---VWIGESFIKPK-NRLTYDQIDS-ILI--
tr|A0A1D2VLF2|A0A1D2VLF2_9ASCO/1-1448 LI-SFNEGQESLALSTIFQIDTNSFEIDD---VWIGESVIDPK-QVITYDEIDN-ILSSN
tr|I2H180|I2H180_TETBL/1-1313         AV-SLFKDKKSATISIIFKLDSKSFKVIS---STICESIIAPS-LLLDVDDIVE------
tr|A0A1L0B7B6|A0A1L0B7B6_9ASCO/1-1206 EA-SFEENMKSLAISVVFEIDTTNFEVED---VHIHESVVIPK-SLVTFDEVDD-ILNNN
tr|A0A376BAV1|A0A376BAV1_9ASCO/1-1331 EL-GLEVGKKSATISVVYSINVETMEVID---TVVKESFVVPS-QLVNVEDLDV------
tr|A0A1B2JB87|A0A1B2JB87_PICPA/1-1191 AL-SMKENSKNLAISVVFKINTSTFEVDD---VWIGPSVVIPK-QLISYSAIDL-ILN--
tr|C4Y0S0|C4Y0S0_CLAL4/1-1179         LV-SFKENVKNLALSVVFEIDTTSFEVED---IHIQESVIVPK-SLVSYDDVDA-ILSNK
tr|W6MPH8|W6MPH8_9ASCO/1-1264         LI-SFKENEKGLSMSVVFAIDTSNFEINN---VWMGEAVVLPK-QKIDYASIDY-ILGLS
tr|A0A4T0WYX2|A0A4T0WYX2_9ASCO/1-1220 LI-SFQEGVISPAISVVFEIDYSTFEIEN---IWIGESSIRPT-MKVTYDEFDD-ALKNQ
tr|A0A4P6XIK7|A0A4P6XIK7_9ASCO/1-1192 AI-SFKENEKNLAVSVIFEIDTSNFEIGN---VDVKESVVVPK-STVTYDAVDS-VLQKG
tr|A0A512U8A1|A0A512U8A1_9ASCO/1-1199 VM-SFKENEKNLALSVVFEIDTSNFEIGR---VNINESVIVPK-SLVSYDSVDS-VLSNR
tr|A0A1E5R1J8|A0A1E5R1J8_9ASCO/1-1342 EL-SLTKGSKATTLSVHYDIDLSNGKILG---QKIEESFIVPDGESIGEEELEXAPNA--
tr|C5MJ33|C5MJ33_CANTT/1-1288         LV-SFKENEKNLAISVVFEIDTSNFEVED---LYIHESIIVPK-QLVSYDSFDT-ILSGK
tr|A0A1E3QST6|A0A1E3QST6_9ASCO/1-1254 LA-SFIENEQNLAVSVVFEIDTNNFEVDG---VWMGESVIVPK-QKVCYDEVDS-VLE--
tr|A0A099NY57|A0A099NY57_PICKU/1-1221 MI-SFQENVRSPALSVIFTIDSLTFEIEN---VWMGETSVKPT-TRTEYSEIDK-ILEKL
tr|W1QFQ5|W1QFQ5_OGAPD/1-1263         QI-SFKENKSSLAVSVVFEIDSTTFDIDD---VWMGESVVTPK-QKVDYSTMDE-IINKT
tr|A0A4P9ZBD2|A0A4P9ZBD2_9ASCO/1-1188 LV-SFKENEKSLAVSVVFEIDTTLFEVCE---VHMKESVIIPK-ALVTYDSVDT-ILDNG
tr|A0A1A0H5I6|A0A1A0H5I6_9ASCO/1-1194 AI-SFKENEKNLAVSVVFEIYAANFEVAL---VSIHESVILPK-SLVTYDAADS-VLLNQ
sp|Q5AK62|SSD1_CANAL/1-1274           IV-SFKENEKNLAVSVVFEIDTSNFEVED---LYIHESVIVPK-QLVTYDAFDT-ILSGQ
tr|A0A1E3NPD2|A0A1E3NPD2_9ASCO/1-1087 LI-SFNEASNSPALSVVFEIDSLTFEIEN---VWMGETEIKPS-KRVNYEEIDK-ILTDL
tr|Q6BH95|Q6BH95_DEBHA/1-1293         LI-SFKENERNLALSVVFEIDTTNFEVED---LYIHESIIVPK-QIVKYESFDR-ILDGK
tr|A3LNR8|A3LNR8_PICST/1-1251         VL-SFKENERNLALSVVFEIDTANFEVED---LYIHESIVVPK-QLVSYDAFDS-ILEGT
tr|A0A1E4T168|A0A1E4T168_9ASCO/1-1193 LI-SFNENQSNLAISVCFEIDSSTFEIDD---VWMGESVVYVR-QKVNYATVDS-IVNKS
tr|M3JW26|M3JW26_CANMX/1-1280         IA-SFKENEKNLAVSVVFEIDTNNFEVED---LYIHESVIVPK-QLVSYDAFDT-ILSGQ
tr|A0A421JQ80|A0A421JQ80_9ASCO/1-1286 AI-SFTENERNLAISVIFEIDTLNFEVED---LYIHESVIVPK-QVVNYDSFDK-ILSQG
tr|A0A448YNY1|A0A448YNY1_BRENA/1-1285 TV-SFKANDTCLALSVIFEIDSASFEVAD---VWMGETVVRPA-QKVDYDTVDS-LLAVE
tr|A5DID9|A5DID9_PICGU/1-1258         MV-SFKENERNLAMTVIFEIDTSSFEVED---LYIHESVIVPK-QLVSYDSFDA-ILSGK
tr|G8B6J2|G8B6J2_CANPC/1-1281         LI-SFKENVKNLALSVVFEIDTTNFEVED---LFIHESIIVPK-QIVNYDFFDK-ILENK
tr|A0A0L0NYI1|A0A0L0NYI1_CANAR/1-1246 LI-SFKDNEKSLAISVTFEIDTTSFEVEK---VHIRESVVVPK-LTVSFDDVDA-ILSNK
tr|A0A1E4RL03|A0A1E4RL03_9ASCO/1-1340 LI-SFKENQRNLAVSVIFEIDTENFEVED---LYIHETIIVPK-QLVSYDTFDA-ILENK
tr|A0A1E4SH28|A0A1E4SH28_9ASCO/1-1264 VL-SFKENERNLAVSVVFEIDTTNFEVED---LYIHESIIVPK-QLVNYDSFDT-ILEGT
tr|A0A1E4U015|A0A1E4U015_PACTA/1-1378 LV-SFKENEENLAISVIFQIDTTTFEIGD---VWIGESIVVPK-QKVDYESIDK-ILEPD
tr|A0A2V1AV44|A0A2V1AV44_9ASCO/1-1211 LI-SFKDNEKSLAVSVTFEIDTTSFEVEN---VHIRESVVIPK-STVSFDDVDA-ILGNG
tr|G8YUH9|G8YUH9_PICSO/1-1272         LA-SFKENERNLAFSVVFEIDTTTFEVED---LYIHESIIAPK-QLVSYEEFDK-IIYGK
tr|A0A371C3I8|A0A371C3I8_YARLL/1-1212 NF-ALTPGNNRLTISVVFEIDATTFDVSD---TWIGTSYINTK-QKLDYATVER-IFDDK
tr|A0A2P7YQU3|A0A2P7YQU3_9ASCO/1-1184 LI-SFKDNEKSLAVSVTFEIDTTSFEVEN---VHIRESVVVPK-LTVSFDDVDA-ILGNG
tr|A0A0J9X5T2|A0A0J9X5T2_GEOCN/1-1202 FV-SFKAGRQSLALSVIFDIDPKTFIISD---TWIGETIVTPS-KIIPY-SVGQ-SVLAK
tr|A0A5E8B0Y1|A0A5E8B0Y1_9ASCO/1-1329 YV-SFKQSKRSAAVSVVFEMDPKTCEIHD---TWIGESLITPS-NVLTFDSVSK-IIQNE
tr|A0A1E5R8W0|A0A1E5R8W0_9ASCO/1-1229 TC-SFKIGSKSACISCHYVLNLKTCKIEE---SKLEESFVLPS-YXAKSSELVX------
tr|A0A1B7TCV0|A0A1B7TCV0_9ASCO/1-1253 SC-SLKIGSKSAVISVHYIINTGVGKIES---FKIEESFISPS-HVVMLDSLVK------
tr|A0A1E5RXP5|A0A1E5RXP5_HANUV/1-1243 NC-SFKIGSKSACISCHYVLNMETQKIEE---SKIEESFVLPS-YLVKSSDLEN------
tr|A0A060T1G8|A0A060T1G8_BLAAD/1-1212 GV-SFDVNKVSPCISVLFELDPRTFEVVD---SNITLATIKPS-ACTDYKTIED-EIKSS
tr|A0A1E3PZJ4|A0A1E3PZJ4_LIPST/1-1295 NYISLDSNKQRYTFSVVLEVNLKSFDISN---LWIGKSLIRPK-FRLTNGDILS-MLFNP
tr|A5E347|A5E347_LODEL/1-1404         AI-SFRENEKNLAISVVFEIDTTNFEVED---LFIHESVIVPK-QIVSYQDFNK-ILSNK
tr|A0A167EJ91|A0A167EJ91_9ASCO/1-1315 IA-SFAVGKTSPTISVIFEIDTSTFDVVD---TVICQGLINPK-QKISYNVVED-IISNN
tr|A0A061BI84|A0A061BI84_CYBFA/1-1295 LL-SFNKSEKKLSISVVFEIDTAKFEVDN---VWIGESFVQPK-SLLTYDQIDS-ILA--
tr|A0A0J9X340|A0A0J9X340_GEOCN/1-1109 NI-SFQVGRKSLAFSIICKLEIQSTRVVE---TWIGESIIQPQ-NVITFDEMEK-VLLDK
tr|A0A5J5EUE3|A0A5J5EUE3_9PEZI/1-1449 DLVSLKPGQDRFAYSIVFKVDEATGKI-DGD-PWIGKSIVKND-VTLLYDSVDS-LLAG-
tr|W3X2I1|W3X2I1_PESFW/1-1356         EVCTLTPGEDRLTVSVVFRVNPQTGAVAEGD-TWIGRSIIKSS-AKLSLEQIDD-ALTGQ
tr|A0A1L9SRB9|A0A1L9SRB9_9EURO/1-1377 ELCSLLPGEDRLTVSVVFTVDPTSGAVDDDD-VWIGKSIIKSS-GKLTFDDVNA-MIAGT
tr|A0A0U1LP43|A0A0U1LP43_TALIS/1-1347 DICSLLPGQERLVVSVVFQVDPSTGAV-DDN-VWIGKGVIKSS-GKLSYDDVDA-TLNGN
tr|A0A1Y2W5X8|A0A1Y2W5X8_9PEZI/1-1347 ELGTLAPGEDRLTVSVVFRVNPHTGVVAEGD-TWIGKSIVKSN-ATLTLKQLDE-ALSNQ
tr|A0A4Q4YBZ6|A0A4Q4YBZ6_9PEZI/1-1359 EVCALTPGQERLTVSAVFRVNPHTGTVADGD-AWVGKSIIKSA-AKLSLKEIDD-AIAGQ
tr|A0A165JPD3|A0A165JPD3_XYLHT/1-1395 DLCSLSPGQERFTVSVIFKADPRTGHVFEDE-TWVGKSIIKSS-GKLSYDEVDA-VLTDS
tr|A0A3N4HJU3|A0A3N4HJU3_ASCIM/1-1326 DILSLNAGNERLAMSIVFHIDKETGEV-KADKTWAGKSIVKST-ANVPFETVDK-VVEG-
tr|C4JTU8|C4JTU8_UNCRE/1-1295         NICCLQPGEDRFTISVVYHIDPKTGIV-EGE-PWIGKGIIKSS-GKLTYDEVDA-VLSD-
tr|J3K9D1|J3K9D1_COCIM/1-1381         EVCSLQPGEDRLTVSVVFRVDPKTGAV-EDE-PWIGKGIIKSS-GKLTYDEIDA-AIAG-
tr|A0A162IL72|A0A162IL72_9EURO/1-1430 DVCALIPGQDRLTVSVVFVVDPSTGIV-EEN-PWVGKSVIKTA-GAVSYDHINL-ALAGN
tr|A0A1L9UQA1|A0A1L9UQA1_ASPBC/1-1370 ELCALLPGEDRFTVSVVFKADPETGAI-DDD-VWMGKAIIKSS-GRLSYDEVDA-AIQGT
tr|A0A423XH12|A0A423XH12_9PEZI/1-1350 EVCSLTPGEERLTVSVVFAVNPHTGAVAEGD-TWVGKGIIKSG-GKVTLSDIDS-ALSGE
tr|A0A447C1C6|A0A447C1C6_9PEZI/1-1369 EYCALTPEEDRLTVSVVFHVNPHTGAVAEGD-TWIGKGIVKSG-GKLSLSQIDE-ALSNQ
tr|J3P037|J3P037_GAGT3/1-1339         EVCSLTPGDERLTVSIVFQVNPHNGAVAEGD-TWIGKSVVKPA-GKLNLEQINA-ALA-E
tr|A0A1Y2EI16|A0A1Y2EI16_9PEZI/1-1343 EVCSLTPNEDRLTVSVVFRVNPQTGVVAEGD-TWVGKSIIKSS-GKLSLKHIDD-ALANQ
tr|A0A507ATD7|A0A507ATD7_9PEZI/1-1346 EVCSLTPGQERLTVSVVFQVNPHNGAVAEGD-TWVGKTVIKSN-GKLSLKEINS-ALSGE
tr|A0A553HNK2|A0A553HNK2_9PEZI/1-1344 ELCTLTPGEDRLTVSVVFKVNPHTGAVAEGD-AWVGKSIVKSS-AKLSLKDIDD-ALSGE

sp|P24276|SSD1_YEAST/1-1250           --------------------STG-SPTSYLSTVQEIARSFYARRINDPEA------TLLP
tr|G8ZVB9|G8ZVB9_TORDC/1-1257         --------------------EANSNPSAY--MLKNIATSFYAERINFPAA------ELTP
tr|A0A1G4JD13|A0A1G4JD13_9SACH/1-1226 ---------------------TSGSPSSFVSTIEKAATAFCQKRLASKFV------SLQP
tr|A0A1G4MFK9|A0A1G4MFK9_LACFM/1-1220 ---------------------AQAQPSSFVSTIQSISTKLYQKRLNRPDV------QLKP
tr|H2AV93|H2AV93_KAZAF/1-1217         -----------------------DITAPSIRLVERIATAFYHERMGFDDI------NLLP
tr|J7RSX7|J7RSX7_KAZNA/1-1297         --------------------IDGEHGDKQISLMEEVATALYAQRIGLPGA------KLQP
tr|A0A1G4KFW0|A0A1G4KFW0_9SACH/1-1226 ---------------------ASSSPSTFALTTQRVATAFCRKRLNSKTA------HLRP
tr|G0W8F4|G0W8F4_NAUDC/1-1260         --------------------ASD-DVDPYLSIVEKIATSFYATRIEYPEA------KLMP
tr|G0VGX0|G0VGX0_NAUCC/1-1245         --------------------KSA-KIDPYISLVKNIATSLYATRINFPEA------SLEP
tr|Q75F00|Q75F00_ASHGO/1-1220         --------------------KGTGHENTFVETVSAVAASFYRERLGMK---NSVPNLLKT
tr|C5DM61|C5DM61_LACTC/1-1225         ---------------------SSGSLSRFVSQIQDVATALCRKRLSSPSV------SLKP
tr|A0A1G4KMC7|A0A1G4KMC7_9SACH/1-1260 ---------------------ASDSPSSFVSTIQDVATAFCRKRLNSRSI------NLKP
tr|Q6FSE0|Q6FSE0_CANGA/1-1324         --------------------NTG-SADPVSSALKDIATKFYADRINWPEA------QLSP
tr|I2GVD4|I2GVD4_TETBL/1-1313         --------------------NSDQQKTSFINDMHNVAQHFYSQRLENKGA------KISE
tr|A7TFS3|A7TFS3_VANPO/1-1253         --------------------DKSPNHSGSLSTMKKIARSFYQNRIQNDKA------ELIP
tr|A0A0C7MV35|A0A0C7MV35_9SACH/1-1254 ---------------------DSSSPSVFASTIQKVATAFCRKRLDSQTA------LLRP
tr|C5E0Z7|C5E0Z7_ZYGRC/1-1273         --------------------ESN-EPGGYISLLEQLATAFYKERIRSPGA------RLLP
tr|A0A1G4JA68|A0A1G4JA68_9SACH/1-1233 ---------------------VSNKPSEFVTNLRSIATAFYRQRLHNQDL------DLSS
tr|A0A1X7R5I0|A0A1X7R5I0_9SACH/1-1348 ---------------------DEVDSSPEINLLRNIATHFYRIRINSTTA------SLQP
tr|G8JRB6|G8JRB6_ERECY/1-1241         --------------------KAPEKRSSFINVINSIAIKFYCERLNYEDDNNSI--TLSS
tr|W0T9I6|W0T9I6_KLUMD/1-1179         --------------------KPASSRSKFVDKLESVARNFHHYRLNSKTA------DLYR
tr|Q6CTR8|Q6CTR8_KLULA/1-1177         --------------------RSSASGSKFVEKLEAVAKEFYRCRLNSKNA------DLYR
tr|G8BSK0|G8BSK0_TETPH/1-1287         --------------------IEDVNKPSYLSKIKDIATSFYSKRTGYPNS------SLLP
tr|G8BTK5|G8BTK5_TETPH/1-1219         --------------------IVEQGSSKTVAKLQQIANQFLRERIDYVDA------DVSV
tr|A0A109UY01|A0A109UY01_9SACH/1-1212 --------------------REPDKITEFAKLLYSISTQFFRQRFQLTD--EDI--SSNS
tr|A0A1E3NW52|A0A1E3NW52_WICAA/1-1271 ------GDESN--------EYVSSASKDYIRTISLISREFRRQRLENDQL------NNEV
tr|K0KRT8|K0KRT8_WICCF/1-1328         -------NEEN--------DGISSASKDYIRTIALISREFRRQRLENNEL------NNDD
tr|A0A1D2VLF2|A0A1D2VLF2_9ASCO/1-1448 EL-------DE---------EISSATSDYIKTLSFISKEFRRQRLRNNRL------ENTP
tr|I2H180|I2H180_TETBL/1-1313         -------------------DLMSKEVNPYLSLLAEISRCFYSERMHSPDI------ALDP
tr|A0A1L0B7B6|A0A1L0B7B6_9ASCO/1-1206 PP-------ES----------ITSATSDYIKTFALIAKEFRRQRLEDRSL------SLSP
tr|A0A376BAV1|A0A376BAV1_9ASCO/1-1331 ------------------------GCTEFTQQLRSIAGIFMKCRLNMD--------SLTP
tr|A0A1B2JB87|A0A1B2JB87_PICPA/1-1191 --------DET---------TSANATTDYIKTFYFIAREFRRKRLCNPTL------ENGP
tr|C4Y0S0|C4Y0S0_CLAL4/1-1179         PV-------ED----------ITSATSDYIKTFALIAKEFRRQRLENRAL------GISP
tr|W6MPH8|W6MPH8_9ASCO/1-1264         TGI---KGPQL--------DSFSSATADYVRTFSLIAREFRRKRLFNPTL------ENEP
tr|A0A4T0WYX2|A0A4T0WYX2_9ASCO/1-1220 QT------------------TATDALTSYFSSLSLIAKGLKMKRLNDNTM------NTLI
tr|A0A4P6XIK7|A0A4P6XIK7_9ASCO/1-1192 SS-------EG----------LSSATSDYIKTFALIAKEFRRKRLQDRSL------GIFP
tr|A0A512U8A1|A0A512U8A1_9ASCO/1-1199 SI-------EG----------ISSATSDYIKTFALIAKEFRRKRLQDRSL------SITP
tr|A0A1E5R1J8|A0A1E5R1J8_9ASCO/1-1342 --------------------KTAAPTAHFIESIQKIASLFNQLRMNNSKN------SITP
tr|C5MJ33|C5MJ33_CANTT/1-1288         SV-------DS----------ISSATSDYIKTFSLIAKEFRRHRLANRSL------GISP
tr|A0A1E3QST6|A0A1E3QST6_9ASCO/1-1254 -------ASSA--------QILSSATSDYIKTLSLISREFRRQRLNNKTL------NRTP
tr|A0A099NY57|A0A099NY57_PICKU/1-1221 EV-----ADSS---------DNQNALSSYFATLSLIALRLKEKRLNNPKL------SSNR
tr|W1QFQ5|W1QFQ5_OGAPD/1-1263         L-------SQT--------SEGINATSGYISTLALIAQGLRRRRLNNPEL------KIEP
tr|A0A4P9ZBD2|A0A4P9ZBD2_9ASCO/1-1188 VV-------PS----------ISSATSDYIKTFGLIAKEFRRQRLQDRTL------GSAP
tr|A0A1A0H5I6|A0A1A0H5I6_9ASCO/1-1194 PV-------DG----------ISSATSDYIKTFALIAKEFRRKRLQDKSI------GVSP
sp|Q5AK62|SSD1_CANAL/1-1274           SV-------DS----------ISSATSDYVKTFSLIAKEFRRHRLSNRSL------GITP
tr|A0A1E3NPD2|A0A1E3NPD2_9ASCO/1-1087 E-------DSN--------HKNDSAISSYFASMALIASRLKRKRLYNPTL------NTKN
tr|Q6BH95|Q6BH95_DEBHA/1-1293         QV-------TN----------ISSATSDYIKTFGLIAKEFRRQRLADRDL------GITP
tr|A3LNR8|A3LNR8_PICST/1-1251         PI-------DS----------ISSATCDYIKTFSLIAKEFRRQRLDNREL------GITP
tr|A0A1E4T168|A0A1E4T168_9ASCO/1-1193 N-------DES--------VAVDSATFGYISTLALISRGLRRKRLDNPKL------ENEP
tr|M3JW26|M3JW26_CANMX/1-1280         SV-------DN----------ISSATSDYIKTFSLIAKEFRRHRLSNRSL------GISP
tr|A0A421JQ80|A0A421JQ80_9ASCO/1-1286 DQ-------GG----------LSSATCDYIKTFSLIGKEFRRQRLDNREL------GISP
tr|A0A448YNY1|A0A448YNY1_BRENA/1-1285 ESSGTNASDSTS------DTAGDSATAGYVATLSLIAARLRKKRLGNPDL------DTTV
tr|A5DID9|A5DID9_PICGU/1-1258         QV-------EG----------ISSASSDYIKTFSLISKEFRRQRLENKDL------GITP
tr|G8B6J2|G8B6J2_CANPC/1-1281         PV-------DT----------ISSATSDYIRTFSLIAKEFRRHRLGNRSL------GITP
tr|A0A0L0NYI1|A0A0L0NYI1_CANAR/1-1246 KP-------ND---------EITSATCDYIKTFALIAKEFRRQRLNDRNL------GISP
tr|A0A1E4RL03|A0A1E4RL03_9ASCO/1-1340 SLP-----NTN----------ISSAASDYIKTFSLIAKEFRRQRLDNHSL------GITP
tr|A0A1E4SH28|A0A1E4SH28_9ASCO/1-1264 SV-------ES----------ISSATSDYIKTFSLIAKEFRRQRLDNREL------GIAP
tr|A0A1E4U015|A0A1E4U015_PACTA/1-1378 LSTYSNGDNES--------NGVSNATSDYIRTLALISREFRRQRLENPAL------ESQP
tr|A0A2V1AV44|A0A2V1AV44_9ASCO/1-1211 AV-------NS---------EITSATCDYIKTFALIAKEFRRQRLSDRTL------GISP
tr|G8YUH9|G8YUH9_PICSO/1-1272         PS-------SN----------ISSATSDYIQTFALIAKEFRRQRLNDRRL------GIFP
tr|A0A371C3I8|A0A371C3I8_YARLL/1-1212 GG-----DDKAQIQAILAEGLLSQTDIDYVKTLRLLSMEFKRDRFNCKNL-N-LGGKDLP
tr|A0A2P7YQU3|A0A2P7YQU3_9ASCO/1-1184 KV-------HG---------EITQATCDYIKTFALIAKEFRRQRLNDKTL------GISP
tr|A0A0J9X5T2|A0A0J9X5T2_GEOCN/1-1202 --------EESDV-A------VSQAEINYIHTLQAVSNKFRQQRLGLDED-D-----KAP
tr|A0A5E8B0Y1|A0A5E8B0Y1_9ASCO/1-1329 --------DEEEIDG------ISQAEMDYVKTLRFVSIMFRQQRLGLDKP-D------LP
tr|A0A1E5R8W0|A0A1E5R8W0_9ASCO/1-1229 ----------------------------FDPLYSXVYELIKRNRV-SDAT-AKLY-----
tr|A0A1B7TCV0|A0A1B7TCV0_9ASCO/1-1253 ----------------------------FDSEYATVARILRNLRLFGPSK-GKIH-TFSK
tr|A0A1E5RXP5|A0A1E5RXP5_HANUV/1-1243 ----------------------------FDPVYKSISDLVKRNRM-SDFS-GKIH-----
tr|A0A060T1G8|A0A060T1G8_BLAAD/1-1212 --------SPSDI----------------ISNIQEISRHFRKQRLELSEA-S-----EVP
tr|A0A1E3PZJ4|A0A1E3PZJ4_LIPST/1-1295 --------------------ELNEGETDSVQILKNVALGFRKRRLNSATV-Y------LP
tr|A5E347|A5E347_LODEL/1-1404         PV-------ES----------ISSATSDYIKTFSLIAKEFRRHRLVNRDL------GTSP
tr|A0A167EJ91|A0A167EJ91_9ASCO/1-1315 --------DESAV---------SQGVANYIKTLQLLSLRFRKQRLDEPAS-SGI--KEVP
tr|A0A061BI84|A0A061BI84_CYBFA/1-1295 -------DDEK--------FDTSSASKDYIKTISLISREFRRQRLENPKL------GNDV
tr|A0A0J9X340|A0A0J9X340_GEOCN/1-1109 ---------ENTVPA------LNK---DYIRMLSLISDKFRKQRLNLDPG-V----ANLP
tr|A0A5J5EUE3|A0A5J5EUE3_9PEZI/1-1449 -----------------QGGETDESLEEAVGILKKFTKLSREHRYGVHNA-E------IP
tr|W3X2I1|W3X2I1_PESFW/1-1356         -----------------STFKHETVQAKDVQILNAVAQKFREARLGSEDE-P------IA
tr|A0A1L9SRB9|A0A1L9SRB9_9EURO/1-1377 -----------------SGVSTGSVSPDDILTLNAIATKFRESRLGNRVS-N------IP
tr|A0A0U1LP43|A0A0U1LP43_TALIS/1-1347 -----------------TDLPLEGATADEIHLLGAITTKFKEARFGNRAT-N------IP
tr|A0A1Y2W5X8|A0A1Y2W5X8_9PEZI/1-1347 -----------------AGFTHEAVQVKDVQILNAVAQKFREARLGSEGE-P------VS
tr|A0A4Q4YBZ6|A0A4Q4YBZ6_9PEZI/1-1359 -----------------ADFKHDAVQAKDIQILSAIAQKFRETRLGSEG--P------IA
tr|A0A165JPD3|A0A165JPD3_XYLHT/1-1395 -----------------SSVSLDQTAVNDVKLLYGLTRKFREARFGSRSD-D------IP
tr|A0A3N4HJU3|A0A3N4HJU3_ASCIM/1-1326 -----------------GDVELDAELKSSIQALQDLALKFRRARFGVESG-P------IP
tr|C4JTU8|C4JTU8_UNCRE/1-1295         -----------------KDVELHAATIADIKLLNCIATKFREARFGHRSA-D------VP
tr|J3K9D1|J3K9D1_COCIM/1-1381         -----------------KEVELQAATLDEVKLLNSIASKFREARFGHRSA-D------VP
tr|A0A162IL72|A0A162IL72_9EURO/1-1430 -----------------AQVELPGTSPEQLRLLHSITIKLREGRFGHLVA-D------PP
tr|A0A1L9UQA1|A0A1L9UQA1_ASPBC/1-1370 -----------------SALAVPGITADTLRALYAITSKFREARLGNRVS-R------IP
tr|A0A423XH12|A0A423XH12_9PEZI/1-1350 -----------------NEFSHTAVELRDLQILYGVAQKFRESRLGSGSE-P------IA
tr|A0A447C1C6|A0A447C1C6_9PEZI/1-1369 -----------------AGFSHPVAGAKDIQLLSLLAQKFHEARLGAGGE-P------IA
tr|J3P037|J3P037_GAGT3/1-1339         -----------------SGYSHDSVPQNDVQILNAVAQKFREARLGAGGE-V------IS
tr|A0A1Y2EI16|A0A1Y2EI16_9PEZI/1-1343 -----------------AAFKHESVEVKDVQILNAVAHKFREARLGSEEE-P------IS
tr|A0A507ATD7|A0A507ATD7_9PEZI/1-1346 -----------------GNFKHEAAALKDIQILNAVSQKFREARLGAGGE-P------IA
tr|A0A553HNK2|A0A553HNK2_9PEZI/1-1344 -----------------VSFQHESAEVKDIQILN----KFQEARLGSDGE-V------TA

sp|P24276|SSD1_YEAST/1-1250           TLSLLESLDDEKVKV-DLNILDRTLGFV-------------VINEIKRKVNSTVAEKIYT
tr|G8ZVB9|G8ZVB9_TORDC/1-1257         FLPLAASLDDEKVNV-DLNILDRSLGSI-------------IVGEIKTKLDSSVAEKIYT
tr|A0A1G4JD13|A0A1G4JD13_9SACH/1-1226 ELSLLESLDDERVKV-DLNIFQVSAAAS-------------IISEIERQVNGTVAQAIYD
tr|A0A1G4MFK9|A0A1G4MFK9_LACFM/1-1220 SLALLESLDDEKVKA-DLNIFKQSMAAS-------------IMAEIERQVNSTVAETIYK
tr|H2AV93|H2AV93_KAZAF/1-1217         SLSLFETLDDEKTKV-DLNIMDRSLGFL-------------IINEIQRKVNATVAETLYS
tr|J7RSX7|J7RSX7_KAZNA/1-1297         TMSLFESLDDEKVKV-DLNIFDRTLAFT-------------VINEIQRKVNSTVAERIYS
tr|A0A1G4KFW0|A0A1G4KFW0_9SACH/1-1226 DLSLLESLDDEKVKV-DINIFQGDMATS-------------VVTEIERQVNSTVAETVHE
tr|G0W8F4|G0W8F4_NAUDC/1-1260         TLSLFESIDDEKVNV-DLNILDRTLGYV-------------VINEIQHKVNSTIAEKIYT
tr|G0VGX0|G0VGX0_NAUCC/1-1245         ALSLFESLDDEKVKV-DLNIFDRSLGFS-------------VINELQRKVNSTVAEKIYE
tr|Q75F00|Q75F00_ASHGO/1-1220         KLALLDSLDDEKVKV-DINILDKSPAAY-------------VIGEIEHKVNSTIAERTYV
tr|C5DM61|C5DM61_LACTC/1-1225         ELCLLESLDDEKVKV-DLNIFQSSAATS-------------IVTEIERHVNSIVAETIYQ
tr|A0A1G4KMC7|A0A1G4KMC7_9SACH/1-1260 DLSLLESLDDEKVKV-DLNIFQASAATS-------------IITEIERQVNSTVAQTIYQ
tr|Q6FSE0|Q6FSE0_CANGA/1-1324         ALSLLDSLDDEKVKA-DLNLFSSSIGGS-------------VISELQRKVNATVAEKLYT
tr|I2GVD4|I2GVD4_TETBL/1-1313         SLSLLESLDDEKVRV-DLNIFDRYVGTA-------------VVTELERKANCIVAEKIYS
tr|A7TFS3|A7TFS3_VANPO/1-1253         ELPLFDSLDDERVKV-ELNILDKKLGYV-------------VVEEIERFVNNTIAKELYN
tr|A0A0C7MV35|A0A0C7MV35_9SACH/1-1254 ELCLLESLDDEKVKA-DINIFHADMATS-------------VITEIERQVNGTVAQTVYE
tr|C5E0Z7|C5E0Z7_ZYGRC/1-1273         TLPLFKSLDDEKVNV-DLNILNRSIGAV-------------VVDEIRTKLDNTVAEKIYT
tr|A0A1G4JA68|A0A1G4JA68_9SACH/1-1233 GLSLLESLDDEKVKV-ELNIFEQKRAAS-------------IVTEIQRQVNATVAEKIYQ
tr|A0A1X7R5I0|A0A1X7R5I0_9SACH/1-1348 SLSLFEYLDDEKVNV-DLNILQRSLGFL-------------IINEIQRKVNSSVAEKLYS
tr|G8JRB6|G8JRB6_ERECY/1-1241         KLALLDTLDDEKVKV-DLNMLKKTPAAA-------------VIGEIERKVNSTVAERTYI
tr|W0T9I6|W0T9I6_KLUMD/1-1179         TLPLLESLDDEKVKP-DLNILQRSKALA-------------LLSEIERKVNNTVATRLFT
tr|Q6CTR8|Q6CTR8_KLULA/1-1177         TLPLLESLDDEKVKV-DLNILQRSKALT-------------LLSEIERKVNNTVATRLFT
tr|G8BSK0|G8BSK0_TETPH/1-1287         SFSLLKSLDDEMVKI-DLNIFEKTIGFQ-------------ILNELQIQTNAKVAETLYT
tr|G8BTK5|G8BTK5_TETPH/1-1219         SLPLINSLDDEKVLV-DLNIFENRISSN-------------IIEEIKRRVNSIVAKEIYD
tr|A0A109UY01|A0A109UY01_9SACH/1-1212 KLSLLSTLDDEKVKV-NLNLFETSLAAS-------------IIGEIEHKVNNTVAEKIYV
tr|A0A1E3NW52|A0A1E3NW52_WICAA/1-1271 NLTLIDQIDDEKVRL-HLNLFKSSLSSS-------------ILNEIFYKVNGTIAQRNYS
tr|K0KRT8|K0KRT8_WICCF/1-1328         NLTLIDQIDDEKIRL-HLNLFKSNLTSP-------------ILNEIFFKVNGTIAQRNHS
tr|A0A1D2VLF2|A0A1D2VLF2_9ASCO/1-1448 VLTLLDQFDEEKIRL-DLNIFNNNLAYS-------------IIDEINHKVNATVAQKIYA
tr|I2H180|I2H180_TETBL/1-1313         LLSILSKLDDEDTEV-NLNIFETNMGNF-------------VVNELQRKCNSIIAESLLL
tr|A0A1L0B7B6|A0A1L0B7B6_9ASCO/1-1206 SLTLLDQLDDEKVRL-HLNIFDSTPAAL-------------VVAEISHKVNATVASKIHA
tr|A0A376BAV1|A0A376BAV1_9ASCO/1-1331 RLPLLEGLDDESVKP-TLNIFNSD--GY-------------VLRELQYKANNTVAEIIYT
tr|A0A1B2JB87|A0A1B2JB87_PICPA/1-1191 VLTLMDQLDDERVKL-SLNIYDPIPAES-------------MINEVFHKVNSVVAHRIFS
tr|C4Y0S0|C4Y0S0_CLAL4/1-1179         TLNLLDQIDDEKVRL-HLNIYQSSDALS-------------MVSEISHKVNATVAAKVHA
tr|W6MPH8|W6MPH8_9ASCO/1-1264         TLPLIEQLDDEKVKL-SLNIFDPSPSTS-------------LIDEIFHTVNVAVAQKIHA
tr|A0A4T0WYX2|A0A4T0WYX2_9ASCO/1-1220 TLPLLDQLDDERVKL-SLNIYENIMSTA-------------IIDEILHTVNAAIAQKVHS
tr|A0A4P6XIK7|A0A4P6XIK7_9ASCO/1-1192 SLPLLDQLDDEKVKL-HMNIFEESNALL-------------VISEISCKVNSTIATKIYE
tr|A0A512U8A1|A0A512U8A1_9ASCO/1-1199 SLTLLDQLDDEKVKL-HMNIFEASNALS-------------VISEIGYKVNSTIATKIYS
tr|A0A1E5R1J8|A0A1E5R1J8_9ASCO/1-1342 RLSLLETLDDEKIKISDLNYYFNENGY--------------IMKEIHFKVNNTVAEFNYS
tr|C5MJ33|C5MJ33_CANTT/1-1288         NLTLLDQLDDEKVRL-DLNVFKDSLAFD-------------VISEISHKVNSAIAAKVHA
tr|A0A1E3QST6|A0A1E3QST6_9ASCO/1-1254 NLALLNQLDDEKVRL-DLNIFKDHASLS-------------MMDEILYKVNAAVAQKVHA
tr|A0A099NY57|A0A099NY57_PICKU/1-1221 MLPLLDQLDDERVKL-SLNIYENIKSAS-------------ILDEIFHTVNAAVAQKIHS
tr|W1QFQ5|W1QFQ5_OGAPD/1-1263         VLPLLDQLDDENVRL-SLNIFDSYPSAT-------------VIDEIFHNVNAAVAQRIHA
tr|A0A4P9ZBD2|A0A4P9ZBD2_9ASCO/1-1188 TLALLDQIDDEKVKL-HLNIFERSSALL-------------MILEINHRVNQTVATKNHA
tr|A0A1A0H5I6|A0A1A0H5I6_9ASCO/1-1194 SLSLLDQLDDEKVRL-HMNIFEPSNALL-------------VISEIGYKVNNKIASTIYN
sp|Q5AK62|SSD1_CANAL/1-1274           NLTLLDQLDDEKVRL-DLNIFKDSLAFD-------------VISEISHKVNSAIAAKVHA
tr|A0A1E3NPD2|A0A1E3NPD2_9ASCO/1-1087 MLPLLDQLDDERVKL-SLNIYDNIESTF-------------IIDEIFHNVNAAVAQKIHS
tr|Q6BH95|Q6BH95_DEBHA/1-1293         NLTLLDQLDDEKVNL-HLNIFKDSLSFD-------------IVNEISHKVNNAIAAKIHA
tr|A3LNR8|A3LNR8_PICST/1-1251         NLTLLDQLDDEKVRL-NLNIFKDSLAYD-------------IIFEISHKVNNAIAAKVHA
tr|A0A1E4T168|A0A1E4T168_9ASCO/1-1193 TLPLLDQLDDERVKL-SLNIFQSIASTS-------------LIDEIFHHVNAAVAQKVYA
tr|M3JW26|M3JW26_CANMX/1-1280         NLTLLDQLDDEKVRL-NLNIFKDSLAFD-------------VISEISHKVNSAIAAKVHA
tr|A0A421JQ80|A0A421JQ80_9ASCO/1-1286 NLTLLDQLDDIRVRL-SLNIFNDSLAFD-------------VISEISHKVNTAIAAKIHA
tr|A0A448YNY1|A0A448YNY1_BRENA/1-1285 STPLFDQLDDERVRP-TLNIYDTERAAA-------------LVAEIFHAVNAAVAQKVHS
tr|A5DID9|A5DID9_PICGU/1-1258         NTTLLDSLDDERVRL-HLNIFHDSVASD-------------IINEISHKVNGAVASKIHA
tr|G8B6J2|G8B6J2_CANPC/1-1281         NLTLLDQLDDEKVAL-SLNIFDDSLARD-------------VISEIALKVNSAIAAKIQV
tr|A0A0L0NYI1|A0A0L0NYI1_CANAR/1-1246 SLTLLDQLDDEKVRL-HLNIFEYSSALR-------------IVSEIGHKVNATVAAKVHA
tr|A0A1E4RL03|A0A1E4RL03_9ASCO/1-1340 NLTLLDQLDDEKVRL-DLNIFKQSLAFS-------------IISEISHKVNNAIAAKVHA
tr|A0A1E4SH28|A0A1E4SH28_9ASCO/1-1264 NLTLLDQLDDEKVRL-NLNVFKDSLAFD-------------VIAEISHKVNNAIAAKVHA
tr|A0A1E4U015|A0A1E4U015_PACTA/1-1378 TLPLLDQLDDERVKL-TLNIFDPSPSLS-------------MIDEIFHKVNSAVAQKIYS
tr|A0A2V1AV44|A0A2V1AV44_9ASCO/1-1211 SLTLLDQLDDEKVRL-HLNIFESSFALR-------------IVSEIGHKVNSTIAAKVHA
tr|G8YUH9|G8YUH9_PICSO/1-1272         NLTLLSQVDDEKVHL-HLNIFDETPSFA-------------IISEISHKVNSAVATKLHA
tr|A0A371C3I8|A0A371C3I8_YARLL/1-1212 ALSLLNQIDDENLPI-STDIYQALQISH-------------IVDEVNIKVNCAVAQKLYA
tr|A0A2P7YQU3|A0A2P7YQU3_9ASCO/1-1184 SLTLLDQIDDEKVRL-HMNIFESSSALS-------------IVSEIGYKVNSTIAVKVHA
tr|A0A0J9X5T2|A0A0J9X5T2_GEOCN/1-1202 VHALLNYVDDENVVV-SSNIFEGTLIQQ-------------LFDEINIKVNTAVAQKLVA
tr|A0A5E8B0Y1|A0A5E8B0Y1_9ASCO/1-1329 ILGLLNYVDDENVVV-NSNIFQGSEVRQ-------------VLDELCIKVNTAVAQKVFA
tr|A0A1E5R8W0|A0A1E5R8W0_9ASCO/1-1229 DLPLLFKLDDEKMKCDTLTYYFNNSNS--------------IIEEIKMKVNNTVAKKIYS
tr|A0A1B7TCV0|A0A1B7TCV0_9ASCO/1-1253 PLPLLFKLDDEKVKCSSLDYYFEESSKTFSSSSSLYRELTPVFEEIKNKVNNTIAITIYS
tr|A0A1E5RXP5|A0A1E5RXP5_HANUV/1-1243 DLPLLYKLDDENMKCDSLKYYFNSSNS--------------IIDEIKMKVNNTVAKKIYT
tr|A0A060T1G8|A0A060T1G8_BLAAD/1-1212 GLGLLDLVDDERTQV-TSHIFDTAESEQ-------------LMNELCIKANTAVAQKLHA
tr|A0A1E3PZJ4|A0A1E3PZJ4_LIPST/1-1295 HLHLLNQLEDENVPV-ETNLFERRASSP-------------VIDEIMIKVNSIVASILSQ
tr|A5E347|A5E347_LODEL/1-1404         NLTLLNQLDDEKVAL-SLNVFDDSLALD-------------IISEISYKVNAAIAAKIQV
tr|A0A167EJ91|A0A167EJ91_9ASCO/1-1315 ILGLLNFLEEDSVKV-TASLFDGKQSHQ-------------LFDEINIKVNTAIAQKLYA
tr|A0A061BI84|A0A061BI84_CYBFA/1-1295 NLTLLDQVDDEKVRL-DLNLFKSSLCSS-------------IFNELFLKVNGTVAQRTYA
tr|A0A0J9X340|A0A0J9X340_GEOCN/1-1109 PLGLLNYIEDEPINV-RSNIFEGDLVSS-------------IIDEINIQVNTVVAYRIYE
tr|A0A5J5EUE3|A0A5J5EUE3_9PEZI/1-1449 PLRLLYQTDDENVPN-TENVFESRPAYE-------------LVEELLIKVNTLVAEKIAA
tr|W3X2I1|W3X2I1_PESFW/1-1356         PLRLLHQLDDENIPI-KHNLFDSTSGTE-------------LVEELQHKVNAYVAQRLAQ
tr|A0A1L9SRB9|A0A1L9SRB9_9EURO/1-1377 PLRLLYQLDDENVPV-ERNIFDSSSAHD-------------IVEELSHKANTFVARKIFS
tr|A0A0U1LP43|A0A0U1LP43_TALIS/1-1347 SLRLLYQLDDENMPV-EHNIFDSSPTHE-------------LIEELSHKANFFVARKVYA
tr|A0A1Y2W5X8|A0A1Y2W5X8_9PEZI/1-1347 PLRLLHQLDDENIPI-QHNIFDATSGTE-------------LAEELLHKVNASVAQKLAQ
tr|A0A4Q4YBZ6|A0A4Q4YBZ6_9PEZI/1-1359 PLRLLHQLDDENVPI-QHNIFDSTPGME-------------LVEELLHKANAHVAQRLAE
tr|A0A165JPD3|A0A165JPD3_XYLHT/1-1395 PLRLLYQLDDENVPV-EQNVFDATPSHE-------------LIEELSHKANAFVAKKLAA
tr|A0A3N4HJU3|A0A3N4HJU3_ASCIM/1-1326 PLALLSHLDDESIPV-RENIFTFTPSQQ-------------IVEEISIKANIFVADKIFE
tr|C4JTU8|C4JTU8_UNCRE/1-1295         PLRLFYQLDDENVPV-FHNIFDSSSAHE-------------LMEELSHKTNSLVAKRLFT
tr|J3K9D1|J3K9D1_COCIM/1-1381         PLRLFYQLDDENVPV-MHNIFDSSTAHE-------------LMEELSHKTNSLVAKRLFT
tr|A0A162IL72|A0A162IL72_9EURO/1-1430 TLNLLGLLDDENVPV-QPNVFQSTPAHW-------------MIHETSHKANEIVAKQLFQ
tr|A0A1L9UQA1|A0A1L9UQA1_ASPBC/1-1370 PLRLLYQLDDENVPV-EHNIFHSTPVRE-------------LVEELSYKANFLVARKLVT
tr|A0A423XH12|A0A423XH12_9PEZI/1-1350 PLRLLHQIDDENIPI-KDNIFDSTAAME-------------LVEELMHKVNAYVAQRVAE
tr|A0A447C1C6|A0A447C1C6_9PEZI/1-1369 PLRLLQQLDDENIPV-KHNVFDSSLATE-------------LVEELMHKTNTYVAQRLAA
tr|J3P037|J3P037_GAGT3/1-1339         PLRLFKQLDDENIPL-EHNIFDSTTATE-------------VVEELMHKTNAAIAQRLAE
tr|A0A1Y2EI16|A0A1Y2EI16_9PEZI/1-1343 PLRLLHQLDDENIPI-QHNIFDATSGTE-------------MVEELLHRANAHVAQQLAQ
tr|A0A507ATD7|A0A507ATD7_9PEZI/1-1346 PLRLLQQLDDENIPI-EHNIFDSTTAVE-------------LVEELMHKANAYVAQRLSQ
tr|A0A553HNK2|A0A553HNK2_9PEZI/1-1344 PLRLLHHLDDENIPI-QHNIFDTTPGTE-------------LVEELLHKANAYVAQKLAS

sp|P24276|SSD1_YEAST/1-1250           KLGDLALLRRQMQPIATKMASFRKKIQNF-GYN----FDTNTA-DELIKGVLKIKDDDVR
tr|G8ZVB9|G8ZVB9_TORDC/1-1257         KLGDSTFLRRQVQPVHTKMASFKKKVKKF-GFD----IDVSSA-DTLIKSILQIKNNDVR
tr|A0A1G4JD13|A0A1G4JD13_9SACH/1-1226 KLGDLAFLRRQSKPIATKLSSFQKKVTKL-GLD----IDVTNS-QTTLSSILKIKDYSVR
tr|A0A1G4MFK9|A0A1G4MFK9_LACFM/1-1220 KLGNFAFLRRQARPIASKLASFKKKVSKF-GYE----VDITDA-ESLFASILAIPNENIR
tr|H2AV93|H2AV93_KAZAF/1-1217         KLGDSSFLRRGAQPTVTKMATFEKKMKKL-GYE----VDVSSS-DTVLRSILAIKDDDAR
tr|J7RSX7|J7RSX7_KAZNA/1-1297         KLGDNSFLRRQPQPILTKLTSFKKKVQKL-GFD----VDVTTS-DSILHSILQIPDVDVR
tr|A0A1G4KFW0|A0A1G4KFW0_9SACH/1-1226 ILGDLAFLRRQSRPIATKLASFQKKVAKL-GFD----VDVTSS-QSVLNSIMAIKDESAR
tr|G0W8F4|G0W8F4_NAUDC/1-1260         KLGDSSFLRREAQPVITKMSLFKNKIQKF-GLD----IDITSI-ATIIQSILKIEDSDVR
tr|G0VGX0|G0VGX0_NAUCC/1-1245         KLGDSSFLRRQVQPISTKIASFKNKVLKF-GIN----IDITST-DTVIRSILDIEDPDIR
tr|Q75F00|Q75F00_ASHGO/1-1220         KLGSSAFLRRQPQPISTKLQLFKKKIQKF-GFE----IDITTP-ESLLSSILAIEDPTVR
tr|C5DM61|C5DM61_LACTC/1-1225         KLGDLAFLRRQSKPIATKLASFEKKVTKL-GYE----VDITDS-QSLLSSILAIEDEATR
tr|A0A1G4KMC7|A0A1G4KMC7_9SACH/1-1260 KLGDLTFLRRQSKPIATKLDSFQKKVAKL-GYD----IDITDS-QTLLSSILSINDEGAR
tr|Q6FSE0|Q6FSE0_CANGA/1-1324         KLGDLAFLRRQTAPVATKIASFIKKVEHF-GYE----IDTFSA-DTILKSILKIDDPDVR
tr|I2GVD4|I2GVD4_TETBL/1-1313         KLGNSAFLRRQAQPIRSKMISLQRKIQKF-GYD----LDITSA-DSLIRSILGIDDDDVR
tr|A7TFS3|A7TFS3_VANPO/1-1253         NLGERAFLRRQASPTLNKMENFKRKVQKL-GYE----VNISSP-SSLINSILKIDNDDIR
tr|A0A0C7MV35|A0A0C7MV35_9SACH/1-1254 RLGDLAFLRRQSKPIATKLNSFQKKAERL-GYE----IDVTNS-QTILNSIIAIKDENAR
tr|C5E0Z7|C5E0Z7_ZYGRC/1-1273         RLGGLAFLRRQVPPVHTKMASFKKRVQKL-GYD----LDITTP-DSLIQSILEIENDDVR
tr|A0A1G4JA68|A0A1G4JA68_9SACH/1-1233 KLGDLAFLRRQGPPIFTKLASFRKKVEKF-GYQ----IDVSDA-QTLISSLLSIEDPHIR
tr|A0A1X7R5I0|A0A1X7R5I0_9SACH/1-1348 KLGDNAFLRRQTQPIATKLLSFKNKVNKF-GHN----IDVTSS-DTVINSILDIKDPNVR
tr|G8JRB6|G8JRB6_ERECY/1-1241         KLGASAFLRRQPSPISTKLQLFKKKVQKF-GCN----VDVTTP-ESLLGSILSIKDYSTR
tr|W0T9I6|W0T9I6_KLUMD/1-1179         SLGDVAFLRRQPEPISTKLKTFQKKVEKL-GVP----MDVMSS-ESVLNSILAIDDDITR
tr|Q6CTR8|Q6CTR8_KLULA/1-1177         SLGDVAFLRRQPEPISTKLKTFQKKVEKL-GVE----MDITSS-ESVLNSILAIDNNTTR
tr|G8BSK0|G8BSK0_TETPH/1-1287         KLGSSALLRRQLQPVSNKLESFKLKAERL-GHD----IDISSS-DSILKSILSIENLEER
tr|G8BTK5|G8BTK5_TETPH/1-1219         KLGDKAFLRRQAIPNDTKMEFFKKKVNQL-GFE----IDTSSA-SGLLKYILSIKDPNAR
tr|A0A109UY01|A0A109UY01_9SACH/1-1212 NLGPAAFLRRQSPPVSTKLQLFKKKVQRF-N---------TYPVHSLLQSIISMEDAKTK
tr|A0A1E3NW52|A0A1E3NW52_WICAA/1-1271 ILGDVAFLRRQTIPTLTKLESFKKKILNL-GIE----IDTSSS-AKLINSILSIKDETIR
tr|K0KRT8|K0KRT8_WICCF/1-1328         ILGDLAFLRRQTIPTLTKLETFKRKINNL-GIK----IDTSSS-SSLINSILSIKDETIK
tr|A0A1D2VLF2|A0A1D2VLF2_9ASCO/1-1448 QLGDKAFLRRNPIPTLSKFETFLRRVSAL-GIK----LDATTS-DTLQNSILDIGDDTSR
tr|I2H180|I2H180_TETBL/1-1313         HIGDPAFLRRQLPPSPIKLKSFVKKVKRY-GYD----IDSTSP-ENIIKSILSINDPITR
tr|A0A1L0B7B6|A0A1L0B7B6_9ASCO/1-1206 KLGDEAFLRRQALPTLQKLEGFSRKAANL-GVR----IDTSTA-ASLEKSILSIQDPVKR
tr|A0A376BAV1|A0A376BAV1_9ASCO/1-1331 KLGPLSFLRRQSHPLSTKLQSFFQRISNFENVE----IDPTTP-ETCLKSMLAIKDTGVR
tr|A0A1B2JB87|A0A1B2JB87_PICPA/1-1191 LLGEVAFLRRQPYPTPQKLETYVKKVNNL-SIK----LDTSDG-GTLQDSLLQIKDENTR
tr|C4Y0S0|C4Y0S0_CLAL4/1-1179         FLGDEAFLRRHALPTLQKIENFSRKAANL-GFE----MDISTS-ASLQNSILKIEDPVKR
tr|W6MPH8|W6MPH8_9ASCO/1-1264         GLGDRAFLRRNAAPTLQKIASIQKKIDNL-GVQ----LDTTMG-STVLNSILNIKNPVTR
tr|A0A4T0WYX2|A0A4T0WYX2_9ASCO/1-1220 GFGERALLRRFPIPTLSKFEYYQAKIAEL-GIT----LDTSNA-GSFQKSILDIEDPIKR
tr|A0A4P6XIK7|A0A4P6XIK7_9ASCO/1-1192 KLGEASFLRRHALPTLQKIEAFVRKAGNL-GIE----VDTTSS-ASLQKSLLRVADPSKR
tr|A0A512U8A1|A0A512U8A1_9ASCO/1-1199 GLGDSAFLRRHALPTLQKIEAFVRKAGNL-GTE----IDISTS-AALQKSILRVEDPSKR
tr|A0A1E5R1J8|A0A1E5R1J8_9ASCO/1-1342 KLGDQAFLRRHAEPLSTKFQYFLHRISEFNQFDT--VLNLGNP-ELCLKSISKIEDNHLR
tr|C5MJ33|C5MJ33_CANTT/1-1288         GLGDQAILRRHPLPTLQKMETFVRKATNL-GFK----IDTTTS-STLQNSILKIEDPVKR
tr|A0A1E3QST6|A0A1E3QST6_9ASCO/1-1254 VLGESALLRRHPLPTLSKIESFAKRVEIL-GFN----IDTSTS-TSLQTSILKIEDPVKR
tr|A0A099NY57|A0A099NY57_PICKU/1-1221 ALGDLAFLRKFPIPTLTKFEYYQSKIAEL-GVH----LDTTNA-GSFQNSILAIEDPIKR
tr|W1QFQ5|W1QFQ5_OGAPD/1-1263         ILGDRAFLRKYSIPTLTKFENYNKKAAHL-GVS----LDTTNA-ASFQNSLLRIEDPIKR
tr|A0A4P9ZBD2|A0A4P9ZBD2_9ASCO/1-1188 HFGELAFLRRYALPTLQKIEAFARKAANL-GFK----IDTSTS-ASLQKSILHIDDPLKR
tr|A0A1A0H5I6|A0A1A0H5I6_9ASCO/1-1194 ELGESTLLRRHALPTLQKLEAFVRKAGNL-GAD----IDITSS-VSLQKSILRLEDPLKR
sp|Q5AK62|SSD1_CANAL/1-1274           GLGDQAILRRHPLPTLQKMETFVRKATSL-GFK----IDTTTS-STLQNSILKIDDPVKR
tr|A0A1E3NPD2|A0A1E3NPD2_9ASCO/1-1087 ALGGRAFLRRFPIPTLNKFEYYQSKIAQL-GVE----LNTTNA-GSFQNSILSIDEPLKR
tr|Q6BH95|Q6BH95_DEBHA/1-1293         SLGDQALLRRHSLPTLQKMEAFVRRATNL-GFK----IDTTNS-STLQRSILKIQDPVKR
tr|A3LNR8|A3LNR8_PICST/1-1251         GLGEQALLRRHPLPTLQKMETFVRKATNL-GFK----IDTTTS-STLQKSILSIEDPVKR
tr|A0A1E4T168|A0A1E4T168_9ASCO/1-1193 GLGDRALLRKYPIPTLTKFENYNKRAANL-GVK----LDTTNA-ATFQNSLLEIEDPLKR
tr|M3JW26|M3JW26_CANMX/1-1280         SLGDQAMLRRHPLPTLQKMETFVRKATNL-GFK----IDTTTS-STLQNSILKIEDPVKR
tr|A0A421JQ80|A0A421JQ80_9ASCO/1-1286 GLGDSALLRRQPLPTLQKMETFVRKANNL-GYK----MDTSTS-ASLQNSILKIEDSTKR
tr|A0A448YNY1|A0A448YNY1_BRENA/1-1285 GLGSRALLRRYAMPSLAKFEAHMAKIARL-GVH----LDTTSA-ATFHNSLLSVTDPVKR
tr|A5DID9|A5DID9_PICGU/1-1258         GLGDAAFLRRHPLPTISKLETFVRKAANL-GFT----IDTATS-ATLQNSILKIQDTVKR
tr|G8B6J2|G8B6J2_CANPC/1-1281         GLGNKAFLRRQGLPTLQKIETFVRKATNL-GIK----IDTTDA-ATLQNSLLKIEDPVKR
tr|A0A0L0NYI1|A0A0L0NYI1_CANAR/1-1246 TLGDEAFLRRQALPTLQKIENFSRKAYNL-GFK----IDTSTS-SSLQQSILKINDPLKR
tr|A0A1E4RL03|A0A1E4RL03_9ASCO/1-1340 GLGDQALLRRHALPTLQKMETFVRKATNL-GFK----IDTTTS-STLQNSILKIEDPIKR
tr|A0A1E4SH28|A0A1E4SH28_9ASCO/1-1264 GLGDQAFLRRHPLPTLQKMETFVRKATNL-GFK----IDTTNA-STLQNSILKIEDPVKR
tr|A0A1E4U015|A0A1E4U015_PACTA/1-1378 KLGDKTLLRRYGIPTLQKLETYHKRITNL-GVS----LDTTSS-ATLQNSVLSIQDPVKR
tr|A0A2V1AV44|A0A2V1AV44_9ASCO/1-1211 TLGDEAFLRRSALPTLQKIENFSKKAYNL-GFK----IDTSTS-SSIQSSILKIDDPLKR
tr|G8YUH9|G8YUH9_PICSO/1-1272         SLGNEAFLRRHSLPTLQKMENVVRKAANL-NIK----IDTTDS-ASLQKSILQIENPVKR
tr|A0A371C3I8|A0A371C3I8_YARLL/1-1212 SLGPKAFLRRHSYPLLQKMESFTQKMKNL-GVH----IDTSSS-GALQKCLFQIESDDVR
tr|A0A2P7YQU3|A0A2P7YQU3_9ASCO/1-1184 TLGDEAFLRRQALPTLQKIENFSRKAFNL-GFK----IDTSTP-STLQQSILKIDDPLKR
tr|A0A0J9X5T2|A0A0J9X5T2_GEOCN/1-1202 TIGDKAFLRRHADPILQKIEAFTESVKNL-NME----VDTATS-ATIQKSFLSTGDAGIR
tr|A0A5E8B0Y1|A0A5E8B0Y1_9ASCO/1-1329 ILGDKALLRRHSDPILQKIESFIESVKNL-NLD----MDTTSS-ATIQKSILNIDDDVVR
tr|A0A1E5R8W0|A0A1E5R8W0_9ASCO/1-1229 QLGDCALLRKQAEPLSTTFYSFMLRVSEYPLLEN--ELNFESP-MDCLQSIMKLEDQTLR
tr|A0A1B7TCV0|A0A1B7TCV0_9ASCO/1-1253 KLGGAAFLRKQAEPLSTTFYAFTLRVSEYASNSNSLNLNFESP-MDCLQSIYTLCDEDLE
tr|A0A1E5RXP5|A0A1E5RXP5_HANUV/1-1243 QLGDCAFLRKQSEPLSTTFYSFMLRVSEFPFLED--ELNFESP-IDCLQSITKIEDQTLR
tr|A0A060T1G8|A0A060T1G8_BLAAD/1-1212 LLGDKAFLRRHPEPILQRLESFSETIKLL-DLD----IDTSSA-AALQKSLFAIKDNNVR
tr|A0A1E3PZJ4|A0A1E3PZJ4_LIPST/1-1295 KLGERAFLRRHLAPNLHRLNAFLEKMRIL-GFD----FDGSSS-SKLQSSLFQIGDADTL
tr|A5E347|A5E347_LODEL/1-1404         GLGNKAFLRRQALPTLQKMETFVRKATNL-GFK----IDTTNA-ATLQNSLLKIEDPVKR
tr|A0A167EJ91|A0A167EJ91_9ASCO/1-1315 VLSSRAFLRRHSEPILSKLESFATLVRSL-GID----IDTSSS-AGLQKSLFKIESDEVR
tr|A0A061BI84|A0A061BI84_CYBFA/1-1295 ILGDSAFLRRHTMPTLQKLETFKRKASGL-GVD----IDTSSP-ASLINSIMSIEDVVKR
tr|A0A0J9X340|A0A0J9X340_GEOCN/1-1109 VLGPHSFLRKQNEPNPHKLRTFLESASNL-NLH----IDISSS-ASIQASILDTHDDSIR
tr|A0A5J5EUE3|A0A5J5EUE3_9PEZI/1-1449 AMPEKALLRRQSAPNQRRLATFGERINRL-GYN----LDISNS-AALQSGLVKLEDADVR
tr|W3X2I1|W3X2I1_PESFW/1-1356         DLPEKALLRRQGAPNARRLQTFVERMRAI-GYD----FDTTSS-GTVQNSLFKVDDNDIR
tr|A0A1L9SRB9|A0A1L9SRB9_9EURO/1-1377 AMPDKAFLRRQPSPNFRRLQTFVERMNRL-GYN----IDPSSS-GSLQSSLCKVQDSDIR
tr|A0A0U1LP43|A0A0U1LP43_TALIS/1-1347 AMPDKALLRRQAVPNSRRLQSFVDRMNRL-GFE----MDPTSS-GTLQASLFKIEDLDLR
tr|A0A1Y2W5X8|A0A1Y2W5X8_9PEZI/1-1347 GLPEKALLRRQSAPNARRLQTLVERMRAL-GYD----IDTTSS-GTLQNSLFKVDDSDIR
tr|A0A4Q4YBZ6|A0A4Q4YBZ6_9PEZI/1-1359 GLPDKAVLRRQAPPNARRLQTFVERMRAL-GYD----MDTTSS-GTLQNSLFKVDDADIR
tr|A0A165JPD3|A0A165JPD3_XYLHT/1-1395 ALPGKAFLRRQAAPNSRRLQTFAERMTNI-GYD----IDTSSS-GSIQASLFNVEDQSIR
tr|A0A3N4HJU3|A0A3N4HJU3_ASCIM/1-1326 GLPEKAILRRHAAPNKRRLESFASKMNKL-GLD----IDISSS-AALQKSLFAIQDEVKR
tr|C4JTU8|C4JTU8_UNCRE/1-1295         VLPQKALLRRQASPNYRRLGTFVDRMTRL-GYE----MDSSSS-GSLQTSLFKVQDVDLR
tr|J3K9D1|J3K9D1_COCIM/1-1381         AFPQKAFLRRQASPNFRRLGTFVDRMSRL-GYD----MDSTSS-GTLQNSLFKIQDVDLR
tr|A0A162IL72|A0A162IL72_9EURO/1-1430 ALPEMALLRRQAPPNARRLQTFVRRMSAL-GYN----IDASSS-GALQRSLFAIPDKDIR
tr|A0A1L9UQA1|A0A1L9UQA1_ASPBC/1-1370 ALPDKAFLRRQMSPNPRRLHLFVERMNKL-GYG----LDPTSS-GTLQSSLCQVQDDDLR
tr|A0A423XH12|A0A423XH12_9PEZI/1-1350 GLPEKALLRRQAAPNPRRLQTFVERMTAL-GYE----IDSSSS-GAIQNSLFKVDDPDIR
tr|A0A447C1C6|A0A447C1C6_9PEZI/1-1369 ALPEKALLRRHAPPNSRRLQTFVERMSAL-GYE----IDSTSS-GSLQNSLFRVDDSDIR
tr|J3P037|J3P037_GAGT3/1-1339         ALPEKALLRRQGAPNPRRLQTIGERLTAL-GYE----IDTSSS-GALQNSLFKVEDEDIR
tr|A0A1Y2EI16|A0A1Y2EI16_9PEZI/1-1343 GLPEKAILRRQAAPNARRLQTFVERMRAL-GHD----IDTTSS-GTVQNSLFKVDDGEIR
tr|A0A507ATD7|A0A507ATD7_9PEZI/1-1346 ALPEKALLRRQTAPNPRRLQTFVERMTAL-GYE----MDSSSS-GALQNSLFKVDDVDIR
tr|A0A553HNK2|A0A553HNK2_9PEZI/1-1344 GLPEKALLRRQGPPNARRLQTFVERMGAL-GYD----IDMTSS-GTLQNSLFKVDDAGIR

sp|P24276|SSD1_YEAST/1-1250           V---GIEILLFKTMPRARYFIAGK-VDP-DQY--GHYALNLPIYTHFTAPMRRYADHVVH
tr|G8ZVB9|G8ZVB9_TORDC/1-1257         T---GVEILLYKTMPRARYFIAGK-VDP-DQY--GHYALNLQLYTHFSAPLRRYADHVVH
tr|A0A1G4JD13|A0A1G4JD13_9SACH/1-1226 M---GIEILLYKTMGRAKYYVAGK-VEP-DHY--EHYALNVPLYTHFSAPLRRYADHVVH
tr|A0A1G4MFK9|A0A1G4MFK9_LACFM/1-1220 V---GVEILLYKTLGRGKYFIAGK-VDP-DQY--AHFTLNFPLYAHFTAPLRRYADHVVH
tr|H2AV93|H2AV93_KAZAF/1-1217         I---GAEVLLFKTMSRAKYFVAGK-ADP-DQY--GHYALNLPIYAHFTCPLRRYADHVVH
tr|J7RSX7|J7RSX7_KAZNA/1-1297         K---TVEILLFKTMLRAKYFVAGK-IDP-DQY--GHYALNLPIYTHFTNPMRRYADHVVH
tr|A0A1G4KFW0|A0A1G4KFW0_9SACH/1-1226 I---GIEVLLYKCLGRAKYFVAGK-VDS-DQF--DHFALNLPLYTHFTAPLRRYADHVVH
tr|G0W8F4|G0W8F4_NAUDC/1-1260         V---GVEILLFKTMSRAKYFVAGK-VDP-DQY--SHYSLNLPIYTHFTSPLRRYADHVVH
tr|G0VGX0|G0VGX0_NAUCC/1-1245         V---GVEILLFKTMSRAKYFVAGK-VDP-DQY--GHYALNLPIYTHFTCPLRRYADHVVH
tr|Q75F00|Q75F00_ASHGO/1-1220         L---GVELLLFKTVNRARYFVAGK-VEP-DQY--GHFSLNLHLYTHFTSPLRRYADHVVH
tr|C5DM61|C5DM61_LACTC/1-1225         T---GVEILLFKALSRAKYFVAGK-VES-DQY--DHFALNLPLYTHFTAPLRRYADHVVH
tr|A0A1G4KMC7|A0A1G4KMC7_9SACH/1-1260 V---GVEILLFKSLGRAKYFVAGK-VEP-DQY--EHFALNLPLYTHFTAPLRRYADHVVH
tr|Q6FSE0|Q6FSE0_CANGA/1-1324         T---GVEILLFKTMSRARYFVAGK-LDP-DQY--GHYILNLPLYTHFTAPMRRYADHVVH
tr|I2GVD4|I2GVD4_TETBL/1-1313         C---GAELLFFKTMTRARYFIAGK-VEP-DQY--GDYTLNLPLFTHFTSPLRRYADHVVH
tr|A7TFS3|A7TFS3_VANPO/1-1253         I---GVEILLFKSMPRAKYFVAGK-VDV-EQY--DHFAFNFPLYTHFTAPLRRYADHVVH
tr|A0A0C7MV35|A0A0C7MV35_9SACH/1-1254 I---GVEVLLYKCLGRAKYFVAGK-VDS-DQF--DHFALNSQLYTHFTAPLRRYADHVVH
tr|C5E0Z7|C5E0Z7_ZYGRC/1-1273         S---GVEILLFKTMSRARYFIAGK-VDP-DQY--GNYALNLPLYTHFSAPLRRYADHVVH
tr|A0A1G4JA68|A0A1G4JA68_9SACH/1-1233 T---ATEILLFKTLGRAKYFVAGK-VEP-DQY--EQFSLNLPIYTHFTAPLRRYGDHVVH
tr|A0A1X7R5I0|A0A1X7R5I0_9SACH/1-1348 Q---GVEVLLFKTFSRAKYFVAGK-VDP-DQF--GHYALNVPIYTHFTNPLRRYADHMVH
tr|G8JRB6|G8JRB6_ERECY/1-1241         L---GIELLLFKTLNRARYFVAGK-VEP-DQY--GHFSLNMHLYTHFTAPLRRYADHVVH
tr|W0T9I6|W0T9I6_KLUMD/1-1179         M---AIELFLSKTLTPAKYFISGK-VEP-DQF--AHYSLNLPLYTHFTAPLRRYSDHVVH
tr|Q6CTR8|Q6CTR8_KLULA/1-1177         M---AVELFLSKTLTPAKYFISGK-VEP-DQF--AHYSLNLPLFTHFTAPLRRYSDHVVH
tr|G8BSK0|G8BSK0_TETPH/1-1287         R---IVELLLYKINSRAKYFVAGK-VEP-DQF--GHFVSNLPLYTHFTSPMKRYADHVVH
tr|G8BTK5|G8BTK5_TETPH/1-1219         R---GVEILLFKLMSRGKYYVAGK-VDK-EQH--KNFITNIPLYTHFTSPLRRYADHIVH
tr|A0A109UY01|A0A109UY01_9SACH/1-1212 T---CVELLLYKALNRARYFVAAK-VEP-DQF--GHFSLNMHLYTHFTAPLRRYADHVVH
tr|A0A1E3NW52|A0A1E3NW52_WICAA/1-1271 Q---GVEILFYKSLSRSKYFVAGK-VEA-ENY--GAFYFNLPLYTHFTSPLRRYADLIVH
tr|K0KRT8|K0KRT8_WICCF/1-1328         Q---SIEVLFYKTLTRSKYFVAGK-VEP-ENY--GAFYFNLPLYTHFTSPLRRYSDFIVH
tr|A0A1D2VLF2|A0A1D2VLF2_9ASCO/1-1448 K---CVETLLSKCMNRGKYYIAGK-VDS-DMY--GHYYFNLPLYTHFTAPSKRYADLIVH
tr|I2H180|I2H180_TETBL/1-1313         K---GVEVLFYKTMSRAKYFIKSN-VEN-NQY--EHYLNNFPVYTHFTSPLRRYSDHVVH
tr|A0A1L0B7B6|A0A1L0B7B6_9ASCO/1-1206 Q---CIETLLYKCLPRPKYYIAGK-QDP-DNY--SHYYLNLPLYTHFTAPLRRFSDLIVH
tr|A0A376BAV1|A0A376BAV1_9ASCO/1-1331 C---GVEILFFKTLQRAKYFVAGK-VDP-DQF--DHYSLNYPLYTHFTAPFRRYSDHVVH
tr|A0A1B2JB87|A0A1B2JB87_PICPA/1-1191 K---VAETILHKCMPRGKYFIAGK-TDP-ENY--SHYLHNLPLYTHFTAPSRRYSDLIVH
tr|C4Y0S0|C4Y0S0_CLAL4/1-1179         Q---CIETLLFKSMPKPKYYIAGK-QDS-DSY--GHYYLNLPLHTHFTAPLRRFADLIVH
tr|W6MPH8|W6MPH8_9ASCO/1-1264         E---CIETILVKCMPRGKYAVAGTLSDK-EDL--VHYLFNVPIYTHFTAPLRRYADLIVH
tr|A0A4T0WYX2|A0A4T0WYX2_9ASCO/1-1220 E---AVETILVKCMGRGKYVIAGK-TDQ-E-L--GHYLFNLPTYTHFTSPLKRYADIIVH
tr|A0A4P6XIK7|A0A4P6XIK7_9ASCO/1-1192 Q---CVETLLYKCMPNPKYFIAKY-HDR-EQY--GHYYLNVPLYTHFTAPLRRYADLVVH
tr|A0A512U8A1|A0A512U8A1_9ASCO/1-1199 Q---CIETLLYKCMPRPKYFIAKN-QDI-ENF--GHYYLNMPLYTHFTAPLRRFADVIVH
tr|A0A1E5R1J8|A0A1E5R1J8_9ASCO/1-1342 K---CIEILFYKTLNRSKYYIAGK-VDP-DQF--GHYLLNYPIYTHFTCPFKRYADHVVH
tr|C5MJ33|C5MJ33_CANTT/1-1288         K---CVETLLYKCMSRGRYYVAGK-QDA-DSY--AHYYFNLPLYTHFNAPLRRYADLIVH
tr|A0A1E3QST6|A0A1E3QST6_9ASCO/1-1254 K---AVESFLFKAMSRGKYVIAGK-TDS-ELY--NHYYLNVPLYTHFTAPLRRYADLIVH
tr|A0A099NY57|A0A099NY57_PICKU/1-1221 E---AVETILVKCMGRGKYTIAGK-CDQ-E-L--AHYLFNLPTYTHFNAPLRRYADIIVH
tr|W1QFQ5|W1QFQ5_OGAPD/1-1263         S---AIETILIKSMPRGKYVIAGK-TDA-DSL--NHYLFNLPVYTHFTAPLRRYSDIIVH
tr|A0A4P9ZBD2|A0A4P9ZBD2_9ASCO/1-1188 Q---CIEILLYKCMPSAKYFIAKS-QEP-ENF--GHCYLNLPIYTHFTAPLRRFADLVVQ
tr|A0A1A0H5I6|A0A1A0H5I6_9ASCO/1-1194 Q---CVETLLFKCMPTPKYFIAKH-QER-EQY--EHFYLNMPLYTHFTAPLRRFADLVVH
sp|Q5AK62|SSD1_CANAL/1-1274           K---CVETLLYKCMSRGRYYVAGK-QDT-DSY--AHYYFNLPLYTHFTAPLRRYADLIVH
tr|A0A1E3NPD2|A0A1E3NPD2_9ASCO/1-1087 E---AVETILVKCMGRGKYVIAGK-TDQ-E-L--SHYLLNLPTYTHFNAPLRRYADIIVH
tr|Q6BH95|Q6BH95_DEBHA/1-1293         Q---CVEILLYKCMSRGKYYVAGK-QDP-DSY--GHYYFNIPLYTHFTAPLRRYADLIVH
tr|A3LNR8|A3LNR8_PICST/1-1251         K---CIETLLYKCMSRGKYYVAGK-QDP-DSY--GHYYYNLPLYTHFTAPLRRYADLIVH
tr|A0A1E4T168|A0A1E4T168_9ASCO/1-1193 K---AIEAILIKSMPRGKYIVAGK-TDS-DSL--SHYLFNLPNYTHFTAPLRRYADLIVH
tr|M3JW26|M3JW26_CANMX/1-1280         K---CVETLLYKCMSRGKYYVAGK-QDA-DSY--AHYYFNLPLYTHFTAPLRRYADLIVH
tr|A0A421JQ80|A0A421JQ80_9ASCO/1-1286 Q---CIETLLYKCMSRGRYYVAGK-QDP-DSY--GHYYLNLPLYCHFTGPLRRYSDLIVH
tr|A0A448YNY1|A0A448YNY1_BRENA/1-1285 A---AAETVLVKCMPRGRYIVAGH-SDQ-S-F--GHYLFNTPSYTHFTSPLRRYADLVVH
tr|A5DID9|A5DID9_PICGU/1-1258         Q---CVETLLYKCMSRGKYFVAGK-QDP-DNY--GHFYFNLPLYTHFNAPIRRYADLIVH
tr|G8B6J2|G8B6J2_CANPC/1-1281         Q---CVEILLFKCMARGKYYVAGK-QDP-DSY--GHYYYNLPLYTHFSAPLRRYADLIVH
tr|A0A0L0NYI1|A0A0L0NYI1_CANAR/1-1246 Q---CIETLLYKCMPRAKYYIAGK-QDP-ENY--SHYYLNLPLYTHFTSPLRRFADLIVH
tr|A0A1E4RL03|A0A1E4RL03_9ASCO/1-1340 Q---CIETLLYKCMSRGRYYIAGK-QDP-DSY--GHYYFNTPLYTHFNAPLRRYSDLIVH
tr|A0A1E4SH28|A0A1E4SH28_9ASCO/1-1264 Q---SVETLLYKCMSRGKYYVAGK-QDP-ESF--GHYYFNLPLYTHFSAPLRRYSDLIVH
tr|A0A1E4U015|A0A1E4U015_PACTA/1-1378 K---CVETLLAKCMGRGKYTIAGK-TDP-ENF--PHYLLNLSLYTHFSAPLRRYADLIVH
tr|A0A2V1AV44|A0A2V1AV44_9ASCO/1-1211 Q---CIETLLYKCMPRGKYYIAGK-QDS-ENF--SHYYLNLSLYTHFTSPLRRFADLIVH
tr|G8YUH9|G8YUH9_PICSO/1-1272         L---CVETILYKCMTRGKYYVAGK-QDP-DSY--FHYYLNLPLYTHFNAPLRRYADLIVH
tr|A0A371C3I8|A0A371C3I8_YARLL/1-1212 R---GLETLLLKCMNRAKYYVADK-SDE-----LAHYFLNVPVYTHFNAPLRRYADLIVH
tr|A0A2P7YQU3|A0A2P7YQU3_9ASCO/1-1184 Q---CIETLLYKCMPRAKYYIAGK-QDP-ENY--SHYYLNLPLYTHFTSPLRRFADLIVH
tr|A0A0J9X5T2|A0A0J9X5T2_GEOCN/1-1202 K---GLEALLYKCMTRAKYFIAGK-TDA-DNY--GHYFFNVPVYTHFNAPLRRYADIVVH
tr|A0A5E8B0Y1|A0A5E8B0Y1_9ASCO/1-1329 K---GLEALLYKCMTRARYFVAGR-VEP-DNH--GHYFLNVPLYTHFTSPLRRYADLVVH
tr|A0A1E5R8W0|A0A1E5R8W0_9ASCO/1-1229 E---VVELMFYKTMNRAKYCVAGK-TDE-DVM--EHFLLNYSLYTHFTSPFKRYADHVVH
tr|A0A1B7TCV0|A0A1B7TCV0_9ASCO/1-1253 N---VVELMFYKTLNRAKYCVAGK-TDE-DSM--EHFVFNYSLFTHFVSPFKRYADHVVH
tr|A0A1E5RXP5|A0A1E5RXP5_HANUV/1-1243 E---VVELMFYKTMNRAKYCVAGK-TDE-DVM--ENFLLNYSLYTHFTSPFKRYADHVVH
tr|A0A060T1G8|A0A060T1G8_BLAAD/1-1212 Q---CIETLLWKCMLRARYIVAGK-TEP-EMY--GHYYFNAPVYTHFSSPLRRYADVVVH
tr|A0A1E3PZJ4|A0A1E3PZJ4_LIPST/1-1295 K---GLETLLLKAFSRARYYIAGK-VAEKSDQ--LHYLLNLPCYTTFTSPGRRYADILVH
tr|A5E347|A5E347_LODEL/1-1404         Q---CVEILLYKCMSRGKYYVAGK-QDP-DTY--GHYYLNLPLYTHFSAPLRRYADLIVH
tr|A0A167EJ91|A0A167EJ91_9ASCO/1-1315 K---ALETLLYKCMNKAKYFVAAK-VD--DVYSHGHYWLNVPLYTHFNAPLRRYADLIVH
tr|A0A061BI84|A0A061BI84_CYBFA/1-1295 Q---CIEILLFKALARSKYFVAAK-VDP-ENY--GAFYFNMPLYTHFTAPLRRYADLIVH
tr|A0A0J9X340|A0A0J9X340_GEOCN/1-1109 K---ALEALLYKSMSRARYYVAGK-NDG-LGF--GHYFLNLPLYTHFTSPLRNYADLIVH
tr|A0A5J5EUE3|A0A5J5EUE3_9PEZI/1-1449 K---GMETLLVKSMQRAKYYVAGK-VED-EQR--NHYVYNLPLYTHFTNPLRRYADIIVQ
tr|W3X2I1|W3X2I1_PESFW/1-1356         K---GMETALVKSMNHAKYYISGK-TNK-LLW--PHYALNLPLYTHFTAPTRRYADLVVH
tr|A0A1L9SRB9|A0A1L9SRB9_9EURO/1-1377 K---GMETLLVKAMQRAKYYVAGN-AQD-EQR--QHYSLNLPLYTHFTNPSRRYSDIIVH
tr|A0A0U1LP43|A0A0U1LP43_TALIS/1-1347 K---GMETVLVKAMQRAKYFVAGN-LTE-EQR--QHYALNLPIYTHFTSPTRRYADIIVH
tr|A0A1Y2W5X8|A0A1Y2W5X8_9PEZI/1-1347 K---GMETLLLKTMHHAKYYITGK-TNK-QLW--PHYALNLPLYTHFNAPTRRYADIIVH
tr|A0A4Q4YBZ6|A0A4Q4YBZ6_9PEZI/1-1359 K---GMETLLIKSMNRAKYFVAGK-TNK-QLW--PHYALNLPLYTHFTGPTRRYADIIVH
tr|A0A165JPD3|A0A165JPD3_XYLHT/1-1395 K---GMETLLVKTMSRAKYFVAGK-LSE-QQY--AHFALNLPLYTHFTNPTRRYADIVVH
tr|A0A3N4HJU3|A0A3N4HJU3_ASCIM/1-1326 R---GLQTLLIKTMQRGRYVPASK-IVT-ETQ--KHYIMNLPRYTHFTAPTRRYADILVH
tr|C4JTU8|C4JTU8_UNCRE/1-1295         KLSQGMETLLVKAMRRAKYYTAGS-VRD-DDR--QHYALNLPLYTHFTNPSRRYADIVVH
tr|J3K9D1|J3K9D1_COCIM/1-1381         K---GMETLLIKAMRRAKYYVAGT-VRD-EER--QHYTLNLPLYTHFTNPSRRYADIIVH
tr|A0A162IL72|A0A162IL72_9EURO/1-1430 E---GMETLLIKSMARARYYVAGS-CSTPDER--PHYLFNLPLYTHFTHPTRRYADIVVH
tr|A0A1L9UQA1|A0A1L9UQA1_ASPBC/1-1370 K---GMETILHKAMQRAKYYVAGG-LPD-DQR--QHYTLNLPVYTHFTNPFRRYADIVVH
tr|A0A423XH12|A0A423XH12_9PEZI/1-1350 K---GMETLVLKSMQRAKYFIAGK-TAK-QLW--PHYALNVPLYTHFTSPTRRYADILVH
tr|A0A447C1C6|A0A447C1C6_9PEZI/1-1369 K---GMETLLLKSMQRAKYFIAGK-TAH-HLW--SHYALNVPLYTHFTAPTRRYADILVH
tr|J3P037|J3P037_GAGT3/1-1339         K---GMETLLLKSMQRAKYFIAGK-TAK-QLW--PHYALNLPLYTHFTSPTRRYADVMVH
tr|A0A1Y2EI16|A0A1Y2EI16_9PEZI/1-1343 K---GMETLLLKTMQHAKYFVAGK-TNK-LIW--PHYALNLPVYTHFTGPTRRYADIIVH
tr|A0A507ATD7|A0A507ATD7_9PEZI/1-1346 K---GMETLLLKTMQRAKYYIAGK-TAK-HLW--PHFALNLPLYTHFTSPTRRYADIIVH
tr|A0A553HNK2|A0A553HNK2_9PEZI/1-1344 K---GMETLLVKSMQHAKYFIIGK-MNQ-QLR--SHYALNLPLYTHFTSPTRRYADLVVH

sp|P24276|SSD1_YEAST/1-1250           RQLKAVI----------------------HDT-------------PYT-EDMEA--LKIT
tr|G8ZVB9|G8ZVB9_TORDC/1-1257         RQLKSVL----------------------KGV-------------PYN-EDLDS--LKIT
tr|A0A1G4JD13|A0A1G4JD13_9SACH/1-1226 RQLKSVL----------------------NGT-------------PYK-ESDDS--LKIT
tr|A0A1G4MFK9|A0A1G4MFK9_LACFM/1-1220 RQLKSCI----------------------NGS-------------PYR-EDDDS--LKIT
tr|H2AV93|H2AV93_KAZAF/1-1217         RQLKSII----------------------NGI-------------PYN-EDIDS--LKIT
tr|J7RSX7|J7RSX7_KAZNA/1-1297         RQLKAVI----------------------NDV-------------PYT-EDIDS--LKIT
tr|A0A1G4KFW0|A0A1G4KFW0_9SACH/1-1226 RQLKCVL----------------------GGL-------------PYK-ENDDS--LKIT
tr|G0W8F4|G0W8F4_NAUDC/1-1260         RQLRSAI----------------------RGV-------------PYT-EDIDA--LKIT
tr|G0VGX0|G0VGX0_NAUCC/1-1245         KQLKSII----------------------RGV-------------PYS-EDIDS--LKIT
tr|Q75F00|Q75F00_ASHGO/1-1220         RQLKSIL----------------------RGT-------------EYR-QDVDS--LKIT
tr|C5DM61|C5DM61_LACTC/1-1225         RQLKSVL----------------------NDS-------------SYK-ENDDS--LKIT
tr|A0A1G4KMC7|A0A1G4KMC7_9SACH/1-1260 RQLKSVL----------------------SGA-------------QYK-ESDDS--LKIT
tr|Q6FSE0|Q6FSE0_CANGA/1-1324         RQLKAAI----------------------YDV-------------PYS-DDMDS--LKIT
tr|I2GVD4|I2GVD4_TETBL/1-1313         RQLKSIL----------------------HDN-------------SYN-EDLDS--LKIT
tr|A7TFS3|A7TFS3_VANPO/1-1253         RQLKSIL----------------------SGK-------------SYE-EDVDT--LKIT
tr|A0A0C7MV35|A0A0C7MV35_9SACH/1-1254 RQLKCVL----------------------AGL-------------PYN-EDDDS--LKIT
tr|C5E0Z7|C5E0Z7_ZYGRC/1-1273         RQLKSVI----------------------RGE-------------QYL-EDLDS--LKIT
tr|A0A1G4JA68|A0A1G4JA68_9SACH/1-1233 RQLKAVI----------------------KGT-------------SCK-EDEDS--LKIT
tr|A0A1X7R5I0|A0A1X7R5I0_9SACH/1-1348 RQLKAII----------------------NNI-------------PYE-EDIEA--LKIT
tr|G8JRB6|G8JRB6_ERECY/1-1241         RQLKSIL----------------------HGT-------------DYK-EDLDS--LKIT
tr|W0T9I6|W0T9I6_KLUMD/1-1179         RQLKSII----------------------NGS-------------EYK-ETVDA--LKIT
tr|Q6CTR8|Q6CTR8_KLULA/1-1177         RQLKSII----------------------NGT-------------EYK-ETIES--LKIT
tr|G8BSK0|G8BSK0_TETPH/1-1287         RQLRSVI----------------------KNV-------------PYS-EDIDS--LKIT
tr|G8BTK5|G8BTK5_TETPH/1-1219         RQLKSLL----------------------RGN-------------EFE-EDIHS--LRIT
tr|A0A109UY01|A0A109UY01_9SACH/1-1212 RQLKSVI----------------------HGT-------------EYK-EDLES--LKIT
tr|A0A1E3NW52|A0A1E3NW52_WICAA/1-1271 RQLKQTF------------------------DQDLKLNG-------DN-EELES--LKMT
tr|K0KRT8|K0KRT8_WICCF/1-1328         RQLKLTL------------------------NDDETLKQQQQAEIVNN-EDLES--LKMT
tr|A0A1D2VLF2|A0A1D2VLF2_9ASCO/1-1448 RQVKAVL----------------------RGESDFK-------------EEIES--LRMT
tr|I2H180|I2H180_TETBL/1-1313         RQLKSII----------------------HDD-------------IYN-YDFNT--LRIT
tr|A0A1L0B7B6|A0A1L0B7B6_9ASCO/1-1206 RQVKAVI----------------------YD-RP----------AETP-TDLDA--LKAI
tr|A0A376BAV1|A0A376BAV1_9ASCO/1-1331 RQLKAVI----------------------NNI-------------PYE-EDIDS--LKIT
tr|A0A1B2JB87|A0A1B2JB87_PICPA/1-1191 RQLKFAL----------------------AKESDPSLVGSQ---HPFA-KDLDPHYLKMN
tr|C4Y0S0|C4Y0S0_CLAL4/1-1179         RQVKAVI-----------------------N-KT----------TSEP-NNLEA--LKTI
tr|W6MPH8|W6MPH8_9ASCO/1-1264         RQLKAVL----------------------KNETD-----------DYP-KDLHS--LKEV
tr|A0A4T0WYX2|A0A4T0WYX2_9ASCO/1-1220 RQLKHVI----------------------NNDIA-----------NYN-DDMDA--LKVT
tr|A0A4P6XIK7|A0A4P6XIK7_9ASCO/1-1192 RQLKSVI----------------------CD-QP----------RDSV-PDVDS--LKSI
tr|A0A512U8A1|A0A512U8A1_9ASCO/1-1199 RQLKTVI----------------------CD-EP----------RDSL-PDVES--LKSI
tr|A0A1E5R1J8|A0A1E5R1J8_9ASCO/1-1342 KQLKAVL----------------------KNQVD---------SFNAG-NDIDS--LKIT
tr|C5MJ33|C5MJ33_CANTT/1-1288         RQLKMVL----------------------NKESE-----------EK---DLDS--LKAI
tr|A0A1E3QST6|A0A1E3QST6_9ASCO/1-1254 RQLKAVLHQRE-----------------------------------YT-DDIEA--LKMT
tr|A0A099NY57|A0A099NY57_PICKU/1-1221 RQLKHII----------------------NNSVD-----------SYT-EDVNS--LKVI
tr|W1QFQ5|W1QFQ5_OGAPD/1-1263         RQLKAVL----------------------NDDIH-----------NYK-ETLDS--LKMN
tr|A0A4P9ZBD2|A0A4P9ZBD2_9ASCO/1-1188 RQLKKVI----------------------TGDPS-----------DVG-EDFES--LKTI
tr|A0A1A0H5I6|A0A1A0H5I6_9ASCO/1-1194 RQLKSVI----------------------SN-YP----------RDNL-PDFES--LKSI
sp|Q5AK62|SSD1_CANAL/1-1274           RQLKAVL----------------------NKQVE-----------DK---DLDS--LKAI
tr|A0A1E3NPD2|A0A1E3NPD2_9ASCO/1-1087 RQLKHVI----------------------NNTVD-----------NYT-DDVDS--LKVI
tr|Q6BH95|Q6BH95_DEBHA/1-1293         RQLKTVL----------------------SKADE-----------DRS-VDLDA--LKAT
tr|A3LNR8|A3LNR8_PICST/1-1251         RQLKAVL----------------------NKVEE-----------EK---DLDS--LKAT
tr|A0A1E4T168|A0A1E4T168_9ASCO/1-1193 RQLKAVL----------------------NNDID-----------NYK-EDIDS--LKMN
tr|M3JW26|M3JW26_CANMX/1-1280         RQLKSVL----------------------NKETE-----------NK---DLDS--LKAT
tr|A0A421JQ80|A0A421JQ80_9ASCO/1-1286 RQLKSVL----------------------SSVNKTV---------DYD-VDLDN--LKAV
tr|A0A448YNY1|A0A448YNY1_BRENA/1-1285 RQLKAVV----------------------SGSVE-----------QYP-ETEES--LKVT
tr|A5DID9|A5DID9_PICGU/1-1258         RQLKAVI----------------------NGVED-----------AAS-VDLDS--MKAT
tr|G8B6J2|G8B6J2_CANPC/1-1281         RQLKAVL----------------------HKEDE-----------EK---DVDS--LKAL
tr|A0A0L0NYI1|A0A0L0NYI1_CANAR/1-1246 RQVKQAI----------------------SASAE----------RDKI-PDLDA--LKGI
tr|A0A1E4RL03|A0A1E4RL03_9ASCO/1-1340 RQLKQVI----------------------NKGKQGSL-------DDKE-ADLDA--LKAT
tr|A0A1E4SH28|A0A1E4SH28_9ASCO/1-1264 RQLKAVL----------------------NKVEE-----------EK---DVDS--LKAI
tr|A0A1E4U015|A0A1E4U015_PACTA/1-1378 RQLKAVL----------------------NDDIE-----------GYT-EDTDS--LKMT
tr|A0A2V1AV44|A0A2V1AV44_9ASCO/1-1211 RQVKQVI----------------------NA-TE----------RDKA-PDLDA--LKAI
tr|G8YUH9|G8YUH9_PICSO/1-1272         RQLKSII----------------------KRTAD-----------PRP-VDLDA--LKAT
tr|A0A371C3I8|A0A371C3I8_YARLL/1-1212 RQLKAVL----------------------SN-----------FSVPYD-ESLEL--LNNA
tr|A0A2P7YQU3|A0A2P7YQU3_9ASCO/1-1184 RQVKQVI----------------------QA-AE----------REKS-PDLDA--LNAI
tr|A0A0J9X5T2|A0A0J9X5T2_GEOCN/1-1202 RQLKAII----------------------N-------------GVPYD-EDIEK--LSTI
tr|A0A5E8B0Y1|A0A5E8B0Y1_9ASCO/1-1329 RQLKAAI----------------------S-------------GADYT-TDIAD--LVNV
tr|A0A1E5R8W0|A0A1E5R8W0_9ASCO/1-1229 RQLKTCFKLDRG---ELS-----------LEEAD-----------RNV-TEVDS--LKIT
tr|A0A1B7TCV0|A0A1B7TCV0_9ASCO/1-1253 RQLKSCINE--------T-----------ANKED-----------KNI-ADLES--LKIT
tr|A0A1E5RXP5|A0A1E5RXP5_HANUV/1-1243 RQLKICLKMEKG---ELT-----------LEEAD-----------KNV-TEVES--LKIT
tr|A0A060T1G8|A0A060T1G8_BLAAD/1-1212 HQIRSVV----------------------C-------------GAEYK-EEVDT--LSSC
tr|A0A1E3PZJ4|A0A1E3PZJ4_LIPST/1-1295 RQLDAVL----------------------NN-------------REYT-LDVEA--LTKL
tr|A5E347|A5E347_LODEL/1-1404         RQLKAVL----------------------SKEQE-----------EK---DVDS--LKAI
tr|A0A167EJ91|A0A167EJ91_9ASCO/1-1315 RQIKSVI----------------------S-------------GTEYN-EDISA--LATS
tr|A0A061BI84|A0A061BI84_CYBFA/1-1295 RQLKVALAKGGDSSVDVTGPPSSSSTSSENGDVSSTVTASTNTSIPST-DDLES--LKMT
tr|A0A0J9X340|A0A0J9X340_GEOCN/1-1109 RQLRTVL----------------------I-------------GGKYEVDDIDF--LSEM
tr|A0A5J5EUE3|A0A5J5EUE3_9PEZI/1-1449 RQLESVL----------------------SN-----------GEIEFT-EDVEA--LTKT
tr|W3X2I1|W3X2I1_PESFW/1-1356         RQLEAVL----------------------SE-----------GKIEYT-EDVDN--LVKT
tr|A0A1L9SRB9|A0A1L9SRB9_9EURO/1-1377 RQLESIL----------------------SN-----------GAIEFT-DDLET--LNKT
tr|A0A0U1LP43|A0A0U1LP43_TALIS/1-1347 RQLEAIL----------------------SE-----------GAIEFS-EDVET--LTKT
tr|A0A1Y2W5X8|A0A1Y2W5X8_9PEZI/1-1347 RQLEAVL----------------------SE-----------GTVEYN-DEIES--LVKT
tr|A0A4Q4YBZ6|A0A4Q4YBZ6_9PEZI/1-1359 RQLEAVL----------------------SE------------NPEYN-EDIEN--LVKT
tr|A0A165JPD3|A0A165JPD3_XYLHT/1-1395 RQLEAIL----------------------SN-----------AAIEIA-DDIES--LVKI
tr|A0A3N4HJU3|A0A3N4HJU3_ASCIM/1-1326 RQLASVL----------------------SG-------------TEFT-EELDS--LSKV
tr|C4JTU8|C4JTU8_UNCRE/1-1295         RQLDAII----------------------NN-----------V--EFS-EDIES--LTKI
tr|J3K9D1|J3K9D1_COCIM/1-1381         RQLDAMI----------------------NN-----------A--DFP-EDIEN--LSKT
tr|A0A162IL72|A0A162IL72_9EURO/1-1430 RLLDTVF----------------------TN-----------GAVPFN-EEYLD--LVKT
tr|A0A1L9UQA1|A0A1L9UQA1_ASPBC/1-1370 RQLEAVL----------------------SN-----------G--EFS-DDLES--LTKT
tr|A0A423XH12|A0A423XH12_9PEZI/1-1350 RQLEAAL----------------------SE-----------GKVEYN-EDIEN--LVKT
tr|A0A447C1C6|A0A447C1C6_9PEZI/1-1369 RQLEAVL----------------------TE-------------TEYT-EDLEN--LIKT
tr|J3P037|J3P037_GAGT3/1-1339         RQLDSVL----------------------SD-----------GKTEYT-EDLEN--LVKT
tr|A0A1Y2EI16|A0A1Y2EI16_9PEZI/1-1343 RQLEAVL----------------------SE-----------GKIEYN-EDIEN--LVKT
tr|A0A507ATD7|A0A507ATD7_9PEZI/1-1346 RQLEAAL----------------------SE-----------GKIEYT-EDLEN--LVKT
tr|A0A553HNK2|A0A553HNK2_9PEZI/1-1344 RQLEAVL----------------------SDG----------GAIEYN-DDIET--LVKT

sp|P24276|SSD1_YEAST/1-1250           SEYCNFKKDCAYQAQEQAIHLLLCKTI---NDM----GNTTGQLLTMATVLQVYESSFDV
tr|G8ZVB9|G8ZVB9_TORDC/1-1257         SEYCNFKKDCASQAQEQAVHLQLCKTI---NDM----GNATGQLLTMATVLQVYESSFDV
tr|A0A1G4JD13|A0A1G4JD13_9SACH/1-1226 SEYCNFKKDCAHHAQEQAIHLLLCKTV---NDM----GNATGQILTMATVLQVYESAFDI
tr|A0A1G4MFK9|A0A1G4MFK9_LACFM/1-1220 SEYCNFKKDCAHHAQEQAIHLLLCKTI---NDM----GNATGQILTMATVLQVYESSFDV
tr|H2AV93|H2AV93_KAZAF/1-1217         AEYCNFKKDCSYQAQEQAIHLLLCKTI---NDM----GDKTGQILTMATVLQVYESSFDV
tr|J7RSX7|J7RSX7_KAZNA/1-1297         TEYCNFKKDCAYQAQEQAVHLLLCKTI---NDM----GNATGQLATMATVTQVYESSFDV
tr|A0A1G4KFW0|A0A1G4KFW0_9SACH/1-1226 SEYCNFKKDCAHHAQEQAIHLLLCKTI---NDM----GNATGQILTMATVLQVYESAFDV
tr|G0W8F4|G0W8F4_NAUDC/1-1260         SEYCNFKKDCAYQSQEQAIHLLLCKTI---NDM----GNATGQLLTMATVLQVYESSFDV
tr|G0VGX0|G0VGX0_NAUCC/1-1245         SEYCNFKKDCAYQAQEQAVHLLLCKTI---NDM----GNATGQLLTMATVLQVYESSFDV
tr|Q75F00|Q75F00_ASHGO/1-1220         SEYCNFKKDCASHAQEQAVHLLLCKSI---NDM----GNATGQLLTMATVLQVYESSFDV
tr|C5DM61|C5DM61_LACTC/1-1225         SEYCNFKKDCAHHAQEQAIHLLLCKTI---NDM----GNSTGQILTMATVLQVYESAFDV
tr|A0A1G4KMC7|A0A1G4KMC7_9SACH/1-1260 SEYCNFKKDCAHHAQEQAIHLLLCKTI---NDM----GNATGQILTMATVLQVYESAFDV
tr|Q6FSE0|Q6FSE0_CANGA/1-1324         SEYCNFKKDCAMQAQEQAIHLLLCKTI---NDM----GNTTGQLLTMATVLQVYESSFDV
tr|I2GVD4|I2GVD4_TETBL/1-1313         SEYCNFKKDCAHQAQEQAVHLLLCKTI---NDM----GNRIGQLLTVATVLQVYESSFDV
tr|A7TFS3|A7TFS3_VANPO/1-1253         SEYCNFKKDCAYEAQQQALHLLLSNTI---NDM----GNATGQLLTMATVLQVYESSFDI
tr|A0A0C7MV35|A0A0C7MV35_9SACH/1-1254 SEYCNFKKDCAHHAQEQAIHLLLCKTI---NDM----GNSTGQILTMATVLQVYESAFDV
tr|C5E0Z7|C5E0Z7_ZYGRC/1-1273         SEYCNFKKDCAGQAQEQAVHLLLCKTI---NDM----GNPTGQLLTTATVLQVYESSFDV
tr|A0A1G4JA68|A0A1G4JA68_9SACH/1-1233 SEYCNFKKDCAYHAQEQAIHSLLCKTI---NSM----GNTTGQLLTMAIVLQVYESSFDV
tr|A0A1X7R5I0|A0A1X7R5I0_9SACH/1-1348 AEYCNFKKDCAFHAQEQSVHLLLCKTI---NDM----GNSTGQLLTMATVLQVYESSFDV
tr|G8JRB6|G8JRB6_ERECY/1-1241         SEYCNFKKDCANHAQEQAIHLLLCKSI---NDM----GNATGQLLIMATVLQVYESSFDV
tr|W0T9I6|W0T9I6_KLUMD/1-1179         SEYCNFKKDCAHHAQEQAIHLLLCKTT---NDM----GNQHGQILTLATVLQVYESSFDV
tr|Q6CTR8|Q6CTR8_KLULA/1-1177         SEYCNFKKDCAHHAQEQAIHLLLCKTT---NDM----GNQNGQVLTLATVLQVYESSFDV
tr|G8BSK0|G8BSK0_TETPH/1-1287         ADYCNFKKDCAFHAQQQGLHLFLSQTI---NDM----SSINSQILTMARVTQVYESSFDV
tr|G8BTK5|G8BTK5_TETPH/1-1219         SEYCNFKKDCTYDAQVQAIHLLLSSAI---NDM----SKPTGQLLTMATVLQVYESSFDI
tr|A0A109UY01|A0A109UY01_9SACH/1-1212 SEYCNFKKDCASHAQQQAIHLLLSKTI---NDM----GNAGGQLLVVANVLQVYESSFDV
tr|A0A1E3NW52|A0A1E3NW52_WICAA/1-1271 AEYCNFKKDCAKASQDQSIHLLLSQTI---NEM----SKKTGQLIVIGKVLQVYESAFDV
tr|K0KRT8|K0KRT8_WICCF/1-1328         AEYCNFKKDCAKSSQDQSIHLLLSQTI---NEM----SKKTGQLIVVGIVLQVYESAFDI
tr|A0A1D2VLF2|A0A1D2VLF2_9ASCO/1-1448 AEYCNFKKDCSKSAQDQSVHLLLSQTI---NSM----SEKTGQLLCMGTVLQVYESSFDV
tr|I2H180|I2H180_TETBL/1-1313         AEYCNFKKDCAYQAQTQAIHLLLSKCI---NSM----SNGVGQLLTMGTVLQVYESSFDV
tr|A0A1L0B7B6|A0A1L0B7B6_9ASCO/1-1206 ADYCNFKKDCAANAQEQAIHLLLSQTI---NEM----SEHAGQLLVMGTVVQVYESSFDV
tr|A0A376BAV1|A0A376BAV1_9ASCO/1-1331 AEYCNFKKDCSCHAQEQAIHLLLCKAI---NDM----GNSTDQLITLGLVSQVYESSFDV
tr|A0A1B2JB87|A0A1B2JB87_PICPA/1-1191 ADYCNFKKDCAKAAQDQAIHLLLSQRI---KSM----SEESGQILSMGIVVQVYESAFDV
tr|C4Y0S0|C4Y0S0_CLAL4/1-1179         ADYCNFKKDCAANAQEQAIHLLLSQTI---NEM----SENTGQLLVMGTVVQVYESSFDV
tr|W6MPH8|W6MPH8_9ASCO/1-1264         ADFCNFKKDCAKSAQEQAIHLILCQTI---NDM----SQATGHLLCMGVVIQVYESAFDV
tr|A0A4T0WYX2|A0A4T0WYX2_9ASCO/1-1220 ADYCNFKKDCAIATQEQAIHLLLCQTI---NDM----SSKTGQIICTGIVLQVYESAFDV
tr|A0A4P6XIK7|A0A4P6XIK7_9ASCO/1-1192 SDYCNFKKDCAATAQEQAIHLLLSQTI---NEM----SEHAGQLLVMGTVVQVYESSFDV
tr|A0A512U8A1|A0A512U8A1_9ASCO/1-1199 SDYCNFKKDCAANAQEQAIHLLLSQTI---NDM----SENAGQLLVMGTVIQVYESSFDV
tr|A0A1E5R1J8|A0A1E5R1J8_9ASCO/1-1342 AEYCNFKKDCAFAAQEQSIHLLLCKTI---NDMC-KNSNNMDQVLTLGLVIQVYESSFDV
tr|C5MJ33|C5MJ33_CANTT/1-1288         ADYCNFKKDCAANAQEQAIHLLLSQTI---NEM----SESAGQLLCMGTVVQVYESSFDV
tr|A0A1E3QST6|A0A1E3QST6_9ASCO/1-1254 AEYCNFKKDCAYSAQEQSVHLLLSQTI---NEM----SESTGQLLCMGTVVQVYESAFDV
tr|A0A099NY57|A0A099NY57_PICKU/1-1221 SDYCNFKKDCATATQEQAIHLLLCQTI---NDM----SSKTGQVLCKGVVLQVYESAFDV
tr|W1QFQ5|W1QFQ5_OGAPD/1-1263         SDYCNFKKDCAKAAQEQAIHLLLCQTI---NEM----SSESGQILTMGTVIQVYESSFDV
tr|A0A4P9ZBD2|A0A4P9ZBD2_9ASCO/1-1188 ADYCNFRKDCAASAQEQAIHLLLSQTI---NDM----SKHAGQILVMGIVVQVYESSFDV
tr|A0A1A0H5I6|A0A1A0H5I6_9ASCO/1-1194 TDYCNFKKDCGSNAQEQAIHLLLSRTI---NEM----SENTGHLLVMGTVVQVYESSFDV
sp|Q5AK62|SSD1_CANAL/1-1274           TDYCNFKKDCAANAQEQAIHLLLSQTI---NEM----SETAGQLLCMGTVVQVYESSFDV
tr|A0A1E3NPD2|A0A1E3NPD2_9ASCO/1-1087 SDYCNFKKDCANATQEQAIHLLLCQTI---NDM----SSETGQVLCSGIVLQVYESAFDV
tr|Q6BH95|Q6BH95_DEBHA/1-1293         ADYCNFKKDCAANAQEQAIHLLLSQTI---NEI----SESAGQLLCMGTVIQVYESSFDV
tr|A3LNR8|A3LNR8_PICST/1-1251         ADYCNFKKDCAANAQAQAIHLLLSQTI---NEV----SENAGQLLCMGTVLQVYESSFDV
tr|A0A1E4T168|A0A1E4T168_9ASCO/1-1193 SDYCNFKKDCAKAAQEQAIHLLLCQTI---NEM----SEETGQILTMGTVIQVYESSFDV
tr|M3JW26|M3JW26_CANMX/1-1280         ADYCNFKKDCAANAQEQAIHLLLSQTI---NEM----SESAGQLLCMGTVIQVYESSFDV
tr|A0A421JQ80|A0A421JQ80_9ASCO/1-1286 ADYCNFKEDCAIQSQEQAIHLLLSQTI---NEV----SESAGQLLCMGTVIQVYESSFDV
tr|A0A448YNY1|A0A448YNY1_BRENA/1-1285 CDYCNFKKDCARAAQEQAVHLLLCQTV---NDM----GRESGQVLCTGVVLQVYESSFDV
tr|A5DID9|A5DID9_PICGU/1-1258         ADYCNFKKDCASNAQEQAVHLLLSQTI---NEI----SESAGQLLCMGTVIQVYESSFDV
tr|G8B6J2|G8B6J2_CANPC/1-1281         ADYCNFKKDCAANAQEQAIHLLLSQTI---NEL----SESAGQLLCMGTVVQVYESSFDV
tr|A0A0L0NYI1|A0A0L0NYI1_CANAR/1-1246 SDYCNFKKDCAANAQEQAIHLLLSQTI---NEM----SEHAGQLLVMGTVLQVYESSFDV
tr|A0A1E4RL03|A0A1E4RL03_9ASCO/1-1340 AEYCNFKKDCAANAQEQAIHLLLSQTI---NEI----SESAGQLLCIGTVVQVYESSFDV
tr|A0A1E4SH28|A0A1E4SH28_9ASCO/1-1264 ADYCNFKKDCAANAQEQAIHLLLSQTI---NEM----SESAGQLLVMGTVVQVYESSFDV
tr|A0A1E4U015|A0A1E4U015_PACTA/1-1378 ADYCNFKKDCAKSAQDQAIHLLLSQTI---DDM----SEQTGQLLVMGTVIQVYESSFDV
tr|A0A2V1AV44|A0A2V1AV44_9ASCO/1-1211 SDYCNFKKDCAANSQYQAIHLLLSQTI---NEM----SEHAGQLLVMGTVLQVYESSFDV
tr|G8YUH9|G8YUH9_PICSO/1-1272         ADYCNFKKDCAANAQEQAIHLLLSQTI---NEL----SGDAGQLLCMGTVLQVYESSFDV
tr|A0A371C3I8|A0A371C3I8_YARLL/1-1212 ADYCNFKKDSAHNAQEQSVHLFLSQAIAALSQKK---QARNGDIIKEGLVIQVYESAFDV
tr|A0A2P7YQU3|A0A2P7YQU3_9ASCO/1-1184 SVYCNFKKDCAANAQEQGIHLLLSQTI---NEM----SEHAGQLLVMGTVLQVYESSFDV
tr|A0A0J9X5T2|A0A0J9X5T2_GEOCN/1-1202 ADICNFKKDCAKNAQEQSIHLAVCQDI----DKK---TVATGQLVIDSIVIQVYESAFDV
tr|A0A5E8B0Y1|A0A5E8B0Y1_9ASCO/1-1329 ADSCTFKKDCAKNAQEQSIHLDVCQKI----NKR---AAATGQLVIDSIIIQVYESAFDV
tr|A0A1E5R8W0|A0A1E5R8W0_9ASCO/1-1229 AEYCNFKKDFAFAAQEQAIHLLVCETI---SDLTNNSSSKFDQILTLGRVVQVYESSFDV
tr|A0A1B7TCV0|A0A1B7TCV0_9ASCO/1-1253 ADYCNFKKDFAFSAQEQAIHLLVCETI---SNL----STKFDQILTVGRVVQVYESSFDV
tr|A0A1E5RXP5|A0A1E5RXP5_HANUV/1-1243 AEYCNFKKDFAFAAQEQAIHLLVCETI---SDLTSNTSSKFDQILTLGRVVQVYESSFDV
tr|A0A060T1G8|A0A060T1G8_BLAAD/1-1212 ADYCNFKKDSAKNAQEQSVHLHLSQTI----DER---SSSTGHIICDAIVLQTYESAFDV
tr|A0A1E3PZJ4|A0A1E3PZJ4_LIPST/1-1295 ADHCNDRKDAAKRAQEQSIHLFLCEVI----TNL---ASSTGQLVRDAIVINVYESAFDV
tr|A5E347|A5E347_LODEL/1-1404         ADYCNFKKDCAANAQEQAIHLLLSQTI---NDI----SESAGQVLCMGTVLQVYESSFDV
tr|A0A167EJ91|A0A167EJ91_9ASCO/1-1315 ADYCNFKKDSAKNAQEQSIHLFLCQVI----EGL---SASTGQLIRDSIVIQVYESAFDV
tr|A0A061BI84|A0A061BI84_CYBFA/1-1295 AEYCNFKKDCAKAAQNQSVHLLLSQTI---NEM----SRNTGQLLVMGTVVQVYESAFDV
tr|A0A0J9X340|A0A0J9X340_GEOCN/1-1109 ADFCTFKKDCAKNAQEQSVHLEICQDI----EKR---TVNTGQLVMDAIVIQVYESAFDV
tr|A0A5J5EUE3|A0A5J5EUE3_9PEZI/1-1449 AEQCNVKKDSAKNAQEQSIHIELCRAV---DKRR---LAQDGVLICEAIVICVYESAFDV
tr|W3X2I1|W3X2I1_PESFW/1-1356         VESCNTKKESAQNAQEQSIHIESCRIM---DRKR---QEVNGDLISEGIVLCVYESAFDV
tr|A0A1L9SRB9|A0A1L9SRB9_9EURO/1-1377 ADLCNNKKDSAHNAQEQSVHIAACRNM---DKHR---EEVGGDLISEGIVLCVYESAFDV
tr|A0A0U1LP43|A0A0U1LP43_TALIS/1-1347 AEQCNNKKDSAHNAQEQSVHIESCRVM---DKKR---QEIGGDLISEGIVLCVYESAFDV
tr|A0A1Y2W5X8|A0A1Y2W5X8_9PEZI/1-1347 IESCNTKKESAQNAQEQSIHIESCRIM---DKKR---QEVNGDLISEGIVICVYESAFDV
tr|A0A4Q4YBZ6|A0A4Q4YBZ6_9PEZI/1-1359 IESCNTKKESAQNAQEQSIHIESCRIM---DKKR---QEVNGDLISEGVVVCVYESAFDV
tr|A0A165JPD3|A0A165JPD3_XYLHT/1-1395 AEHCNNKKDSAQIAQEQSVHIESCRAL---DRKR---QQLGGDLTSEGIVISVYESAFDV
tr|A0A3N4HJU3|A0A3N4HJU3_ASCIM/1-1326 AEQCNVKKDSAKNAQEQSIHFELCRNV---DDVR---NKNGGELICEAIVINVYESAFDV
tr|C4JTU8|C4JTU8_UNCRE/1-1295         ADHCNNKKDSAQNAQEQSVHIESCRII---DKKR---QEIGGDLVSEGIVLCVYESAFDV
tr|J3K9D1|J3K9D1_COCIM/1-1381         ADHCNNKKDSAQNAQEQSVHIESCRII---DKKR---QEIGGDLISEGIVLCVYESAFDV
tr|A0A162IL72|A0A162IL72_9EURO/1-1430 VEHCNVRKECAGNAQEQGVHIESCREM---DKKR---QSLGSDLVTIGVVICVYESAFDV
tr|A0A1L9UQA1|A0A1L9UQA1_ASPBC/1-1370 ADLCNNKKDSAHNAQEQSVHIEACRSM---DKER---QEVGGDLISEGIVICVYESAFDV
tr|A0A423XH12|A0A423XH12_9PEZI/1-1350 VESCNTKKDSAQNAQEQSIHIEACRTM---DKKR---QEVNGDLISEGIVLCVYESAFDV
tr|A0A447C1C6|A0A447C1C6_9PEZI/1-1369 VESCNTKKDSAQNAQEQSVHIEACRTM---DKVR---QETNGDLISEGIVVCVYESAFDV
tr|J3P037|J3P037_GAGT3/1-1339         VESCNTKKESAQNAQEQSIHIESCRGM---DKTR---QDAHGDLISEGIVICVYESAFDV
tr|A0A1Y2EI16|A0A1Y2EI16_9PEZI/1-1343 IEYCNTKKESAQNAQEQSIHIESCRIM---DKKR---QEVNGDLISEGIVICVYESAFDV
tr|A0A507ATD7|A0A507ATD7_9PEZI/1-1346 VESCNTKKDSAQNAQEQSVHIESCRDM---DKKK---QETNGDLISEGIVICVYESAFDV
tr|A0A553HNK2|A0A553HNK2_9PEZI/1-1344 IESCNIKKESAQNAQEQSIHIESCRIM---DKKR---QEVNGDLISEGIVLCVYESAFDV

sp|P24276|SSD1_YEAST/1-1250           FIPEFGIEKRVHGDQLPLIKAEFDGTNRVLELHWQPGVDSATFIPADEKNPKSYR-----
tr|G8ZVB9|G8ZVB9_TORDC/1-1257         FIPEFGIEKRVHGDQLPLIKAEFDPANRVIELHWQPGVDSATFVPADEKNPKSYR-----
tr|A0A1G4JD13|A0A1G4JD13_9SACH/1-1226 LIPEFGIEKRVHGDQLPLTKAEYDGNERLLELYWQAGVDSATFVPADEKNPKSYR-----
tr|A0A1G4MFK9|A0A1G4MFK9_LACFM/1-1220 FIPEFGIEKRVHGDQLPLIKAEYDATNRVLELYWQAGIDSATFVPADEKNPKSYR-----
tr|H2AV93|H2AV93_KAZAF/1-1217         IIPEFGIEKRVHGDQLPLIKAEFDGLNKVLELHWQPGVDSATFIPADEKNPKSYR-----
tr|J7RSX7|J7RSX7_KAZNA/1-1297         FIPEFGIEKRVHGDQLPLIKAEFDGVNKVLELYWQLGVDSATFVPADERNPKSYR-----
tr|A0A1G4KFW0|A0A1G4KFW0_9SACH/1-1226 LIPEFGIEKRVHGDQLPLIKAEYDGNERVLELYWQAGVDSATFVPADEKNPKSYR-----
tr|G0W8F4|G0W8F4_NAUDC/1-1260         FIPEFGVEKRVHGDQLPLLKAEFDGVSRVLELHWQPGVDSATFVPADEKNPKSYR-----
tr|G0VGX0|G0VGX0_NAUCC/1-1245         FIPEFGIEKRVHGDQLPLFKAEFDTGSRILELHWQPGVDSATFVPADEKNPKSYR-----
tr|Q75F00|Q75F00_ASHGO/1-1220         FIPELGIEKRVHGDQLPLIKAEYDSSNRVLDLYWQKGVDSATFVPVDEKNPNSYR-----
tr|C5DM61|C5DM61_LACTC/1-1225         FIPEFGIEKRVHGDQLPLIKAEYDGTNRVLELYWQAGVDSATFVPADEKNPKSYR-----
tr|A0A1G4KMC7|A0A1G4KMC7_9SACH/1-1260 LIPEFGIEKRVHGDQLPLTKAEYDGNERALELYWQAGVDSATFVPADEKNPKSYR-----
tr|Q6FSE0|Q6FSE0_CANGA/1-1324         FIPEFGIEKRVHGDQLPLLKAEFDVVSRVLELHWQPGIDSATFVPPDEKNPKSYR-----
tr|I2GVD4|I2GVD4_TETBL/1-1313         FIPEFGIEKRVHGDQLPLIKAEFDSANRVLELYWKPEVDSATFVPADEKNPKSYR-----
tr|A7TFS3|A7TFS3_VANPO/1-1253         FIPEFGIEKRVHGDQLPLIKAEFDPVNRVLELYWQSGVDSATFIPNDEKNPKSYR-----
tr|A0A0C7MV35|A0A0C7MV35_9SACH/1-1254 LIPEFGIEKRVHGDQLPLTKAEYDGNERVLELYWQAGVDSATFVPADEKNPKSYR-----
tr|C5E0Z7|C5E0Z7_ZYGRC/1-1273         FIPEFGIEKRVHGDQLPLIKAEFDPGHRVLELHWQPGVDSATFVPADEKNPKSYR-----
tr|A0A1G4JA68|A0A1G4JA68_9SACH/1-1233 FIPDFGIEKRVHGDQLPLLKAEFDAENRVLELFWQKNVDSATFVPLDEQNPKSYR-----
tr|A0A1X7R5I0|A0A1X7R5I0_9SACH/1-1348 LIPEFGIEKRVHGDQLPLFKAEFDGANKILELNWQPGIDSATFVPADEKNPKSYR-----
tr|G8JRB6|G8JRB6_ERECY/1-1241         FIPELGIEKRVHGDQLPLIKAEYDSNNRILDLYWQKGVDSATFVPVDEKNPKSYR-----
tr|W0T9I6|W0T9I6_KLUMD/1-1179         FIPELGIEKRVHGDQLPLVKAEFDMAERVLELYWKKGVDSATFVPTDEQNPKSYR-----
tr|Q6CTR8|Q6CTR8_KLULA/1-1177         FIPELGIEKRVHGDQLPLVKAEFDVAERVLELYWKKGVDSATFVPSDEQNPKSYR-----
tr|G8BSK0|G8BSK0_TETPH/1-1287         LIPEFGIEKRVHGDQLPLMKAEFDSMNRILELFWEKGVDSATFVPNDEKSQNSYR-----
tr|G8BTK5|G8BTK5_TETPH/1-1219         FIPELGIEKRVHGDQLPLIKARFDPMNKVLELYWQPRIDSATFIPADERQANSYR-----
tr|A0A109UY01|A0A109UY01_9SACH/1-1212 FIPEFGIEKRIHGDQLPLIKAEYDGSSRVLELYWQRGIDSATFVPPDEKNPKSYR-----
tr|A0A1E3NW52|A0A1E3NW52_WICAA/1-1271 FLPEFGIEKRVHGDQLPLKKAEFDKKHGVLELYWEKGVDSGTFIPEDEREPLSYR-----
tr|K0KRT8|K0KRT8_WICCF/1-1328         FLPEFGIEKRVHGDQLPLKKAEYDKNNGILELYWEKGIDSGTFIPEDEREPLSYR-----
tr|A0A1D2VLF2|A0A1D2VLF2_9ASCO/1-1448 LIPELGIEKRVHGDQLPLIKAEFDKEKKVLELYWEKGVDSATFIPQDEQQPLSYR-----
tr|I2H180|I2H180_TETBL/1-1313         IIPEFGLEKRVHGDQLPLFKAEFDELKRELYLYWKPGVDSADFIPPDEKSPQSYR-----
tr|A0A1L0B7B6|A0A1L0B7B6_9ASCO/1-1206 FIPEFGIEKRVHGDQLPLVKAEFDKTNRILELYWEKGVDSATYIPPDERSSLSYR-----
tr|A0A376BAV1|A0A376BAV1_9ASCO/1-1331 FIPEFGIEKRVHGDQLPVTKAEFDSVNKILELYWQPNVDSATFIPADEKKPSSYR-----
tr|A0A1B2JB87|A0A1B2JB87_PICPA/1-1191 FLPEFGIEKRVHGDQLPLVKAEFDKDKRVLELYWEKGVDSATFIPEDENEPLSYR-----
tr|C4Y0S0|C4Y0S0_CLAL4/1-1179         FIPELGVEKRVHGDQLPLVKAEFDKANRTLELFWEKGVDAATYVPPDEKTSLSYR-----
tr|W6MPH8|W6MPH8_9ASCO/1-1264         FLPEFGIEKRVHGDQLPLRKAEFDKKSRVLELFWEKGVDSATYVPADENEPLSYR-----
tr|A0A4T0WYX2|A0A4T0WYX2_9ASCO/1-1220 YLPEFGIEKRVHGDQLPLSKAEFDKVNKVLRLFWQPNVDSSTYVPADENEPLSYR-----
tr|A0A4P6XIK7|A0A4P6XIK7_9ASCO/1-1192 IVPEFGIEKRVHGDQLPLIKAEFDKSQRVLELFWEKGVDSATYVPPDEKSSLSYR-----
tr|A0A512U8A1|A0A512U8A1_9ASCO/1-1199 IIPEFGIEKRVHGDQLPLLKAEFDKSKRVLELFWEKGVDSATYIPPDEKSSLSYR-----
tr|A0A1E5R1J8|A0A1E5R1J8_9ASCO/1-1342 YLPEFGIEKRVHGDQLPVTKAEFDNINKVLELYWNPSIDSATFIPNDEKKPNSYR-----
tr|C5MJ33|C5MJ33_CANTT/1-1288         FLPEFGVEKRVHGDQLPLVKAEFDKVDRILELYWEKGVDSATYIPPDEKSSLSYR-----
tr|A0A1E3QST6|A0A1E3QST6_9ASCO/1-1254 FIPEFGIEKRVHGDQLPLVKAEFDKGKRVLELYWEKGVDSATYIPHDERQPLSYR-----
tr|A0A099NY57|A0A099NY57_PICKU/1-1221 YLPEFGIEKRVHGDQLPLTKAEFDKHNKILKLFWDPNVDAATFVPEDENEPLSYR-----
tr|W1QFQ5|W1QFQ5_OGAPD/1-1263         LLPEFGIEKRVHGDQLPLQKAEFDKSARVLELHWEPGVDSATYIPDDEKEPLSYR-----
tr|A0A4P9ZBD2|A0A4P9ZBD2_9ASCO/1-1188 VVPEFGIEKRVHGDQLPLVKAEFDKSKRVLELYWEKGVDSATYVPPDERSSLSYR-----
tr|A0A1A0H5I6|A0A1A0H5I6_9ASCO/1-1194 IIPEFGIEKRVHGDQLPLIKAEFDKSKRILELYWENGVDSATYIPPDEKSSLSYR-----
sp|Q5AK62|SSD1_CANAL/1-1274           FIPEFGVEKRVHGDQLPLVKAEFDKNERILELWWEKGVDSATYIPPDEKSSLSYR-----
tr|A0A1E3NPD2|A0A1E3NPD2_9ASCO/1-1087 YLPEFGIEKRVHGDQLPLSKAEFDKVNKVLKLFWDPNVDSSTFIPADENEPLSYR-----
tr|Q6BH95|Q6BH95_DEBHA/1-1293         FIPEFGVEKRVHGDQLPLVKAEFDKSSRLLELYWEKGVDSATFIPPDEQSSLSYR-----
tr|A3LNR8|A3LNR8_PICST/1-1251         FIPELGVEKRVHGDQLPLVKAEFDKATRTLELTWEKGVDSATYIPADEQSSLSYR-----
tr|A0A1E4T168|A0A1E4T168_9ASCO/1-1193 LLPEFGIEKRVHGDQLPLRKAEFDKYERVLELYWEPGLDSATYIPEDENEPLSYR-----
tr|M3JW26|M3JW26_CANMX/1-1280         FIPEFGVEKRVHGDQLPLVKAEFDKADRILELYWEKGVDSATYIPPDEKSSLSYR-----
tr|A0A421JQ80|A0A421JQ80_9ASCO/1-1286 FIPEFGVEKRVHGDQLPLVKAEFDKLDRVLELYWEKGIDSATYIPPDEQTSLSYR-----
tr|A0A448YNY1|A0A448YNY1_BRENA/1-1285 YLPEFGIEKRVHGDQLPVRKAEFNKAERVLELYWEVGVDAATYVPEDENDALSYR-----
tr|A5DID9|A5DID9_PICGU/1-1258         FLPEFGVEKRVHGDQLPLVKAEFDKNERVLELFWEKGIDTATYIPADEQSSLSYR-----
tr|G8B6J2|G8B6J2_CANPC/1-1281         FIPEFGIEKRVHGDQLPLAKAEFDKTNRVLELFWEKGVDSATYVPPDETTSLSYR-----
tr|A0A0L0NYI1|A0A0L0NYI1_CANAR/1-1246 FIPEFGIEKRVHGDQLPLVKAEFDKANRILELFWEKGVDAATYVPPDEKSSLSYR-----
tr|A0A1E4RL03|A0A1E4RL03_9ASCO/1-1340 FIPEFGVEKRVHGDQLPLVKAEFDKTERVLELYWDKGVDSATYVPPDEKTSLSYR-----
tr|A0A1E4SH28|A0A1E4SH28_9ASCO/1-1264 FIPEFGVEKRVHGDQLPLVKAEFDKGERILELFWEKGVDAATYIPPDEQSSLSYR-----
tr|A0A1E4U015|A0A1E4U015_PACTA/1-1378 LIPDFGIEKRVHGDQLPLSKAEFDKKNRVLELYWEKGVDSATFVPEDENDALSYR-----
tr|A0A2V1AV44|A0A2V1AV44_9ASCO/1-1211 YIPEFGIEKRVHGDQLPLVKAEFDKANRVLELFWERGVDSATYIPPDEKSALSYR-----
tr|G8YUH9|G8YUH9_PICSO/1-1272         FIPELGVEKRVHGDQLPLVKAEFDKFSRVLELYWEKGVDSATYVPPDERSSLSYR-----
tr|A0A371C3I8|A0A371C3I8_YARLL/1-1212 YIPDIGIEKRVHGDQLPLKKAEFIKKDRLLELYWEQGKSSAEFVPENERKSKGR------
tr|A0A2P7YQU3|A0A2P7YQU3_9ASCO/1-1184 FIPEFGIEKRVHGDQLPLVKAEFDKANRVLELFWEKGVDSATYVPPDEKSSLSYR-----
tr|A0A0J9X5T2|A0A0J9X5T2_GEOCN/1-1202 LIPEYGIEKRVHGDQLPLRKAEFDKATRLLELYWEGGIDSAMYVPDNEKNVKNAA----A
tr|A0A5E8B0Y1|A0A5E8B0Y1_9ASCO/1-1329 LIPEYGIEKRVHGDQLPLRKAEFDKKTRLLELYWEGGIDSATYIPDDEKNVTSG------
tr|A0A1E5R8W0|A0A1E5R8W0_9ASCO/1-1229 FIPEFGIEKRVHGDQLPLIKAEFDINNKKLELFWSGSQDSAIYLPVDEKKPQSFR-----
tr|A0A1B7TCV0|A0A1B7TCV0_9ASCO/1-1253 FIPEFGIEKRVHGDQLPLIKAEFDNFSKKLELYWSPTSDSATYLPNDEKKPASFR-----
tr|A0A1E5RXP5|A0A1E5RXP5_HANUV/1-1243 FIPEFGIEKRVHGDQLPLIKAEFDNNNKKLELFWSGSQDSAIYLPVDEKKPQSFR-----
tr|A0A060T1G8|A0A060T1G8_BLAAD/1-1212 FIPEFGIEKRVHGDQLPLVKAEYRRKDKLLELYWEKGVDSATFVPEDERNRPSY-----R
tr|A0A1E3PZJ4|A0A1E3PZJ4_LIPST/1-1295 LIPEFGIEKRVHCDQLPLEKAEFDNTARLLELYWEKGVDSATFVPDDEKERSDYGG----
tr|A5E347|A5E347_LODEL/1-1404         FIPEFGVEKRVHGDQLPLAKAEFDKLNRILELYWEKGVDSATYVPPDEQSSMSYR-----
tr|A0A167EJ91|A0A167EJ91_9ASCO/1-1315 LIPEFGIEKRVHGDQLPLVKAEFHKSTRLLELFWEKGVDSAKFIPEDERNLPA-------
tr|A0A061BI84|A0A061BI84_CYBFA/1-1295 YLPEFGIEKRVHGDQLPLKKAEFDKKKMLLELYWEKGVDTATFIPEDEREPLSYR-----
tr|A0A0J9X340|A0A0J9X340_GEOCN/1-1109 LIPGYGVEKRVHGDQLPLRKAEFNKQTRLLELYWERGVDSATFVPEIESKIAGSAGPSRT
tr|A0A5J5EUE3|A0A5J5EUE3_9PEZI/1-1449 LIPEYGFEKRVHCDQLPLRKAEFDKTNRVLELYWEKGVPSNTYVPEDERPKG-A------
tr|W3X2I1|W3X2I1_PESFW/1-1356         LIPEWGFEKRVHCDQLPLKKAEFRKEKRVLELYWEKGVPSSAYVPEDERPKA-H------
tr|A0A1L9SRB9|A0A1L9SRB9_9EURO/1-1377 LIPEYGFEKRVHCDQLPLKKAEYRKDTRVLELYWEKGVPSSAYIPEDERPKP-A------
tr|A0A0U1LP43|A0A0U1LP43_TALIS/1-1347 LLPEFGFEKRVHCDQLPLKKAEFRKETRVLELYWEKGVPSSAYIPEDERPNV-S------
tr|A0A1Y2W5X8|A0A1Y2W5X8_9PEZI/1-1347 LIPEWGFEKRVHCDQLPLKKAEFRKEKRVLELYWEKGVPSSAYVPEDERPKA-A------
tr|A0A4Q4YBZ6|A0A4Q4YBZ6_9PEZI/1-1359 LIPEWGFEKRVHCDQLPLKKAEFRKEKRVLELYWEKGVPSSAYVPEDERPKA-A------
tr|A0A165JPD3|A0A165JPD3_XYLHT/1-1395 LIPEYGFEKRVHCDQLPLKKAEFDKHKRILELYWEKDIPSSAYIPEDERPPA-G------
tr|A0A3N4HJU3|A0A3N4HJU3_ASCIM/1-1326 LIPEYGFEKRVHCDQLPLKKAEFDKEKRLLELFWEKGVQSDVYIPEDERPKG-L------
tr|C4JTU8|C4JTU8_UNCRE/1-1295         LIPEFGFEKRVHCDQLPLKKAEFRKDERVLELYWEKGVPSSAYIPEDERPKP-T------
tr|J3K9D1|J3K9D1_COCIM/1-1381         LIPEYGFEKRVHCDQLPLKKAEFRKDERVLELYWERGVPSSAYIPEDERPKP-T------
tr|A0A162IL72|A0A162IL72_9EURO/1-1430 YIPEYGFEKRVHCDQLPLKKAEFNSSSRVLELYWERGVPSSSYVPEDERPKA-G------
tr|A0A1L9UQA1|A0A1L9UQA1_ASPBC/1-1370 LIPEYGFEKRVHCDQLPLKKAEYRKDTRVLELYWEKGVPSSAYVPEDERPKP-A------
tr|A0A423XH12|A0A423XH12_9PEZI/1-1350 LIPEWGFEKRVHCDQLPLKKAEFRKDKRVLELYWEKGVPSSAYVPEDERPKA-G------
tr|A0A447C1C6|A0A447C1C6_9PEZI/1-1369 LIPDWGFEKRVHCDQLPLKKAEFRKEKRVLELYWEKGVPSSAYVPEDERPRAGG------
tr|J3P037|J3P037_GAGT3/1-1339         LIPEWGFEKRVHCDQLPLKKAEFRKEKRVLELYWEKGVPSSAYVPEDERPKA-A------
tr|A0A1Y2EI16|A0A1Y2EI16_9PEZI/1-1343 LIPEWGFEKRVHCDQLPLKKAEFRKEKRVLELYWEKGVPSSAYVPEDERPKA-A------
tr|A0A507ATD7|A0A507ATD7_9PEZI/1-1346 LIPEWGFEKRVHCDQLPLKKAEFRKEKRILELYWEKGVPSSAYVPEDERPKA-A------
tr|A0A553HNK2|A0A553HNK2_9PEZI/1-1344 LIPEWGFEKRVHCDQLPLKKAEYRKEKRVLELYWEKGVPSSAYVPEDERPKA-A------

sp|P24276|SSD1_YEAST/1-1250           --NSIKNKFRSTAAEIANIELDKEAES-EP-LI-SDPLSKE---LSDLHLTV--------
tr|G8ZVB9|G8ZVB9_TORDC/1-1257         --TSIKNKYRSKTAEIAAIEYNKGQNG-ES-LI-SDSLSDE---LSKMNLKV--------
tr|A0A1G4JD13|A0A1G4JD13_9SACH/1-1226 --NSIRNKFKSASKEIAAVQYQKNAAS-QE-LL-TDELSEQ---LRDLHIDP--------
tr|A0A1G4MFK9|A0A1G4MFK9_LACFM/1-1220 --NSIRNKFKSASDEIANIQYKKILEN-ED-ML-TDELSSQ---LAALRIEP--------
tr|H2AV93|H2AV93_KAZAF/1-1217         --NSIKNKFKSTSEEIASLESSR-LKD-PA-IF-GEELSSE---LSKLHLTE--------
tr|J7RSX7|J7RSX7_KAZNA/1-1297         --SSIKNKFKSTTAEIVNFEFSTADQG-KS-TV-SDDLGEE---LSRLHLEV--------
tr|A0A1G4KFW0|A0A1G4KFW0_9SACH/1-1226 --NSIRNKFKSASNEIATVQYLKSQEN-QG-FL-TEELARQ---LSDLYIAP--------
tr|G0W8F4|G0W8F4_NAUDC/1-1260         --NSIKNKFRSTTAEIAAMEIN--SNS-ED-FI-SDSLSKE---LSNLNLDV--------
tr|G0VGX0|G0VGX0_NAUCC/1-1245         --NSIKNKFRSTTAEIASMELS--SNS-RA-SV-SDSLAKE---FADLHLSV--------
tr|Q75F00|Q75F00_ASHGO/1-1220         --NSIRNKFSSSSKEIASVQLSARDSH-ER-LIKSDDLATE---FDKLHIKP--------
tr|C5DM61|C5DM61_LACTC/1-1225         --NSIRNKFKSASNEIASIQYQKTLEG-EN-LL-TEELAGQ---LSNLHIDP--------
tr|A0A1G4KMC7|A0A1G4KMC7_9SACH/1-1260 --NSIRNKFKSASNEIASVQFAKTQEG-QG-LL-TDSLARQ---LTDLHIEP--------
tr|Q6FSE0|Q6FSE0_CANGA/1-1324         --NSIKNKFRSTTAEIADTEFDRMSNN-DS-LV-SDSLSKE---LSKLSLSV--------
tr|I2GVD4|I2GVD4_TETBL/1-1313         --NSIKNKFRSSTQEIINEEYLKIKND-VP-GI-SDSLANE---LRNMDLKV--------
tr|A7TFS3|A7TFS3_VANPO/1-1253         --NSIKNKFRSSTEEIANMVITNKESN-TS-LL-SEKMTKD---LVKMDLSI--------
tr|A0A0C7MV35|A0A0C7MV35_9SACH/1-1254 --NSIRNKFKSASNEIATVQYQKDQEK-QG-LL-TEDFARQ---LSNLHIDP--------
tr|C5E0Z7|C5E0Z7_ZYGRC/1-1273         --NSIKNKFRSAALEIATNEFDKVDND-ES-TV-SEKLSKE---LNRLHLKV--------
tr|A0A1G4JA68|A0A1G4JA68_9SACH/1-1233 --NSIKNKFKSATSEIAASQLEKDFEH-QS-LL-TDELAAE---LERLHIKP--------
tr|A0A1X7R5I0|A0A1X7R5I0_9SACH/1-1348 --NSIRNKYKSTTAEIANIEYEQSKNG-NN-MI-SDDLSSE---LARLHLEV--------
tr|G8JRB6|G8JRB6_ERECY/1-1241         --SSIRNKFSSTSKEIASVQINNKGEE-TS-LYRG-DLIAE---FSKLKIEP--------
tr|W0T9I6|W0T9I6_KLUMD/1-1179         --NSIKNKFNSSSKEIAVNQSVL---Q-NK-LV-SEEFSKE---LKELNLIP--------
tr|Q6CTR8|Q6CTR8_KLULA/1-1177         --NSIKNKFNSSSKEIAFNQNSL---Q-NN-LI-SEQFSKE---LKELKLTP--------
tr|G8BSK0|G8BSK0_TETPH/1-1287         --NSIRNKFKSTSSEIAETEAEAISGN-IS-LV-SETLATK---LEKLNLSA--------
tr|G8BTK5|G8BTK5_TETPH/1-1219         --NSIKNKFKSESEEIATNEFDKYNNN-EY-LV-SPSFQKE---LESMNLKI--------
tr|A0A109UY01|A0A109UY01_9SACH/1-1212 --TSIKNKFRSTSKEIALMQKTAKETE-SG-LI-GDELASE---FSKLHIEA--------
tr|A0A1E3NW52|A0A1E3NW52_WICAA/1-1271 --NSIKNKFKTSANEIAQYQQD------FN-KQ-DHDLNQE---LERLKLSP--------
tr|K0KRT8|K0KRT8_WICCF/1-1328         --NSIKNKFKTSANEIAKHQQEK--LS-NN-LI-SNKLSEE---LERLKLSP--------
tr|A0A1D2VLF2|A0A1D2VLF2_9ASCO/1-1448 --TSIKNKFRTSTLEAASYQKKTKLSK-RQ-IG-SEELIEK---LSKLNLSV--------
tr|I2H180|I2H180_TETBL/1-1313         --NSIKNKFKSSTKEIIKHQINKLLKD-KT-LL-TEDMIKE---LEKMNCKE--------
tr|A0A1L0B7B6|A0A1L0B7B6_9ASCO/1-1206 --SSIKNKYRTSASEAAKIQSKNMAQK-ET-IA-TESILSK---LAELDINA--------
tr|A0A376BAV1|A0A376BAV1_9ASCO/1-1331 --NSIRNKFKSTSVEIAYNELK----S-KP-ML-SEELLKK---FSSMKLSP--------
tr|A0A1B2JB87|A0A1B2JB87_PICPA/1-1191 --ASIKNSYRSSTADAARNQSKNMTIS-S-----SNEDSKRF-LLGTVHNGP--------
tr|C4Y0S0|C4Y0S0_CLAL4/1-1179         --SSIKNKYRTSSLEAAKFQGESMKQG-GA-IS---SVADK---LAKLNIDA--------
tr|W6MPH8|W6MPH8_9ASCO/1-1264         --NSIKNKFRSGALDVAKVQSKAHFEK-SGGII-TETFAEK---LAKLGLTP--------
tr|A0A4T0WYX2|A0A4T0WYX2_9ASCO/1-1220 --SSIKNKFRVSSFEAAETQDQTTSKA-SG-LL-SDEMYHK---LKKLNLKP--------
tr|A0A4P6XIK7|A0A4P6XIK7_9ASCO/1-1192 --RSVKNKYRASALEAAKIQGSIISEE-KT-IA-PESVLEK---LAHLDITA--------
tr|A0A512U8A1|A0A512U8A1_9ASCO/1-1199 --RSVKNKYRTSALQAAKIQSDIISEK-NT-IA-PGSVLEK---LANLDINA--------
tr|A0A1E5R1J8|A0A1E5R1J8_9ASCO/1-1342 --SSIKNNFKSSSHNIAKTELRKIPE------L-SQELQKT---FQDWHLEP--------
tr|C5MJ33|C5MJ33_CANTT/1-1288         --NSIKNKYRTSALQAAKIQSKSSLTS-ST-IA-SDSIAEK---LAKLNLDA--------
tr|A0A1E3QST6|A0A1E3QST6_9ASCO/1-1254 --NSIKNKFRTSSMKAASHQNKVLMEN-QD-IV-SDALVEK---LAKLNFEA--------
tr|A0A099NY57|A0A099NY57_PICKU/1-1221 --NSIKNKFRVSSENAARAQDESVSKE-SG-LL-SDEMYNK---LTKLKLTP--------
tr|W1QFQ5|W1QFQ5_OGAPD/1-1263         --SSIKNKYRSPSSTAAKSQSKSALEN-GG-LI-SAELAKK---LEELNIKP--------
tr|A0A4P9ZBD2|A0A4P9ZBD2_9ASCO/1-1188 --SSIKNKYRTSALEAAKIQHSTMVEK-NT-IA-PLSITDN--LLGQQNFEA--------
tr|A0A1A0H5I6|A0A1A0H5I6_9ASCO/1-1194 --RSVKNKYRTSALEAAKIQKGTLSER-NT-IA-SESVLKK---LASLDINA--------
sp|Q5AK62|SSD1_CANAL/1-1274           --NSIKNKYRTSALQAAKIQSKTALEK-ST-TP-ADSVAEK---LAKLNLEP--------
tr|A0A1E3NPD2|A0A1E3NPD2_9ASCO/1-1087 --ASIKNKFRIPALDVAKSQDDSSKSN-CG-LL-SDEMYEK---LNNLKLKP--------
tr|Q6BH95|Q6BH95_DEBHA/1-1293         --SSIKNKYRTSSLQAAKMQSKTLLEK-NN-VM-SDSIIQK---LTKLNLEV--------
tr|A3LNR8|A3LNR8_PICST/1-1251         --NSIKNKYRTSALQAAKLQNKTLLEK-NN-VT-TDSIIEK---LARLNLEP--------
tr|A0A1E4T168|A0A1E4T168_9ASCO/1-1193 --ASIKNKFRSPSTTAAKVQSKSYLEN-TK-LI-SDELAEK---LASLNLEP--------
tr|M3JW26|M3JW26_CANMX/1-1280         --NSIKNKYRTSALQAAKIQSKSAVAN-NN-TA-GDSIVEK---LAKLNLDA--------
tr|A0A421JQ80|A0A421JQ80_9ASCO/1-1286 --NSIKNKHRASAIHAAKIQSKTILEK-NN-VI-TDSISEK---LAKLHLEP--------
tr|A0A448YNY1|A0A448YNY1_BRENA/1-1285 --SSIRNKFRAPVAQAAQHQAETA-----E-LL-SPQMAKR---LSSMHLRE--------
tr|A5DID9|A5DID9_PICGU/1-1258         --NSIKNKYRTSAVEVAKIQNKSLLEK-KS-MS-NDTIVEK---LAKLNLEP--------
tr|G8B6J2|G8B6J2_CANPC/1-1281         --NSIKNKYRTTSTQAAKIQNKAILEK-KK-SG-EDSIVEK---LCKMNLEP--------
tr|A0A0L0NYI1|A0A0L0NYI1_CANAR/1-1246 --NSIKNKYRTSALEAAKIQRKNALERDNN-IV-PDSIVEK---LKALSIDM--------
tr|A0A1E4RL03|A0A1E4RL03_9ASCO/1-1340 --SSIKNKYRTSAVQAAKIQNKARLEK-KS-VA-TESIINK---LAKLNLQP--------
tr|A0A1E4SH28|A0A1E4SH28_9ASCO/1-1264 --NSIKNKYRTSALQAAKIQNKTILEK-NN-FT-TDSIVEK---LAKLNLDP--------
tr|A0A1E4U015|A0A1E4U015_PACTA/1-1378 --ASIKNKFRASAVVAATIQNKSAIQN-NN--I-NEKLSER---LSKFHIKP--------
tr|A0A2V1AV44|A0A2V1AV44_9ASCO/1-1211 --SSIKNKYRTSASEAAKIQRKSALERNNN-IV-PDSIIEK---LGAMHIDV--------
tr|G8YUH9|G8YUH9_PICSO/1-1272         --SSIKNKYRTSSSEAAKIQSKTILEK-NN-L---EAITEK---LLSMNLDL--------
tr|A0A371C3I8|A0A371C3I8_YARLL/1-1212 --GGDKDTGNASNNKESLAD-----------------------QVKGLSLD---------
tr|A0A2P7YQU3|A0A2P7YQU3_9ASCO/1-1184 --LSIKNKYRTSALEAAKIQRKNATERNNN-IV-PDSVIEK---LSALQLSV--------
tr|A0A0J9X5T2|A0A0J9X5T2_GEOCN/1-1202 VTPVRRGRVRASSAASALAQESGGLE-----------------SISKLSI----------
tr|A0A5E8B0Y1|A0A5E8B0Y1_9ASCO/1-1329 --PITRGRGRASSAASALAQEQAMLKDGQ-------------IDLSKLSLK---------
tr|A0A1E5R8W0|A0A1E5R8W0_9ASCO/1-1229 --NSIKNKFKTASKNIADQELNLVSLP----EL-STDLKKK---FSXMGMKE--------
tr|A0A1B7TCV0|A0A1B7TCV0_9ASCO/1-1253 --NSIKNKFKTASKNIADEELGGNKLP----EL-SKELKTR---FKEMGLKE--------
tr|A0A1E5RXP5|A0A1E5RXP5_HANUV/1-1243 --NSIKNKFKTASKNIADHELNLVSLP----EL-SPEVKKK---FESMGMQE--------
tr|A0A060T1G8|A0A060T1G8_BLAAD/1-1212 QPSVRRTRPRASSAASAMAQLALSE-----------------------------------
tr|A0A1E3PZJ4|A0A1E3PZJ4_LIPST/1-1295 --SQYR----ASSVTSAAAQ---------D----HEDIRQKMVEISSLSVED-ESSLF-D
tr|A5E347|A5E347_LODEL/1-1404         --NSIKNKYRTSSAEAAKIQNKSVLEK-SS-IT-TESLSEK---LRKMNLDP--------
tr|A0A167EJ91|A0A167EJ91_9ASCO/1-1315 --SQLSTKYHASTADSATAQAAAAQEQTET----I------TKAISKLAVEA-AAA---S
tr|A0A061BI84|A0A061BI84_CYBFA/1-1295 --NSIKNKFKTSANEIAKVLQK---GE-SE-TV-TSKLSDE---FAQMKLSP--------
tr|A0A0J9X340|A0A0J9X340_GEOCN/1-1109 NSVQGRQRVRASSAASALAQEQGGLE----------------KQLAKLRLS---------
tr|A0A5J5EUE3|A0A5J5EUE3_9PEZI/1-1449 --AALR----AASEAAAASAAAAKAKAAQE----QEEAQRKAMDISSLSIND-VDALF-D
tr|W3X2I1|W3X2I1_PESFW/1-1356         --QSQR----VSNAMAAAKQAEEAEKARKE----REEAARKQTETGTISTDD-VDALF-D
tr|A0A1L9SRB9|A0A1L9SRB9_9EURO/1-1377 ---SSR----AAQAAAAAREAEAARERARE----REEAMRKQTETGTMSADD-VDALF-D
tr|A0A0U1LP43|A0A0U1LP43_TALIS/1-1347 ---SSR----AAHAAAAAQQAEAARERARE----REEAQRKQTETGTMSTDD-VDALF-D
tr|A0A1Y2W5X8|A0A1Y2W5X8_9PEZI/1-1347 --ASQR----MSNAIAAARQAEEAERVKKE----REEAARKQTETGTISTDD-VDALF-D
tr|A0A4Q4YBZ6|A0A4Q4YBZ6_9PEZI/1-1359 --ASQR----VSNAIAAARQAEEAERAKKE----REEAVRKQTETGSRPTDD-VDALF-D
tr|A0A165JPD3|A0A165JPD3_XYLHT/1-1395 ---SVRGS-NAAAAAAAAREAEAAKKRAKE----NEEAQRKQMDTGTMSTDD-VDALF-D
tr|A0A3N4HJU3|A0A3N4HJU3_ASCIM/1-1326 --AAIR----AANAQAQAAQAAAAAKAAQE----AEEAQRKMMEVSSGPQADATDALF-D
tr|C4JTU8|C4JTU8_UNCRE/1-1295         --LSSR----AANAAAAARQAEEARQRARE----REEAQRKQTETGTMSTDD-VDALFDD
tr|J3K9D1|J3K9D1_COCIM/1-1381         --LSSR----AANAAAAARQAEEARQRARE----REEAQRKQTETGTMSTDD-VDALFDD
tr|A0A162IL72|A0A162IL72_9EURO/1-1430 --SSSHVN------AAASREAEVA-HAVRE----REEAERKNTDTGTISTDD-VDALF-D
tr|A0A1L9UQA1|A0A1L9UQA1_ASPBC/1-1370 ---NSR----AAQAAAAAREAEAARERARE----REEAMRRQTDTGTMSHDD-VNALFDD
tr|A0A423XH12|A0A423XH12_9PEZI/1-1350 --ASVR----ISNAMAAARRAEEAEKAKKE----REEAARKQTETHTISSEA-TDALF-D
tr|A0A447C1C6|A0A447C1C6_9PEZI/1-1369 --ASQR----VSNAMAAARQAEEAERVKKE----REEAARKQTETGTIAPES-ADALF-D
tr|J3P037|J3P037_GAGT3/1-1339         --ASQR----VSNAIAAARQAEEAERAKKE----REEATRKQTETDTIPTDD-VDALF-D
tr|A0A1Y2EI16|A0A1Y2EI16_9PEZI/1-1343 --QSQR----MSNAMAAARHAEEAERAKKE----REEAARKQTETGTISTDD-VDALF-D
tr|A0A507ATD7|A0A507ATD7_9PEZI/1-1346 --ASQR----MSNARAAARQAEEAERAKKE----REEATRKQTETGTISTDD-VDALF-D
tr|A0A553HNK2|A0A553HNK2_9PEZI/1-1344 --ASQR----VSNAIAAARQAEEAERVKKE----REEAARKQTETGTMSTDD-VDALF-D

sp|P24276|SSD1_YEAST/1-1250           ------------PNLRLP-S---------------------------ASDNKQ-------
tr|G8ZVB9|G8ZVB9_TORDC/1-1257         ------------PKLRLP-E----------------------------LSRNK-------
tr|A0A1G4JD13|A0A1G4JD13_9SACH/1-1226 ------------PLLNYP-K---------------------------CDEG-E-------
tr|A0A1G4MFK9|A0A1G4MFK9_LACFM/1-1220 ------------PKLTL--L---------------------------PEES-S-------
tr|H2AV93|H2AV93_KAZAF/1-1217         ------------PKLRLP-ES-------------------------LRKDAKG-------
tr|J7RSX7|J7RSX7_KAZNA/1-1297         ------------PTIRLP-N---------------------------RGSPSE-------
tr|A0A1G4KFW0|A0A1G4KFW0_9SACH/1-1226 ------------PSLKLP-V---------------------------SDEN-D-------
tr|G0W8F4|G0W8F4_NAUDC/1-1260         ------------PRLRLP-E----------------------------NEKAT-------
tr|G0VGX0|G0VGX0_NAUCC/1-1245         ------------PQLRLP-E---------------------------KNARVS-------
tr|Q75F00|Q75F00_ASHGO/1-1220         ------------PQLYIP-A---------------------------AEAT-A-------
tr|C5DM61|C5DM61_LACTC/1-1225         ------------PALKMP-D---------------------------PRKD-T-------
tr|A0A1G4KMC7|A0A1G4KMC7_9SACH/1-1260 ------------PSLKLP-D---------------------------GGEE-Y-------
tr|Q6FSE0|Q6FSE0_CANGA/1-1324         ------------PQLRLP-E----------------------------RKDGK-------
tr|I2GVD4|I2GVD4_TETBL/1-1313         ------------PELRLP-P----------------------------QAPGK-------
tr|A7TFS3|A7TFS3_VANPO/1-1253         ------------PHLRFP-D----------------------------YDPKA-------
tr|A0A0C7MV35|A0A0C7MV35_9SACH/1-1254 ------------PSLKLP-V---------------------------NDQV-D-------
tr|C5E0Z7|C5E0Z7_ZYGRC/1-1273         ------------PQLRLP-E----------------------------RS-GR-------
tr|A0A1G4JA68|A0A1G4JA68_9SACH/1-1233 ------------PTLSLP-K---------------------------SDDA---------
tr|A0A1X7R5I0|A0A1X7R5I0_9SACH/1-1348 ------------PQLKLA-K---------------------------HDQTKK-------
tr|G8JRB6|G8JRB6_ERECY/1-1241         ------------PNLDIP-S---------------------------VDPSDS-------
tr|W0T9I6|W0T9I6_KLUMD/1-1179         ------------PTLKLP-K---------------------------SNIE---------
tr|Q6CTR8|Q6CTR8_KLULA/1-1177         ------------PSLNLR-K---------------------------FNNA---------
tr|G8BSK0|G8BSK0_TETPH/1-1287         ------------PKIKFP-K----------------------------DYSNT-------
tr|G8BTK5|G8BTK5_TETPH/1-1219         ------------PHISFP-E----------------------------YDPKI-------
tr|A0A109UY01|A0A109UY01_9SACH/1-1212 ------------PRLHIL-T---------------------------SDEASD-------
tr|A0A1E3NW52|A0A1E3NW52_WICAA/1-1271 ------------PSFKIPSPRTTT----------RSSTFEDPVSQSLPTTP--VDSVKS-
tr|K0KRT8|K0KRT8_WICCF/1-1328         ------------PNFQIP-----------------QVNDKDEISQSLPTTP--IDQITSS
tr|A0A1D2VLF2|A0A1D2VLF2_9ASCO/1-1448 ------------PKIRLP-DESLG-----------GSCKDLSASQSLPNSPTR-------
tr|I2H180|I2H180_TETBL/1-1313         ------------PKLSFP--------------F---------KFPGLENNSED-------
tr|A0A1L0B7B6|A0A1L0B7B6_9ASCO/1-1206 ------------PKVVAP-VAKMW------------------------------------
tr|A0A376BAV1|A0A376BAV1_9ASCO/1-1331 ------------PNFTPL-NN--------------------------SRTPES-------
tr|A0A1B2JB87|A0A1B2JB87_PICPA/1-1191 ------------FALPVP-DFPTCG---------IK---EDLVSDSYYE-----------
tr|C4Y0S0|C4Y0S0_CLAL4/1-1179         ------------PNVGSQ-GSEE-------------------------------------
tr|W6MPH8|W6MPH8_9ASCO/1-1264         ------------PKIIVP-VDNESA---------HLRAPLTDIASSPKSMPNTPVRPQIE
tr|A0A4T0WYX2|A0A4T0WYX2_9ASCO/1-1220 ------------PKVNV----------------------------------------ILP
tr|A0A4P6XIK7|A0A4P6XIK7_9ASCO/1-1192 ------------PRFTSL-SQKIS------------------------------------
tr|A0A512U8A1|A0A512U8A1_9ASCO/1-1199 ------------PSFTKL-SESVN------------------------------------
tr|A0A1E5R1J8|A0A1E5R1J8_9ASCO/1-1342 ------------PTLSLL-SKLTTKS----------------SSLPETSGSAS-------
tr|C5MJ33|C5MJ33_CANTT/1-1288         ------------PKLTVP-PLKGND--EFKEV---DNIKD--ETHSMPSSPTQ-------
tr|A0A1E3QST6|A0A1E3QST6_9ASCO/1-1254 ------------PRLAIP--RVNSG---------FAGASQLTDSKSLPGSPAKMSPLAAA
tr|A0A099NY57|A0A099NY57_PICKU/1-1221 ------------PKIDI----------------------------------------LIP
tr|W1QFQ5|W1QFQ5_OGAPD/1-1263         ------------PKVTVP-TQKTTA--------------QRPVASSVKSVPETSPIGTLE
tr|A0A4P9ZBD2|A0A4P9ZBD2_9ASCO/1-1188 ---------------------------------------------------TQK------
tr|A0A1A0H5I6|A0A1A0H5I6_9ASCO/1-1194 ------------PLFSML-SRQVS------------------------------------
sp|Q5AK62|SSD1_CANAL/1-1274           ------------PKLVVP-SLKSN---ELHEV---E--KD--ETKSMPSSPTQ-------
tr|A0A1E3NPD2|A0A1E3NPD2_9ASCO/1-1087 ------------P-----------------------------------------------
tr|Q6BH95|Q6BH95_DEBHA/1-1293         ------------PNISIP-SINKADLGS----------RDL-NTRSMPSSPTR-------
tr|A3LNR8|A3LNR8_PICST/1-1251         ------------PSLSIP-ALKSSSGTSENEP---TQGKE--STRSMPSSPTQ-------
tr|A0A1E4T168|A0A1E4T168_9ASCO/1-1193 ------------PKIEIP-NGDPQP--------------ERPPAPSTKSMPETPQRPPIE
tr|M3JW26|M3JW26_CANMX/1-1280         ------------PKLLAP-TLRGDD-----TV---ESLKD--ETKSMPSSPTQ-------
tr|A0A421JQ80|A0A421JQ80_9ASCO/1-1286 ------------PKLTIP-TLK-------------NNLTSTTSTKSMPNTPVLTG-----
tr|A0A448YNY1|A0A448YNY1_BRENA/1-1285 ------------PVLSL-----------------------------------------AP
tr|A5DID9|A5DID9_PICGU/1-1258         ------------PNLHLP-TIVPSR-----NI---DQEHSL-NARSMPNSPTQ-------
tr|G8B6J2|G8B6J2_CANPC/1-1281         ------------PKLTMP-PLKKNKEVVEEDA-----------TKSMPNSPTQ-------
tr|A0A0L0NYI1|A0A0L0NYI1_CANAR/1-1246 ------------PKVTTP-QDKQTL------------------WKSMPSSPSL-------
tr|A0A1E4RL03|A0A1E4RL03_9ASCO/1-1340 ------------PNLAVP-SIQKDN-----------ELKDSNNTRSMPSSPTQ-------
tr|A0A1E4SH28|A0A1E4SH28_9ASCO/1-1264 ------------PKVTVP-GFTSSN----EDG---SDGKD--STRSMPSSPTQ-------
tr|A0A1E4U015|A0A1E4U015_PACTA/1-1378 ------------PKATVP-AISESP---------AKLHIQNQVAQSIAASAPTTPRDTTS
tr|A0A2V1AV44|A0A2V1AV44_9ASCO/1-1211 ------------PKVTTP-QVKNT-------------------WQSMPSSPSR-------
tr|G8YUH9|G8YUH9_PICSO/1-1272         ------------PQLSIP-TLSKTA----------GIQRDA-NTKSMPSSPIK-------
tr|A0A371C3I8|A0A371C3I8_YARLL/1-1212 -------------------------------------------SKSLPSSPKQ----SLT
tr|A0A2P7YQU3|A0A2P7YQU3_9ASCO/1-1184 ------------PKVAPP-QIK-P-------------------WKSIPSSPSI-------
tr|A0A0J9X5T2|A0A0J9X5T2_GEOCN/1-1202 --------------------------------------NKDKPSLD--KSDAA----NYS
tr|A0A5E8B0Y1|A0A5E8B0Y1_9ASCO/1-1329 --------------------------------------TEDELKQD--SDKAA----ATT
tr|A0A1E5R8W0|A0A1E5R8W0_9ASCO/1-1229 ------------PDLYMLRELKKEFL------------------QMKESDPTT-------
tr|A0A1B7TCV0|A0A1B7TCV0_9ASCO/1-1253 ------------PDLFMLRGLKEQF------------------------DKRT-------
tr|A0A1E5RXP5|A0A1E5RXP5_HANUV/1-1243 ------------PDLHILKELKKEFL------------------QMKEFDPST-------
tr|A0A060T1G8|A0A060T1G8_BLAAD/1-1212 ------------------------------------------------GSPKT----GTT
tr|A0A1E3PZJ4|A0A1E3PZJ4_LIPST/1-1295 VDDESI------QDILSA-A----------------------QSKSLPPSPTKR---SPS
tr|A5E347|A5E347_LODEL/1-1404         ------------PVLRVP-SVKA-KQYNDGDAVSASSLKGEVLTKSMPASPTH-------
tr|A0A167EJ91|A0A167EJ91_9ASCO/1-1315 SSSTST------SAVSSS-SGPAATSQPSSGHE-ILGTASDDVSKSLPSSPRP----GDS
tr|A0A061BI84|A0A061BI84_CYBFA/1-1295 ------------PVLSLP---------------------QSGVS----------------
tr|A0A0J9X340|A0A0J9X340_GEOCN/1-1109 ------------------------------------------------------------
tr|A0A5J5EUE3|A0A5J5EUE3_9PEZI/1-1449 DDEEEEGSEAGGTEQSST-TSGVALAPPA----------NTRPTQSMPGSPTK----NSP
tr|W3X2I1|W3X2I1_PESFW/1-1356         DDEDNM------SDVTES-MAGASL--------------AERPTQSVPGSPTR----STS
tr|A0A1L9SRB9|A0A1L9SRB9_9EURO/1-1377 DDDD-I------SEVTEM-AAGVSLNSPV-----------DRSTQSMPPSPTR-----NG
tr|A0A0U1LP43|A0A0U1LP43_TALIS/1-1347 DDDD-M------SEVTEM-AAGVSLNSSA-----------DRTTHSMPPSPTR-----NG
tr|A0A1Y2W5X8|A0A1Y2W5X8_9PEZI/1-1347 DDDDNA------SDITEA-MAGASL--------------AERPTQSVPGSPTR----STS
tr|A0A4Q4YBZ6|A0A4Q4YBZ6_9PEZI/1-1359 DDDDNA------SDITEA-MAGASL--------------AERPTQSVPGSPTR----STS
tr|A0A165JPD3|A0A165JPD3_XYLHT/1-1395 DDEDVA------SEITEM-AAGVSLNPTA---------GSERPTQSMPPSPTR----TTA
tr|A0A3N4HJU3|A0A3N4HJU3_ASCIM/1-1326 DEDEAE-------EES---------APPA-------------------------------
tr|C4JTU8|C4JTU8_UNCRE/1-1295         DDDDSM------SELAEM-TAGVSLNSPA-----------DRSTQSMPPSPTR-----NG
tr|J3K9D1|J3K9D1_COCIM/1-1381         DEDD-M------SELAEM-AAGVSLNSPA-----------DRSTQSMPPSPTR-----NG
tr|A0A162IL72|A0A162IL72_9EURO/1-1430 DDEE-------VDEIADM-TAGVSLGSPG-------------ETQSTPTSPSKDV-FADG
tr|A0A1L9UQA1|A0A1L9UQA1_ASPBC/1-1370 DDDD-V------SEVTEM-AAGVSLNSSA-----------DRSTQSMPPSPTR-----NG
tr|A0A423XH12|A0A423XH12_9PEZI/1-1350 DDDDNA------SDVTEA-MAGASL--------------AERPTQSVPGSPTR----SAS
tr|A0A447C1C6|A0A447C1C6_9PEZI/1-1369 DDEDNA------SDITEA-MAGASL--------------AERPTQSVPGSPTR----SSS
tr|J3P037|J3P037_GAGT3/1-1339         DDDDNA------SDITEA-MAGASL--------------AERPTQSVPGSPAR----TSS
tr|A0A1Y2EI16|A0A1Y2EI16_9PEZI/1-1343 DDDDNA------SDITEA-MAGASL--------------AERPTQSVPGSPTR----STS
tr|A0A507ATD7|A0A507ATD7_9PEZI/1-1346 DDDDNA------SDITEA-MAGASL--------------AERPTQSVPGSPAR----SNS
tr|A0A553HNK2|A0A553HNK2_9PEZI/1-1344 DDDDNV------SDVTEA-MAGASL--------------AERPTQSVPGSPNR----SSS

sp|P24276|SSD1_YEAST/1-1250           ------------------------------------------------NALEKFISTTET
tr|G8ZVB9|G8ZVB9_TORDC/1-1257         ------------------------------------------------DPLDSFLSTAIT
tr|A0A1G4JD13|A0A1G4JD13_9SACH/1-1226 ------------------------------------------------DPLQCFLSGVMT
tr|A0A1G4MFK9|A0A1G4MFK9_LACFM/1-1220 ------------------------------------------------DPLENFISSTIT
tr|H2AV93|H2AV93_KAZAF/1-1217         ------------------------------------------------SVLDKFISTTVT
tr|J7RSX7|J7RSX7_KAZNA/1-1297         ------------------------------------------------DPLDSFISTTVT
tr|A0A1G4KFW0|A0A1G4KFW0_9SACH/1-1226 ------------------------------------------------NPLQSFLSEVTI
tr|G0W8F4|G0W8F4_NAUDC/1-1260         ------------------------------------------------DPLDKFISSTIT
tr|G0VGX0|G0VGX0_NAUCC/1-1245         ------------------------------------------------DPLDQFLSTAVT
tr|Q75F00|Q75F00_ASHGO/1-1220         ------------------------------------------------DPLAAYLNDVIT
tr|C5DM61|C5DM61_LACTC/1-1225         ------------------------------------------------EPLERFLKTAVT
tr|A0A1G4KMC7|A0A1G4KMC7_9SACH/1-1260 ------------------------------------------------EPLESFLSSVVT
tr|Q6FSE0|Q6FSE0_CANGA/1-1324         ------------------------------------------------NALNNFLATVNT
tr|I2GVD4|I2GVD4_TETBL/1-1313         ------------------------------------------------SGFATLCSLTET
tr|A7TFS3|A7TFS3_VANPO/1-1253         ------------------------------------------------GALSSFINTAVT
tr|A0A0C7MV35|A0A0C7MV35_9SACH/1-1254 ------------------------------------------------EPLLGFLSEVIT
tr|C5E0Z7|C5E0Z7_ZYGRC/1-1273         ------------------------------------------------DALDSFVATTSI
tr|A0A1G4JA68|A0A1G4JA68_9SACH/1-1233 ------------------------------------------------NALEPYLKSVQI
tr|A0A1X7R5I0|A0A1X7R5I0_9SACH/1-1348 ------------------------------------------------DALDYFIDTTTR
tr|G8JRB6|G8JRB6_ERECY/1-1241         ------------------------------------------------NPLAAYLKDVTI
tr|W0T9I6|W0T9I6_KLUMD/1-1179         ------------------------------------------------DALEKYLEVAVT
tr|Q6CTR8|Q6CTR8_KLULA/1-1177         ------------------------------------------------DALEGYFETTVT
tr|G8BSK0|G8BSK0_TETPH/1-1287         ------------------------------------------------NLLDSFLKTTCI
tr|G8BTK5|G8BTK5_TETPH/1-1219         ------------------------------------------------GALQSFLSTTVS
tr|A0A109UY01|A0A109UY01_9SACH/1-1212 ------------------------------------------------DPLAPYLDLAIT
tr|A0A1E3NW52|A0A1E3NW52_WICAA/1-1271 -------------VVGRTSSSSKI-------ETGQ-----GSSREKKLHALDSYLDKLTL
tr|K0KRT8|K0KRT8_WICCF/1-1328         ---K-----ILPNVNERTLSSSTL-------NKFKD-EKIGSS------AIDSYLNNLNL
tr|A0A1D2VLF2|A0A1D2VLF2_9ASCO/1-1448 -----SDIANGKPQRSSSGIFDEE-----GLNSSG----YINSV----GPLKPYLKNVIT
tr|I2H180|I2H180_TETBL/1-1313         -----------------------------KLELENGEAGPIDIE----NALKIYRNTTII
tr|A0A1L0B7B6|A0A1L0B7B6_9ASCO/1-1206 -------------------------------PSVR------PGI---LQGLAPYLQDAIT
tr|A0A376BAV1|A0A376BAV1_9ASCO/1-1331 ------------------------------------------------SPLEQYLKYTTT
tr|A0A1B2JB87|A0A1B2JB87_PICPA/1-1191 ----KDDNP-----------------------------------------LAPYLEVCIT
tr|C4Y0S0|C4Y0S0_CLAL4/1-1179         ------------------------------------------------DGLAPYLRDSIT
tr|W6MPH8|W6MPH8_9ASCO/1-1264         ---KQKYAPRSTSELEVRSENSAA-------NN-------QDT------VLNPYLQSCIT
tr|A0A4T0WYX2|A0A4T0WYX2_9ASCO/1-1220 ---AEGESA-----------------------------------------LSPYIKDLDT
tr|A0A4P6XIK7|A0A4P6XIK7_9ASCO/1-1192 -------------------------------GSDS------N------DVLEPYLKDCIT
tr|A0A512U8A1|A0A512U8A1_9ASCO/1-1199 -------------------------------GCDG------D------DALKPYLKDCIT
tr|A0A1E5R1J8|A0A1E5R1J8_9ASCO/1-1342 ------------------------------------------------SPLNVFKNYTTT
tr|C5MJ33|C5MJ33_CANTT/1-1288         -----SDIPKNIRTSSSSTIQ-----------ATS------DSI-----GLAPYLQECIT
tr|A0A1E3QST6|A0A1E3QST6_9ASCO/1-1254 ---KEAEDIVVANSNTGSASSSTL-------ELLN----LGDG------SLKAYLSHVKV
tr|A0A099NY57|A0A099NY57_PICKU/1-1221 ---KEGEDP-----------------------------------------LAPYIKPLST
tr|W1QFQ5|W1QFQ5_OGAPD/1-1263         ---RNASDPQT--SLSTAMASLST-------ESQV----DHDP------ALAPYLSDCIT
tr|A0A4P9ZBD2|A0A4P9ZBD2_9ASCO/1-1188 ------------------------------------------------DDLSPYLRDCIT
tr|A0A1A0H5I6|A0A1A0H5I6_9ASCO/1-1194 -------------------------------GTTS------D------DVLRPYLKGCIT
sp|Q5AK62|SSD1_CANAL/1-1274           -----SEIPKNVRTNSSSRIS-----------SSG------NTF-----SLEPYLQNTIT
tr|A0A1E3NPD2|A0A1E3NPD2_9ASCO/1-1087 ----HGENP-----------------------------------------LAPYLKNLNV
tr|Q6BH95|Q6BH95_DEBHA/1-1293         ----SSSFPKNVRTNSSSLIKSD---------STNGASD-IDAL----SGLKPYLQDLIT
tr|A3LNR8|A3LNR8_PICST/1-1251         -----SEFPKNTRTNSSSLLQND---------ASA------DSF----NGLAPYLQDTIT
tr|A0A1E4T168|A0A1E4T168_9ASCO/1-1193 ---VRGNEAKTLSHLTLPASALST-------TT-------YDA------VLSPYLKHCLT
tr|M3JW26|M3JW26_CANMX/1-1280         -----SGIPKNVRTNSSSTIS-----------VQS------DSH-----GLLPYLQDCIT
tr|A0A421JQ80|A0A421JQ80_9ASCO/1-1286 ----SDDFPKSLRTNSSSIVSGDN-------------------------GLAPYLQDTIT
tr|A0A448YNY1|A0A448YNY1_BRENA/1-1285 ---GEGDDKGS---------------------------------------LGAYLKFCAT
tr|A5DID9|A5DID9_PICGU/1-1258         -----AAFPKNVRTASSTLIGTD---------ASSDLPAPSEAP----SGLKPYLQMIST
tr|G8B6J2|G8B6J2_CANPC/1-1281         -----SHLPQNVRTNSSSVIDES---------EGS------NAS-----GLAPYLQNLET
tr|A0A0L0NYI1|A0A0L0NYI1_CANAR/1-1246 -----NLFGGSSRPSSGSFLDTNI------AARYD------E------DGLAPYLQSVIT
tr|A0A1E4RL03|A0A1E4RL03_9ASCO/1-1340 -----GSFPKNIRTNSSSVIKSD---------AGTTAG---DIE----GGLKPYLQDVIT
tr|A0A1E4SH28|A0A1E4SH28_9ASCO/1-1264 -----NSFPKNTRTNSSSVIMND---------ASS------DSF----NGLAPYLLNLTT
tr|A0A1E4U015|A0A1E4U015_PACTA/1-1378 ---FNREQLTSSRTVSSSEILRSS-------SSGN----IEDG------VLRPYLSSCIT
tr|A0A2V1AV44|A0A2V1AV44_9ASCO/1-1211 -----TSFGGTSRPSSGSFLD----------AKPD------D------GGLSPYLQDVIT
tr|G8YUH9|G8YUH9_PICSO/1-1272         -----TDFPKNLRTNSSSIIGTDT--------EGNTNEV--DVV----GGLKPYLSNLTT
tr|A0A371C3I8|A0A371C3I8_YARLL/1-1212 -----GGLLAPHRAISMNKLENEY---------------CARSDGDGSNSDDELLRDVVT
tr|A0A2P7YQU3|A0A2P7YQU3_9ASCO/1-1184 -----SQFG--SRPGSGAFHE----------PTSD------D------GGLSPYLQDVVT
tr|A0A0J9X5T2|A0A0J9X5T2_GEOCN/1-1202 ---ETAG-----------------------------------------KVLAPYFENVIK
tr|A0A5E8B0Y1|A0A5E8B0Y1_9ASCO/1-1329 KKYEDSG-----------------------------------------KILAPFFENVTT
tr|A0A1E5R8W0|A0A1E5R8W0_9ASCO/1-1229 -----------------------------------------------E-AIDVFRKRTFT
tr|A0A1B7TCV0|A0A1B7TCV0_9ASCO/1-1253 -----------------------------------------------EPAIKYFREIAKT
tr|A0A1E5RXP5|A0A1E5RXP5_HANUV/1-1243 -----------------------------------------------E-AIDVFRKRTFT
tr|A0A060T1G8|A0A060T1G8_BLAAD/1-1212 ----DNG-----------------------------------------DGLKTYLKGVVT
tr|A0A1E3PZJ4|A0A1E3PZJ4_LIPST/1-1295 V----NSDKQPQRTASMTKI-------------------NSLGDAATANPLDAYLGDVVT
tr|A5E347|A5E347_LODEL/1-1404         -----AHIPHNARTNSSSIIADSSD--IQGRGQNK------NAS----AGLAPYLQDIET
tr|A0A167EJ91|A0A167EJ91_9ASCO/1-1315 ---HDKGP---QRTSSLSEMHS-----------------TTASAGEHNRALDAYLEGVTT
tr|A0A061BI84|A0A061BI84_CYBFA/1-1295 ----------------------------------------GES------PLKEYLKDLTL
tr|A0A0J9X340|A0A0J9X340_GEOCN/1-1109 --------------------------------------------GDDKQVLAPYFENVVT
tr|A0A5J5EUE3|A0A5J5EUE3_9PEZI/1-1449 -----TTPQTPHRTRSDPKLSVSAHDGV---------DGAAKSDEQELSKKEKYLHMFTL
tr|W3X2I1|W3X2I1_PESFW/1-1356         -----N-TGVLHRTRSDSK--VP----------------MAEAVETRLTNKEKYLKLFAL
tr|A0A1L9SRB9|A0A1L9SRB9_9EURO/1-1377 -----HLAQAPHRTRSDPKIASV----------------SADAPEAKLTNKEKYLKLFAL
tr|A0A0U1LP43|A0A0U1LP43_TALIS/1-1347 -----HADQAPHRTRSDPKIAVS----------------ATDTPEAKMTNKEKYLDLFKL
tr|A0A1Y2W5X8|A0A1Y2W5X8_9PEZI/1-1347 -----N-PGVLHRTRSDSK--VP----------------MAEAVETRLTNKEKYLKLFAL
tr|A0A4Q4YBZ6|A0A4Q4YBZ6_9PEZI/1-1359 -----N-AGALHRTRSDSKVQVP----------------VVEAVETRLTNKEKYLKLFAL
tr|A0A165JPD3|A0A165JPD3_XYLHT/1-1395 -----SSEQGPHRTRSDPKLASS----------------ATEAPEGKLTDKEKYMKLFAL
tr|A0A3N4HJU3|A0A3N4HJU3_ASCIM/1-1326 -----AAPAQEAKVEAKPEVS--------------------PEEKRRAALKEKYAHLFTL
tr|C4JTU8|C4JTU8_UNCRE/1-1295         -----RV-QTPHRTQSDPKIATS----------------AAETPEGKLTNKEKYLKLFKL
tr|J3K9D1|J3K9D1_COCIM/1-1381         -----HV-QTPHRTQSDPKIAIS----------------AAEAPEVKLSNKERYINLFKL
tr|A0A162IL72|A0A162IL72_9EURO/1-1430 ----NARSVSENYALSDSK--------------------DGNAAGAAMSDAEKYLKYFTL
tr|A0A1L9UQA1|A0A1L9UQA1_ASPBC/1-1370 -----HLQQAPHRTRSDPKIATL----------------SGDAPEAKLTNKERYLRLFKL
tr|A0A423XH12|A0A423XH12_9PEZI/1-1350 ----TSAVGTLHRTKSDSK--VP----------------TVEAPENRLTNKEKYLSLFKL
tr|A0A447C1C6|A0A447C1C6_9PEZI/1-1369 ---------TLHRTRSDSK--VP----------------VTEAPETRLTNKEKYLKLFKL
tr|J3P037|J3P037_GAGT3/1-1339         -----SAMGTLHRTKSESK--VP----------------VSDPPESRLSNKEKYLKLFKL
tr|A0A1Y2EI16|A0A1Y2EI16_9PEZI/1-1343 -----N-AGILHRTRSDSK--VP----------------MAEAVETRLTNKEKYLKLFAL
tr|A0A507ATD7|A0A507ATD7_9PEZI/1-1346 -----NAPGLLQRTRSDSK--VP----------------MAEAPETLLSNKEKYLKLFKL
tr|A0A553HNK2|A0A553HNK2_9PEZI/1-1344 -----NAAGVLHRTRSDSK--VP----------------MAEAVETRLTNKEKYLKLFKL

sp|P24276|SSD1_YEAST/1-1250           RIE-N--D-----------NYIQEIHELQKIPILLRAEV--GMALPCL------------
tr|G8ZVB9|G8ZVB9_TORDC/1-1257         RKK-N--D-----------NCIQEVHELQKIPVLLRAEV--GMALPCL------------
tr|A0A1G4JD13|A0A1G4JD13_9SACH/1-1226 RQE-N--D-----------NNIQEIRELQQVPVLLRAEV--GMALPCL------------
tr|A0A1G4MFK9|A0A1G4MFK9_LACFM/1-1220 RKE-N--D-----------HNIQEIRELHQVPILLRAEI--GMALPCL------------
tr|H2AV93|H2AV93_KAZAF/1-1217         RKE-N--E-----------NCIQEIRELQKVPILLRAEI--GMALPCL------------
tr|J7RSX7|J7RSX7_KAZNA/1-1297         RTE-N--D-----------NHIQQILELQQVPVLLRAEI--GMALPCL------------
tr|A0A1G4KFW0|A0A1G4KFW0_9SACH/1-1226 RQD-N--D-----------NNIQEVRELQRVPVLLRAEV--GMALPCL------------
tr|G0W8F4|G0W8F4_NAUDC/1-1260         RRE-G--D-----------NCIQEIHELQKIPILLRAEI--GMALPCL------------
tr|G0VGX0|G0VGX0_NAUCC/1-1245         RKE-D--D-----------NCIQEIHELQKIPILLRAEV--GMALPCL------------
tr|Q75F00|Q75F00_ASHGO/1-1220         RVE-G--D-----------NYIQEIHELKKVPILLRAEI--GMALPCL------------
tr|C5DM61|C5DM61_LACTC/1-1225         RTE-G--D-----------KDIQVIRELQQVPILLRAEV--GMALPCL------------
tr|A0A1G4KMC7|A0A1G4KMC7_9SACH/1-1260 RKE-N--E-----------NNIQEIRELQQVPVLLRAEV--GMALPCL------------
tr|Q6FSE0|Q6FSE0_CANGA/1-1324         RTE-N--D-----------NYIQEIYELQKIPILLRAEI--GMALPCL------------
tr|I2GVD4|I2GVD4_TETBL/1-1313         RVE-N--D-----------NHIEVIREMQKIPILLRAEI--GMALPCL------------
tr|A7TFS3|A7TFS3_VANPO/1-1253         RKD-N--D-----------NCIQEIHELQQIPVLLRAEI--GMALPCL------------
tr|A0A0C7MV35|A0A0C7MV35_9SACH/1-1254 RQA-N--D-----------NNIQEIRELHRVPVLLRAEV--GMALPCL------------
tr|C5E0Z7|C5E0Z7_ZYGRC/1-1273         RVE-N--D-----------NYIQEIKELQQVPVLLRAEV--GMALPCL------------
tr|A0A1G4JA68|A0A1G4JA68_9SACH/1-1233 HTE-G--D-----------NNIQEIHELQRIPVLLRAEI--GMALPCL------------
tr|A0A1X7R5I0|A0A1X7R5I0_9SACH/1-1348 RKE-K--E-----------NCIQEIHELQQVPVLLRAEV--GMALPCL------------
tr|G8JRB6|G8JRB6_ERECY/1-1241         RRE-G--E-----------NCIQEIRELEQVPILLRAEI--GMALPCL------------
tr|W0T9I6|W0T9I6_KLUMD/1-1179         RQE-G--D-----------NNIQEIRELQQVPILLRAEI--GMALPCL------------
tr|Q6CTR8|Q6CTR8_KLULA/1-1177         REE-G--D-----------NYIQEIRELQQVPLLLRAEI--GMALPCL------------
tr|G8BSK0|G8BSK0_TETPH/1-1287         KQD-E--G-----------NNIQEIKELQELPVLLRAEI--GMALPCL------------
tr|G8BTK5|G8BTK5_TETPH/1-1219         RRE-N--E-----------HYIQEITELQRIPVLLRAEI--GMALPCL------------
tr|A0A109UY01|A0A109UY01_9SACH/1-1212 RQE-G--D-----------NYIQEIHELSQVPVLLRAEI--GMALPCL------------
tr|A0A1E3NW52|A0A1E3NW52_WICAA/1-1271 RVE-G--G-----------DYIQEIKELSDIPILLRAEI--GMALPCL------------
tr|K0KRT8|K0KRT8_WICCF/1-1328         RIE-G--E-----------DYIQEIHELSSIPILLRAEI--GMALPCL------------
tr|A0A1D2VLF2|A0A1D2VLF2_9ASCO/1-1448 KID-G--G-----------YYIQEIHELKQVPILLRAEI--GMALPCL------------
tr|I2H180|I2H180_TETBL/1-1313         KKD-EKLDGNKDNIGYTDSNYIQIINESQTIPILLRAEV--GLTLPCI------------
tr|A0A1L0B7B6|A0A1L0B7B6_9ASCO/1-1206 RVE-G--N-----------SYIQEIREFKPVAVLLRAEI--GMALPCL------------
tr|A0A376BAV1|A0A376BAV1_9ASCO/1-1331 RIEGG--E-----------SYIQEIRELKQVPILLRAEI--GMALPCL------------
tr|A0A1B2JB87|A0A1B2JB87_PICPA/1-1191 RTE-E--E-----------KNIQEIKELHSVPVLLRAEI--GMALPCL------------
tr|C4Y0S0|C4Y0S0_CLAL4/1-1179         RVE-G--N-----------SYIQEIREMRQVAVLLRAEI--GMALPCL------------
tr|W6MPH8|W6MPH8_9ASCO/1-1264         RVD-G--D-----------NYIQEIRELKTVPILLRAEI--GMALPCL------------
tr|A0A4T0WYX2|A0A4T0WYX2_9ASCO/1-1220 VIE-G--D-----------DHIQEVKLLQRVPILLRAEI--GMSLPCL------------
tr|A0A4P6XIK7|A0A4P6XIK7_9ASCO/1-1192 RIT-D--N-----------NFIQEVRELTQIPILLRAEI--GMSLPCL------------
tr|A0A512U8A1|A0A512U8A1_9ASCO/1-1199 RVE-D--K-----------NYIQEVRELRQIPILLRAEI--GMSLPCL------------
tr|A0A1E5R1J8|A0A1E5R1J8_9ASCO/1-1342 RIE-G--DL--------EKSHVQEIRELDYVPILVRAEI--GMALPCL------------
tr|C5MJ33|C5MJ33_CANTT/1-1288         RVE-G--D-----------SHIQVIKELTQVPVLLRAEI--GMALPCL------------
tr|A0A1E3QST6|A0A1E3QST6_9ASCO/1-1254 RVE-SDTG-----------YYIQEIKELEQVPVILRAEI--GMALPCL------------
tr|A0A099NY57|A0A099NY57_PICKU/1-1221 RIE-G--N-----------NHMQDIKLLDTVPVILRAEI--GMSLPCL------------
tr|W1QFQ5|W1QFQ5_OGAPD/1-1263         RVE-N--D-----------SYIQEIRELKQVPILLRSEV--GMALPCL------------
tr|A0A4P9ZBD2|A0A4P9ZBD2_9ASCO/1-1188 RVE-G--N-----------KYIQEIRELKQVPVLLRAEI--GMSLPCL------------
tr|A0A1A0H5I6|A0A1A0H5I6_9ASCO/1-1194 RVE-D--N-----------NYIQEVKELRQIPIVLRAEI--GMSLPCL------------
sp|Q5AK62|SSD1_CANAL/1-1274           RIE-G--D-----------SYIQVIKELTQVPVLLRAEI--GMALPCL------------
tr|A0A1E3NPD2|A0A1E3NPD2_9ASCO/1-1087 EVE-G--T-----------NHIQEIKLLDKVPVILRSEI--GMSLPCL------------
tr|Q6BH95|Q6BH95_DEBHA/1-1293         RVD-S--G-----------SYIQEIRELTQVPILIRAEI--GMALPCL------------
tr|A3LNR8|A3LNR8_PICST/1-1251         R------P-----------GNVQVIKELNQVPVLIRAEI--GMALPCL------------
tr|A0A1E4T168|A0A1E4T168_9ASCO/1-1193 RMD-S-GD-----------HYIQEIREMKQVPILLRSEV--GMALPCL------------
tr|M3JW26|M3JW26_CANMX/1-1280         RVE-R--D-----------SCIQIIKELTQVPVLLRAEI--GMALPCL------------
tr|A0A421JQ80|A0A421JQ80_9ASCO/1-1286 RIE-G--D-----------SCIQVIKELTQVPVLIRAEI--GMALPCL------------
tr|A0A448YNY1|A0A448YNY1_BRENA/1-1285 RVE-G--D-----------DHIQEIRVLQRVPVLLRAEI--GMALPCL------------
tr|A5DID9|A5DID9_PICGU/1-1258         RIE-K--D-----------SYIQEIRELSQVPVLIRAEI--GMALPCL------------
tr|G8B6J2|G8B6J2_CANPC/1-1281         RID-G--D-----------SHIQVVRELTEVPVLLRAEI--GMTLPCL------------
tr|A0A0L0NYI1|A0A0L0NYI1_CANAR/1-1246 RVE-N--N-----------SYIQEIREMQTVPVLLRAEI--GMALPCL------------
tr|A0A1E4RL03|A0A1E4RL03_9ASCO/1-1340 RVE-H--N-----------SYIQEIRELKQVPVLIRAEI--GMALPCL------------
tr|A0A1E4SH28|A0A1E4SH28_9ASCO/1-1264 RIE-G--D-----------SYIQVIKELHQVPVLIRAEI--GMALPCL------------
tr|A0A1E4U015|A0A1E4U015_PACTA/1-1378 RVE-N--N-----------YYIQEIRELEQVPILLRAEI--GMALPCL------------
tr|A0A2V1AV44|A0A2V1AV44_9ASCO/1-1211 RVE-N--K-----------SYIQEIREMQPVPVLLRAEI--GMALPCL------------
tr|G8YUH9|G8YUH9_PICSO/1-1272         RVE-D--G-----------SYIQEIRELTQVPVLLRAEI--GMALPCL------------
tr|A0A371C3I8|A0A371C3I8_YARLL/1-1212 REE-N--G-----------YFIQEIRELQRVPIMLRAEL--GKTLPCL------------
tr|A0A2P7YQU3|A0A2P7YQU3_9ASCO/1-1184 RVE-N--K-----------SYIQEIREMQPVPVLLRAEIGKGMALPCL------------
tr|A0A0J9X5T2|A0A0J9X5T2_GEOCN/1-1202 REE-N--G-----------ERVQEIRVLQHVPVLLSAEL--GNSIPCL------------
tr|A0A5E8B0Y1|A0A5E8B0Y1_9ASCO/1-1329 RMD-N--G-----------ERVQEIRVLQHVPVLLRANL--GKSIPCL------------
tr|A0A1E5R8W0|A0A1E5R8W0_9ASCO/1-1229 RVE----DFMTPNNE-VELAYVQEIKELNMVPILVRAEI--GMALPCL------------
tr|A0A1B7TCV0|A0A1B7TCV0_9ASCO/1-1253 RVD----E----SSG-VEKAYVQEIKELDLVPVLVRAEI--GMALPCL------------
tr|A0A1E5RXP5|A0A1E5RXP5_HANUV/1-1243 RVE----DFNTPNNE-IELAYVQEIKELNMVPILVRAEI--GMALPCL------------
tr|A0A060T1G8|A0A060T1G8_BLAAD/1-1212 REE-G--G-----------NCIQEIRILEHVPVLLQAEL--GKSIPCL------------
tr|A0A1E3PZJ4|A0A1E3PZJ4_LIPST/1-1295 RVE-G--T-----------QFIQEIRELQHVPVLLRAEI--GKSLPCL------------
tr|A5E347|A5E347_LODEL/1-1404         RRE-G--D-----------SNIQVIRELTEVPVLLRAEI--GMTLPCL------------
tr|A0A167EJ91|A0A167EJ91_9ASCO/1-1315 RIE-G--D-----------NHIQEIRVMQHVPVLIRAEV--GKGLPCI------------
tr|A0A061BI84|A0A061BI84_CYBFA/1-1295 RIE-G--G-----------DYIQEIRELSQVPILLRAEI--GMALPCL------------
tr|A0A0J9X340|A0A0J9X340_GEOCN/1-1109 RDD-G----------------VQEIRVLQHVPVLLSAEV--ESSIPCL------------
tr|A0A5J5EUE3|A0A5J5EUE3_9PEZI/1-1449 REE-K--G-----------DYIQEVRELTKVPVYLKTEL--SKSPPCL------------
tr|W3X2I1|W3X2I1_PESFW/1-1356         REE-G--G-----------EYIQDVTEMTRVPIILKTDL--SKSPPCL------------
tr|A0A1L9SRB9|A0A1L9SRB9_9EURO/1-1377 REE-D--G-----------EYIQDVTEMTRVPIILKTDL--SKSPPCL------------
tr|A0A0U1LP43|A0A0U1LP43_TALIS/1-1347 REE-D--G-----------EYIQDVTEMTRVPIILKTDL--SKSPPCL------------
tr|A0A1Y2W5X8|A0A1Y2W5X8_9PEZI/1-1347 REE-G--G-----------DYIQDVTEMTRVPVILKTDL--SKSPPCL------------
tr|A0A4Q4YBZ6|A0A4Q4YBZ6_9PEZI/1-1359 REV-G--G-----------DYIQDVTEMTRVPVILKTDL--TKSPPPARRNEEAGGDRWV
tr|A0A165JPD3|A0A165JPD3_XYLHT/1-1395 RQE-N--G-----------EYIQDVREMTRVPIILKTDL--SKSPPCL------------
tr|A0A3N4HJU3|A0A3N4HJU3_ASCIM/1-1326 REE-K--G-----------DYIQEVREMTLVPVFLKTDL--SKSPP--------------
tr|C4JTU8|C4JTU8_UNCRE/1-1295         REE-N--G-----------EYIQDVTEMTRVPIILKTDL--TKSPPVP------------
tr|J3K9D1|J3K9D1_COCIM/1-1381         REE-D--G-----------EYIQDVTEMTRVPIILKTDL--SKSPPCL------------
tr|A0A162IL72|A0A162IL72_9EURO/1-1430 REV-N--G-----------DCIQNVVEMSRVPIILKTDM--TKSPPCL------------
tr|A0A1L9UQA1|A0A1L9UQA1_ASPBC/1-1370 REE-D--G-----------EYIQDVTEMTRVPIILKTDL--SKSPPCL------------
tr|A0A423XH12|A0A423XH12_9PEZI/1-1350 REE-G--G-----------EYIQDVTEMTRVPIILKTDL--SKSPPCL------------
tr|A0A447C1C6|A0A447C1C6_9PEZI/1-1369 REE-G--G-----------EYIQDVTEMTRVPVILKTDL--SKSPPCL------------
tr|J3P037|J3P037_GAGT3/1-1339         REE-G--G-----------EYIQDVTEMTRVPVILKTDL--SKSPPCL------------
tr|A0A1Y2EI16|A0A1Y2EI16_9PEZI/1-1343 REE-G--G-----------DYIQDVTEMTRVPVILKTDL--TKSPPCL------------
tr|A0A507ATD7|A0A507ATD7_9PEZI/1-1346 REE-G--G-----------EYIQDVTEMARVPVILKTDL--TKSPPCL------------
tr|A0A553HNK2|A0A553HNK2_9PEZI/1-1344 REE-G--G-----------EYIQDVTEMTRVPIILKTDL--SKSPPCL------------

sp|P24276|SSD1_YEAST/1-1250           ---TVRA----LNPFMKRV-----------
tr|G8ZVB9|G8ZVB9_TORDC/1-1257         ---SVRA----LNPFLRRE-----------
tr|A0A1G4JD13|A0A1G4JD13_9SACH/1-1226 ---SVRV----LNPFVSRTG----------
tr|A0A1G4MFK9|A0A1G4MFK9_LACFM/1-1220 ---TVRA----LNPFMKRE-----------
tr|H2AV93|H2AV93_KAZAF/1-1217         ---SVRA----LNPFMRRGA----------
tr|J7RSX7|J7RSX7_KAZNA/1-1297         ---SVRA----LNPYLKRE-----------
tr|A0A1G4KFW0|A0A1G4KFW0_9SACH/1-1226 ---TVRV----LNPFGSRKN----------
tr|G0W8F4|G0W8F4_NAUDC/1-1260         ---SVRA----LNPFIRRE-----------
tr|G0VGX0|G0VGX0_NAUCC/1-1245         ---SVRA----LNPFIKRE-----------
tr|Q75F00|Q75F00_ASHGO/1-1220         ---TVRA----LNPFTSRD-----------
tr|C5DM61|C5DM61_LACTC/1-1225         ---TVRT----LNPFQSRKD----------
tr|A0A1G4KMC7|A0A1G4KMC7_9SACH/1-1260 ---TVRV----LNPFTSRKA----------
tr|Q6FSE0|Q6FSE0_CANGA/1-1324         ---SVRA----LNPFMKVEPKH--------
tr|I2GVD4|I2GVD4_TETBL/1-1313         ---SVRT----INPFMKEK-----------
tr|A7TFS3|A7TFS3_VANPO/1-1253         ---TVCA----LNPFLKNTH----------
tr|A0A0C7MV35|A0A0C7MV35_9SACH/1-1254 ---TVRV----LNPFQSRKG----------
tr|C5E0Z7|C5E0Z7_ZYGRC/1-1273         ---SVRA----LNPFTRKE-----------
tr|A0A1G4JA68|A0A1G4JA68_9SACH/1-1233 ---TVRA----VNPFMKRN-----------
tr|A0A1X7R5I0|A0A1X7R5I0_9SACH/1-1348 ---SVRA----LNPFLKRGE----------
tr|G8JRB6|G8JRB6_ERECY/1-1241         ---TVRA----LNPFTSRE-----------
tr|W0T9I6|W0T9I6_KLUMD/1-1179         ---TVRA----LNPFMRS------------
tr|Q6CTR8|Q6CTR8_KLULA/1-1177         ---TVRA----LNPFMRS------------
tr|G8BSK0|G8BSK0_TETPH/1-1287         ---SVRA----LNPFVRK------------
tr|G8BTK5|G8BTK5_TETPH/1-1219         ---TVSA----LNPFIKTED----------
tr|A0A109UY01|A0A109UY01_9SACH/1-1212 ---TIRA----LNPFTTNY-----------
tr|A0A1E3NW52|A0A1E3NW52_WICAA/1-1271 ---TVHA----LNPF---------------
tr|K0KRT8|K0KRT8_WICCF/1-1328         ---TVHA----INPFTNVE-----------
tr|A0A1D2VLF2|A0A1D2VLF2_9ASCO/1-1448 ---TVRA----VNPFAYTK-----------
tr|I2H180|I2H180_TETBL/1-1313         ---SVRA----FNPFYKRDE----------
tr|A0A1L0B7B6|A0A1L0B7B6_9ASCO/1-1206 ---TVRI----LNPFADI------------
tr|A0A376BAV1|A0A376BAV1_9ASCO/1-1331 ---SVRA----LNPFLQSYNKAGSNS----
tr|A0A1B2JB87|A0A1B2JB87_PICPA/1-1191 ---TVRC----INPFA--------------
tr|C4Y0S0|C4Y0S0_CLAL4/1-1179         ---TVRV----LNPFA--------------
tr|W6MPH8|W6MPH8_9ASCO/1-1264         ---TVRT----LNPFSGTKTD---------
tr|A0A4T0WYX2|A0A4T0WYX2_9ASCO/1-1220 ---TVRA----LNPFLTEKSKN--------
tr|A0A4P6XIK7|A0A4P6XIK7_9ASCO/1-1192 ---TVRA----LNPFA--------------
tr|A0A512U8A1|A0A512U8A1_9ASCO/1-1199 ---TVRA----LNPFA--------------
tr|A0A1E5R1J8|A0A1E5R1J8_9ASCO/1-1342 ---SVRA----LNPFLE-------------
tr|C5MJ33|C5MJ33_CANTT/1-1288         ---TVRV----LNPFAEEH-----------
tr|A0A1E3QST6|A0A1E3QST6_9ASCO/1-1254 ---TVRA----LNPYTNVK-----------
tr|A0A099NY57|A0A099NY57_PICKU/1-1221 ---TVRV----LNPFYKERK----------
tr|W1QFQ5|W1QFQ5_OGAPD/1-1263         ---TVRT----LNPFSAVKRE---------
tr|A0A4P9ZBD2|A0A4P9ZBD2_9ASCO/1-1188 ---TVRV----LNPFAE-------------
tr|A0A1A0H5I6|A0A1A0H5I6_9ASCO/1-1194 ---TVKA----LNPFA--------------
sp|Q5AK62|SSD1_CANAL/1-1274           ---TVRV----LNPFAEEQ-----------
tr|A0A1E3NPD2|A0A1E3NPD2_9ASCO/1-1087 ---TVRV----LNPFCETQGKR--------
tr|Q6BH95|Q6BH95_DEBHA/1-1293         ---TVRA----LNPFCE-------------
tr|A3LNR8|A3LNR8_PICST/1-1251         ---TVRV----LNPFAEEQ-----------
tr|A0A1E4T168|A0A1E4T168_9ASCO/1-1193 ---TVRT----LNPFSSVKKSS--------
tr|M3JW26|M3JW26_CANMX/1-1280         ---TVRV----LNPFADEH-----------
tr|A0A421JQ80|A0A421JQ80_9ASCO/1-1286 ---TVRV----LNPFC--------------
tr|A0A448YNY1|A0A448YNY1_BRENA/1-1285 ---TVRT----VNPF---------------
tr|A5DID9|A5DID9_PICGU/1-1258         ---TVRV----LNPFSEQ------------
tr|G8B6J2|G8B6J2_CANPC/1-1281         ---TVRV----LNPFT--------------
tr|A0A0L0NYI1|A0A0L0NYI1_CANAR/1-1246 ---TVRI----LNPFANQ------------
tr|A0A1E4RL03|A0A1E4RL03_9ASCO/1-1340 ---TVRV----LNPFALDT-----------
tr|A0A1E4SH28|A0A1E4SH28_9ASCO/1-1264 ---TVRV----LNPFADDQ-----------
tr|A0A1E4U015|A0A1E4U015_PACTA/1-1378 ---TVRA----LNPFYNIK-----------
tr|A0A2V1AV44|A0A2V1AV44_9ASCO/1-1211 ---TVRI----LNPFADA------------
tr|G8YUH9|G8YUH9_PICSO/1-1272         ---TVRV----LNPFLD-------------
tr|A0A371C3I8|A0A371C3I8_YARLL/1-1212 ---TVRT----INPFA--------------
tr|A0A2P7YQU3|A0A2P7YQU3_9ASCO/1-1184 ---TVRV----LNPFAEA------------
tr|A0A0J9X5T2|A0A0J9X5T2_GEOCN/1-1202 ---TVRA----VNPFTQ-------------
tr|A0A5E8B0Y1|A0A5E8B0Y1_9ASCO/1-1329 ---TVRA----LNPFTK-------------
tr|A0A1E5R8W0|A0A1E5R8W0_9ASCO/1-1229 ---SVRA----LNPFV--------------
tr|A0A1B7TCV0|A0A1B7TCV0_9ASCO/1-1253 ---SVRA----LNPFV--------------
tr|A0A1E5RXP5|A0A1E5RXP5_HANUV/1-1243 ---SVRA----LNPFV--------------
tr|A0A060T1G8|A0A060T1G8_BLAAD/1-1212 ---TVRT----LNPFAV-------------
tr|A0A1E3PZJ4|A0A1E3PZJ4_LIPST/1-1295 ---TVRT----LNPFAS-------------
tr|A5E347|A5E347_LODEL/1-1404         ---TVRV----LNPFMQ-------------
tr|A0A167EJ91|A0A167EJ91_9ASCO/1-1315 ---TVRA----INPFLKD------------
tr|A0A061BI84|A0A061BI84_CYBFA/1-1295 ---TVHA----LNPFTNAE-----------
tr|A0A0J9X340|A0A0J9X340_GEOCN/1-1109 ---TVLA----LNPFGSNS-----------
tr|A0A5J5EUE3|A0A5J5EUE3_9PEZI/1-1449 ---TIRS----LNPFAL-------------
tr|W3X2I1|W3X2I1_PESFW/1-1356         ---TIRS----LNPYAL-------------
tr|A0A1L9SRB9|A0A1L9SRB9_9EURO/1-1377 ---TIRS----VNPYAL-------------
tr|A0A0U1LP43|A0A0U1LP43_TALIS/1-1347 ---TIRS----VNPYAL-------------
tr|A0A1Y2W5X8|A0A1Y2W5X8_9PEZI/1-1347 ---TIRS----LNPYAL-------------
tr|A0A4Q4YBZ6|A0A4Q4YBZ6_9PEZI/1-1359 FWEEERR----LM-----------------
tr|A0A165JPD3|A0A165JPD3_XYLHT/1-1395 ---TIRS----VNPYAL-------------
tr|A0A3N4HJU3|A0A3N4HJU3_ASCIM/1-1326 ------------------------------
tr|C4JTU8|C4JTU8_UNCRE/1-1295         ---YMRSPFRRLAPSFLAAHSPTSFYPVTS
tr|J3K9D1|J3K9D1_COCIM/1-1381         ---TIRS----VNPYAL-------------
tr|A0A162IL72|A0A162IL72_9EURO/1-1430 ---TIRS----MNPYAL-------------
tr|A0A1L9UQA1|A0A1L9UQA1_ASPBC/1-1370 ---TIRS----VNPYAL-------------
tr|A0A423XH12|A0A423XH12_9PEZI/1-1350 ---TIRS----LNPYAL-------------
tr|A0A447C1C6|A0A447C1C6_9PEZI/1-1369 ---TIRS----LNPYAL-------------
tr|J3P037|J3P037_GAGT3/1-1339         ---TIRS----LNPYAL-------------
tr|A0A1Y2EI16|A0A1Y2EI16_9PEZI/1-1343 ---TIRS----LNPYAL-------------
tr|A0A507ATD7|A0A507ATD7_9PEZI/1-1346 ---TIRS----LNPYAL-------------
tr|A0A553HNK2|A0A553HNK2_9PEZI/1-1344 ---TIRS----LNPFAL-------------
